# Supplementary material for: Exploration of the Potential Mechanism of Metal Ion Transport‐Related Genes in Myocardial Infarction Based on Transcriptomics
Source: J Cell Mol Med. 2026 Apr 9;30(7):e71134. doi: 10.1111/jcmm.71134 (PMC13066501; doi:10.1111/jcmm.71134)
Supplement: Supplementary file 1 — Table S1: Primers for qRT‐PCR. [file JCMM-30-e71134-s004.xlsx]

## Sheet: RMITRG
Table S1 Primers for qRT-PCR
Gene	primer-forward	primer-reverse
Ace	ACGGAAGCATCACCAAGGAGAAC	TGCCTCGTGGAACTGGAACTG
Igf1	ACAGGCTATGGCTCCAGCATTC	GGCACAGTACATCTCCAGTCTCC
Serpine1	GCCTCCTCATCCTGCCTAAGTTC	ACTGTGCCGCTCTCGTTTACC
Lgals3	GTGCCCTATGACCTGCCCTTG	ATCCTGTTTGCGTTGGGTTTCAC
