# Supplementary material for: Exploration of the Potential Mechanism of Metal Ion Transport‐Related Genes in Myocardial Infarction Based on Transcriptomics
Source: J Cell Mol Med. 2026 Apr 9;30(7):e71134. doi: 10.1111/jcmm.71134 (PMC13066501; doi:10.1111/jcmm.71134)
Supplement: Supplementary file 2 — Table S2: GO analysis of these candidate genes. [file JCMM-30-e71134-s002.xlsx]

## Sheet: 01.GO
Table S2 GO analysis of these candidate genes
ONTOLOGY	ID	Description	GeneRatio	BgRatio	pvalue	p.adjust	qvalue	geneID	Count
BP	GO:0010959	regulation of metal ion transport	14/14	458/28943	5.06666590981181e-26	5.06666590981181e-26	1.94133304333842e-23	Ace/Tspo/Coro1a/Igf1/Lgals3/Pkd2/Serpine1/Flna/Cx3cl1/Serpine2/Trf/Nppa/Scn4b/Fxyd6	14
BP	GO:0006816	calcium ion transport	45944	449/28943	6.92110188833263e-16	6.92110188833263e-16	1.32593741439636e-13	Ace/Tspo/Coro1a/Igf1/Lgals3/Pkd2/Serpine1/Flna/Cx3cl1/Nppa	10
BP	GO:0051924	regulation of calcium ion transport	45914	296/28943	2.07460466117509e-15	2.07460466117509e-15	2.64967051462362e-13	Ace/Tspo/Coro1a/Igf1/Lgals3/Pkd2/Serpine1/Cx3cl1/Nppa	9
BP	GO:0043270	positive regulation of ion transport	45883	343/28943	1.01231901394119e-12	1.01231901394119e-12	9.69695055459453e-11	Tspo/Lgals3/Pkd2/Serpine1/Flna/Cx3cl1/Nppa/Scn4b	8
BP	GO:0010720	positive regulation of cell development	45852	384/28943	2.17095284234085e-10	2.17095284234085e-10	1.66363544128856e-08	Ace/Tspo/Igf1/Flna/Cx3cl1/Serpine2/Trf	7
BP	GO:1904062	regulation of cation transmembrane transport	45852	414/28943	3.66679170684865e-10	3.66679170684865e-10	2.34160031805774e-08	Coro1a/Pkd2/Flna/Cx3cl1/Nppa/Scn4b/Fxyd6	7
BP	GO:0090279	regulation of calcium ion import	45761	37/28943	2.24097786208972e-09	2.24097786208972e-09	1.22664051398595e-07	Ace/Lgals3/Pkd2/Serpine1	4
BP	GO:0050769	positive regulation of neurogenesis	45822	305/28943	3.6470237588635e-09	3.6470237588635e-09	1.74673243187673e-07	Ace/Tspo/Igf1/Cx3cl1/Serpine2/Trf	6
BP	GO:0051928	positive regulation of calcium ion transport	45791	151/28943	6.97056248071203e-09	6.97056248071203e-09	2.96758449471249e-07	Tspo/Lgals3/Pkd2/Serpine1/Cx3cl1	5
BP	GO:0051962	positive regulation of nervous system development	45822	366/28943	1.08216762041497e-08	1.08216762041497e-08	4.14641067190577e-07	Ace/Tspo/Igf1/Cx3cl1/Serpine2/Trf	6
BP	GO:0070509	calcium ion import	45761	59/28943	1.53491964771011e-08	1.53491964771011e-08	5.34651437097111e-07	Ace/Lgals3/Pkd2/Serpine1	4
BP	GO:2000179	positive regulation of neural precursor cell proliferation	45761	75/28943	4.08101163673111e-08	4.08101163673111e-08	1.28825998687738e-06	Igf1/Flna/Cx3cl1/Trf	4
BP	GO:0050767	regulation of neurogenesis	45822	463/28943	4.37088209833397e-08	4.37088209833397e-08	1.28825998687738e-06	Ace/Tspo/Igf1/Cx3cl1/Serpine2/Trf	6
BP	GO:0051651	maintenance of location in cell	45791	232/28943	5.98241198994572e-08	5.98241198994572e-08	1.63729170251146e-06	Tspo/Coro1a/Pkd2/Flna/Cx3cl1	5
BP	GO:0014015	positive regulation of gliogenesis	45761	86/28943	7.10839737266759e-08	7.10839737266759e-08	1.81575904817614e-06	Tspo/Igf1/Serpine2/Trf	4
BP	GO:0006814	sodium ion transport	45791	250/28943	8.67889352616314e-08	8.67889352616314e-08	2.07836660758117e-06	Pkd2/Serpine2/Nppa/Scn4b/Fxyd6	5
BP	GO:1903522	regulation of blood circulation	45791	268/28943	1.22625564395864e-07	1.22625564395864e-07	2.67265631791853e-06	Ace/Flna/Cx3cl1/Nppa/Scn4b	5
BP	GO:2001237	negative regulation of extrinsic apoptotic signaling pathway	45761	99/28943	1.25556107242876e-07	1.25556107242876e-07	2.67265631791853e-06	Igf1/Lgals3/Serpine1/Cx3cl1	4
BP	GO:0034764	positive regulation of transmembrane transport	45791	273/28943	1.34417009896154e-07	1.34417009896154e-07	2.71068097519115e-06	Igf1/Pkd2/Flna/Cx3cl1/Nppa	5
BP	GO:0099623	regulation of cardiac muscle cell membrane repolarization	45730	26/28943	2.326977392202e-07	2.326977392202e-07	4.45799879348172e-06	Flna/Nppa/Scn4b	3
BP	GO:0051209	release of sequestered calcium ion into cytosol	45761	120/28943	2.72397772643071e-07	2.72397772643071e-07	4.55424653456568e-06	Coro1a/Pkd2/Flna/Cx3cl1	4
BP	GO:0071675	regulation of mononuclear cell migration	45761	120/28943	2.72397772643071e-07	2.72397772643071e-07	4.55424653456568e-06	Coro1a/Lgals3/Serpine1/Cx3cl1	4
BP	GO:0051283	negative regulation of sequestering of calcium ion	45761	121/28943	2.81632484266915e-07	2.81632484266915e-07	4.55424653456568e-06	Coro1a/Pkd2/Flna/Cx3cl1	4
BP	GO:0051282	regulation of sequestering of calcium ion	45761	123/28943	3.00800174693088e-07	3.00800174693088e-07	4.55424653456568e-06	Coro1a/Pkd2/Flna/Cx3cl1	4
BP	GO:0070588	calcium ion transmembrane transport	45791	325/28943	3.18960665657702e-07	3.18960665657702e-07	4.55424653456568e-06	Coro1a/Pkd2/Flna/Cx3cl1/Nppa	5
BP	GO:0051208	sequestering of calcium ion	45761	125/28943	3.20924240691235e-07	3.20924240691235e-07	4.55424653456568e-06	Coro1a/Pkd2/Flna/Cx3cl1	4
BP	GO:2000177	regulation of neural precursor cell proliferation	45761	125/28943	3.20924240691235e-07	3.20924240691235e-07	4.55424653456568e-06	Igf1/Flna/Cx3cl1/Trf	4
BP	GO:0099622	cardiac muscle cell membrane repolarization	45730	31/28943	4.01725373636416e-07	4.01725373636416e-07	5.3442949090003e-06	Flna/Nppa/Scn4b	3
BP	GO:0051235	maintenance of location	45791	341/28943	4.04492650392743e-07	4.04492650392743e-07	5.3442949090003e-06	Tspo/Coro1a/Pkd2/Flna/Cx3cl1	5
BP	GO:0014013	regulation of gliogenesis	45761	135/28943	4.36985150514053e-07	4.36985150514053e-07	5.58114367674089e-06	Tspo/Igf1/Serpine2/Trf	4
BP	GO:0060306	regulation of membrane repolarization	45730	34/28943	5.34342342722253e-07	5.34342342722253e-07	6.59450931505037e-06	Flna/Nppa/Scn4b	3
BP	GO:0042063	gliogenesis	45791	363/28943	5.50750228509701e-07	5.50750228509701e-07	6.59450931505037e-06	Tspo/Igf1/Cx3cl1/Serpine2/Trf	5
BP	GO:0050727	regulation of inflammatory response	45791	367/28943	5.81339011426519e-07	5.81339011426519e-07	6.749837325654e-06	Ace/Igf1/Serpine1/Cx3cl1/Nppa	5
BP	GO:0042060	wound healing	45791	380/28943	6.90160044380554e-07	6.90160044380554e-07	7.77765498930407e-06	Igf1/Serpine1/Flna/Cx3cl1/Serpine2	5
BP	GO:0035725	sodium ion transmembrane transport	45761	153/28943	7.21172619861954e-07	7.21172619861954e-07	7.89494236480454e-06	Pkd2/Nppa/Scn4b/Fxyd6	4
BP	GO:0031099	regeneration	45761	155/28943	7.59596010572161e-07	7.59596010572161e-07	8.08458911837036e-06	Ace/Igf1/Serpine1/Flna	4
BP	GO:0002687	positive regulation of leukocyte migration	45761	160/28943	8.62317359640202e-07	8.62317359640202e-07	8.92982984093979e-06	Coro1a/Lgals3/Serpine1/Cx3cl1	4
BP	GO:2001236	regulation of extrinsic apoptotic signaling pathway	45761	164/28943	9.5166484175696e-07	9.5166484175696e-07	9.59573413849123e-06	Igf1/Lgals3/Serpine1/Cx3cl1	4
BP	GO:0050918	positive chemotaxis	45730	44/28943	1.17925728752576e-06	1.17925728752576e-06	1.14657627924098e-05	Coro1a/Lgals3/Cx3cl1	3
BP	GO:0006875	cellular metal ion homeostasis	45791	425/28943	1.19697523657025e-06	1.19697523657025e-06	1.14657627924098e-05	Coro1a/Pkd2/Flna/Cx3cl1/Trf	5
BP	GO:0086009	membrane repolarization	45730	45/28943	1.26312963779797e-06	1.26312963779797e-06	1.17692278548522e-05	Flna/Nppa/Scn4b	3
BP	GO:0007596	blood coagulation	45761	177/28943	1.29008843793572e-06	1.29008843793572e-06	1.17692278548522e-05	Serpine1/Flna/Cx3cl1/Serpine2	4
BP	GO:0007599	hemostasis	45761	180/28943	1.37944298209851e-06	1.37944298209851e-06	1.20123742938722e-05	Serpine1/Flna/Cx3cl1/Serpine2	4
BP	GO:0050817	coagulation	45761	180/28943	1.37944298209851e-06	1.37944298209851e-06	1.20123742938722e-05	Serpine1/Flna/Cx3cl1/Serpine2	4
BP	GO:0071674	mononuclear cell migration	45761	184/28943	1.50564317315453e-06	1.50564317315453e-06	1.28148849936652e-05	Coro1a/Lgals3/Serpine1/Cx3cl1	4
BP	GO:0097553	calcium ion transmembrane import into cytosol	45761	185/28943	1.53849031379991e-06	1.53849031379991e-06	1.28148849936652e-05	Coro1a/Pkd2/Flna/Cx3cl1	4
BP	GO:0032103	positive regulation of response to external stimulus	45791	459/28943	1.74622979128205e-06	1.74622979128205e-06	1.39445074069498e-05	Ace/Serpine1/Flna/Cx3cl1/Nppa	5
BP	GO:1904064	positive regulation of cation transmembrane transport	45761	191/28943	1.74689433449701e-06	1.74689433449701e-06	1.39445074069498e-05	Pkd2/Flna/Cx3cl1/Nppa	4
BP	GO:0042391	regulation of membrane potential	45791	469/28943	1.94074293795e-06	1.94074293795e-06	1.51757342516391e-05	Tspo/Flna/Cx3cl1/Nppa/Scn4b	5
BP	GO:1903169	regulation of calcium ion transmembrane transport	45761	201/28943	2.13993032064954e-06	2.13993032064954e-06	1.63986239308723e-05	Coro1a/Pkd2/Cx3cl1/Nppa	4
BP	GO:0061351	neural precursor cell proliferation	45761	206/28943	2.35939237238221e-06	2.35939237238221e-06	1.7725878710983e-05	Igf1/Flna/Cx3cl1/Trf	4
BP	GO:0022407	regulation of cell-cell adhesion	45791	497/28943	2.57765710006514e-06	2.57765710006514e-06	1.88189621832983e-05	Coro1a/Igf1/Lgals3/Cx3cl1/Serpine2	5
BP	GO:0030003	cellular cation homeostasis	45791	498/28943	2.60311743387107e-06	2.60311743387107e-06	1.88189621832983e-05	Coro1a/Pkd2/Flna/Cx3cl1/Trf	5
BP	GO:0034767	positive regulation of ion transmembrane transport	45761	213/28943	2.69418003036638e-06	2.69418003036638e-06	1.91165990458745e-05	Pkd2/Flna/Cx3cl1/Nppa	4
BP	GO:0002548	monocyte chemotaxis	45730	60/28943	3.03310474256924e-06	3.03310474256924e-06	2.11301459578029e-05	Lgals3/Serpine1/Cx3cl1	3
BP	GO:0050982	detection of mechanical stimulus	45730	62/28943	3.35028042006087e-06	3.35028042006087e-06	2.29229712951533e-05	Igf1/Pkd2/Serpine2	3
BP	GO:0030595	leukocyte chemotaxis	45761	228/28943	3.52901293876727e-06	3.52901293876727e-06	2.37222661073183e-05	Coro1a/Lgals3/Serpine1/Cx3cl1	4
BP	GO:0002685	regulation of leukocyte migration	45761	234/28943	3.91156074692472e-06	3.91156074692472e-06	2.58404376021887e-05	Coro1a/Lgals3/Serpine1/Cx3cl1	4
BP	GO:0097191	extrinsic apoptotic signaling pathway	45761	238/28943	4.18312935508998e-06	4.18312935508998e-06	2.71660853747146e-05	Igf1/Lgals3/Serpine1/Cx3cl1	4
BP	GO:2001234	negative regulation of apoptotic signaling pathway	45761	241/28943	4.39579660748979e-06	4.39579660748979e-06	2.80674771670375e-05	Igf1/Lgals3/Serpine1/Cx3cl1	4
BP	GO:0060047	heart contraction	45761	242/28943	4.46843489513687e-06	4.46843489513687e-06	2.80674771670375e-05	Ace/Flna/Nppa/Scn4b	4
BP	GO:0032720	negative regulation of tumor necrosis factor production	45730	70/28943	4.83808298017257e-06	4.83808298017257e-06	2.94245982419852e-05	Tspo/Igf1/Cx3cl1	3
BP	GO:0071677	positive regulation of mononuclear cell migration	45730	70/28943	4.83808298017257e-06	4.83808298017257e-06	2.94245982419852e-05	Coro1a/Lgals3/Serpine1	3
BP	GO:0014009	glial cell proliferation	45730	71/28943	5.05008693992165e-06	5.05008693992165e-06	2.97689335405908e-05	Tspo/Igf1/Cx3cl1	3
BP	GO:1903556	negative regulation of tumor necrosis factor superfamily cytokine production	45730	71/28943	5.05008693992165e-06	5.05008693992165e-06	2.97689335405908e-05	Tspo/Igf1/Cx3cl1	3
BP	GO:0003015	heart process	45761	254/28943	5.41122332772379e-06	5.41122332772379e-06	3.14095898172192e-05	Ace/Flna/Nppa/Scn4b	4
BP	GO:0045428	regulation of nitric oxide biosynthetic process	45730	73/28943	5.49236371391758e-06	5.49236371391758e-06	3.14095898172192e-05	Tspo/Igf1/Pkd2	3
BP	GO:0080164	regulation of nitric oxide metabolic process	45730	77/28943	6.45231512195182e-06	6.45231512195182e-06	3.63566982103787e-05	Tspo/Igf1/Pkd2	3
BP	GO:0051279	regulation of release of sequestered calcium ion into cytosol	45730	82/28943	7.80044410660442e-06	7.80044410660442e-06	4.33159672738979e-05	Coro1a/Pkd2/Cx3cl1	3
BP	GO:0051606	detection of stimulus	45761	283/28943	8.29218336025932e-06	8.29218336025932e-06	4.53887931298405e-05	Tspo/Igf1/Pkd2/Serpine2	4
BP	GO:0006809	nitric oxide biosynthetic process	45730	85/28943	8.69230690874503e-06	8.69230690874503e-06	4.6908817120581e-05	Tspo/Igf1/Pkd2	3
BP	GO:0006874	cellular calcium ion homeostasis	45761	292/28943	9.38112147193135e-06	9.38112147193135e-06	4.99066923156055e-05	Coro1a/Pkd2/Flna/Cx3cl1	4
BP	GO:0032412	regulation of ion transmembrane transporter activity	45761	293/28943	9.5083217365034e-06	9.5083217365034e-06	4.99066923156055e-05	Pkd2/Nppa/Scn4b/Fxyd6	4
BP	GO:0046209	nitric oxide metabolic process	45730	91/28943	1.06730656725807e-05	1.06730656725807e-05	5.52630996418121e-05	Tspo/Igf1/Pkd2	3
BP	GO:0022898	regulation of transmembrane transporter activity	45761	303/28943	1.08515789665083e-05	1.08515789665083e-05	5.54382420183722e-05	Pkd2/Nppa/Scn4b/Fxyd6	4
BP	GO:2001057	reactive nitrogen species metabolic process	45730	93/28943	1.13940890224312e-05	1.13940890224312e-05	5.74438837141958e-05	Tspo/Igf1/Pkd2	3
BP	GO:0030168	platelet activation	45730	95/28943	1.21465798670404e-05	1.21465798670404e-05	6.04423113001053e-05	Flna/Cx3cl1/Serpine2	3
BP	GO:0060326	cell chemotaxis	45761	314/28943	1.24858142324302e-05	1.24858142324302e-05	6.13338242996569e-05	Coro1a/Lgals3/Serpine1/Cx3cl1	4
BP	GO:0032409	regulation of transporter activity	45761	317/28943	1.2961411552031e-05	1.2961411552031e-05	6.2864141304987e-05	Pkd2/Nppa/Scn4b/Fxyd6	4
BP	GO:0072503	cellular divalent inorganic cation homeostasis	45761	320/28943	1.34502585442874e-05	1.34502585442874e-05	6.44196593436922e-05	Coro1a/Pkd2/Flna/Cx3cl1	4
BP	GO:0048608	reproductive structure development	45761	324/28943	1.41230699572408e-05	1.41230699572408e-05	6.46338094459725e-05	Igf1/Serpine1/Flna/Serpine2	4
BP	GO:0055074	calcium ion homeostasis	45761	324/28943	1.41230699572408e-05	1.41230699572408e-05	6.46338094459725e-05	Coro1a/Pkd2/Flna/Cx3cl1	4
BP	GO:0002028	regulation of sodium ion transport	45730	100/28943	1.41697197631555e-05	1.41697197631555e-05	6.46338094459725e-05	Serpine2/Scn4b/Fxyd6	3
BP	GO:0014910	regulation of smooth muscle cell migration	45730	100/28943	1.41697197631555e-05	1.41697197631555e-05	6.46338094459725e-05	Ace/Igf1/Serpine1	3
BP	GO:0045185	maintenance of protein location	45730	101/28943	1.45993201995046e-05	1.45993201995046e-05	6.5809938732132e-05	Tspo/Pkd2/Flna	3
BP	GO:0061458	reproductive system development	45761	328/28943	1.48204122105853e-05	1.48204122105853e-05	6.60297435086051e-05	Igf1/Serpine1/Flna/Serpine2	4
BP	GO:0014909	smooth muscle cell migration	45730	111/28943	1.93766598444773e-05	1.93766598444773e-05	8.53370137131247e-05	Ace/Igf1/Serpine1	3
BP	GO:0071838	cell proliferation in bone marrow	45702	14/28943	1.97060677100576e-05	1.97060677100576e-05	8.58015388332651e-05	Ace/Lgals3	2
BP	GO:0072507	divalent inorganic cation homeostasis	45761	359/28943	2.11197833433541e-05	2.11197833433541e-05	9.09237272262673e-05	Coro1a/Pkd2/Flna/Cx3cl1	4
BP	GO:0150079	negative regulation of neuroinflammatory response	45702	15/28943	2.27314858134337e-05	2.27314858134337e-05	9.67749805390629e-05	Igf1/Cx3cl1	2
BP	GO:0050878	regulation of body fluid levels	45761	381/28943	2.6654783473787e-05	2.6654783473787e-05	0.000112230667258051	Serpine1/Flna/Cx3cl1/Serpine2	4
BP	GO:0070661	leukocyte proliferation	45761	384/28943	2.74847224971572e-05	2.74847224971572e-05	0.000114393430354009	Coro1a/Igf1/Lgals3/Cx3cl1	4
BP	GO:0050900	leukocyte migration	45761	385/28943	2.77655482741119e-05	2.77655482741119e-05	0.000114393430354009	Coro1a/Lgals3/Serpine1/Cx3cl1	4
BP	GO:0014812	muscle cell migration	45730	126/28943	2.83126052629433e-05	2.83126052629433e-05	0.000115406364117708	Ace/Igf1/Serpine1	3
BP	GO:0060048	cardiac muscle contraction	45730	132/28943	3.25328746301468e-05	3.25328746301468e-05	0.000129922706187544	Flna/Nppa/Scn4b	3
BP	GO:2001233	regulation of apoptotic signaling pathway	45761	401/28943	3.25520626491868e-05	3.25520626491868e-05	0.000129922706187544	Igf1/Lgals3/Serpine1/Cx3cl1	4
BP	GO:0010755	regulation of plasminogen activation	45702	18/28943	3.30955650746048e-05	3.30955650746048e-05	0.000130730175660946	Serpine1/Serpine2	2
BP	GO:0032102	negative regulation of response to external stimulus	45761	407/28943	3.44944825309793e-05	3.44944825309793e-05	0.000134865645985784	Igf1/Serpine1/Cx3cl1/Serpine2	4
BP	GO:0009582	detection of abiotic stimulus	45730	136/28943	3.55644007012755e-05	3.55644007012755e-05	0.000137644251517962	Igf1/Pkd2/Serpine2	3
BP	GO:0009581	detection of external stimulus	45730	137/28943	3.63502415192072e-05	3.63502415192072e-05	0.000139278820136752	Igf1/Pkd2/Serpine2	3
BP	GO:0048245	eosinophil chemotaxis	45702	19/28943	3.69789376783166e-05	3.69789376783166e-05	0.000140284870400284	Lgals3/Cx3cl1	2
BP	GO:0003012	muscle system process	45761	432/28943	4.35167417301358e-05	4.35167417301358e-05	0.000163468462226723	Igf1/Flna/Nppa/Scn4b	4
BP	GO:0090280	positive regulation of calcium ion import	45702	21/28943	4.53876313910719e-05	4.53876313910719e-05	0.000168588032752053	Lgals3/Serpine1	2
BP	GO:0050729	positive regulation of inflammatory response	45730	148/28943	4.57596088898431e-05	4.57596088898431e-05	0.000168588032752053	Ace/Serpine1/Nppa	3
BP	GO:0051220	cytoplasmic sequestering of protein	45702	22/28943	4.99125959336339e-05	4.99125959336339e-05	0.000180418916780961	Pkd2/Flna	2
BP	GO:0060055	angiogenesis involved in wound healing	45702	22/28943	4.99125959336339e-05	4.99125959336339e-05	0.000180418916780961	Serpine1/Cx3cl1	2
BP	GO:0031643	positive regulation of myelination	45702	23/28943	5.46510680590795e-05	5.46510680590795e-05	0.000193888779468859	Igf1/Trf	2
BP	GO:0072677	eosinophil migration	45702	23/28943	5.46510680590795e-05	5.46510680590795e-05	0.000193888779468859	Lgals3/Cx3cl1	2
BP	GO:0007015	actin filament organization	45761	460/28943	5.55564272998034e-05	5.55564272998034e-05	0.000195292511222872	Coro1a/Flna/Cx3cl1/Trf	4
BP	GO:0006941	striated muscle contraction	45730	173/28943	7.27815619530311e-05	7.27815619530311e-05	0.000248989554049843	Flna/Nppa/Scn4b	3
BP	GO:0035296	regulation of tube diameter	45730	173/28943	7.27815619530311e-05	7.27815619530311e-05	0.000248989554049843	Ace/Cx3cl1/Nppa	3
BP	GO:0097746	blood vessel diameter maintenance	45730	173/28943	7.27815619530311e-05	7.27815619530311e-05	0.000248989554049843	Ace/Cx3cl1/Nppa	3
BP	GO:0035150	regulation of tube size	45730	174/28943	7.40372891435541e-05	7.40372891435541e-05	0.000251043998586434	Ace/Cx3cl1/Nppa	3
BP	GO:0060252	positive regulation of glial cell proliferation	45702	27/28943	7.5736473341697e-05	7.5736473341697e-05	0.000254552874389453	Tspo/Igf1	2
BP	GO:0009612	response to mechanical stimulus	45730	177/28943	7.78894585588446e-05	7.78894585588446e-05	0.000257275525548271	Igf1/Pkd2/Serpine2	3
BP	GO:1903034	regulation of response to wounding	45730	177/28943	7.78894585588446e-05	7.78894585588446e-05	0.000257275525548271	Serpine1/Flna/Serpine2	3
BP	GO:0030902	hindbrain development	45730	178/28943	7.92020884817654e-05	7.92020884817654e-05	0.00025937526052508	Igf1/Flna/Serpine2	3
BP	GO:0031639	plasminogen activation	45702	28/28943	8.15398149852598e-05	8.15398149852598e-05	0.000264767998703252	Serpine1/Serpine2	2
BP	GO:0032680	regulation of tumor necrosis factor production	45730	186/28943	9.02279556270166e-05	9.02279556270166e-05	0.000287471547727177	Tspo/Igf1/Cx3cl1	3
BP	GO:0043271	negative regulation of ion transport	45730	187/28943	9.16728824098365e-05	9.16728824098365e-05	0.000287471547727177	Ace/Pkd2/Serpine2	3
BP	GO:0010951	negative regulation of endopeptidase activity	45730	188/28943	9.31328713211226e-05	9.31328713211226e-05	0.000287471547727177	Igf1/Serpine1/Serpine2	3
BP	GO:0010955	negative regulation of protein processing	45702	30/28943	9.37836436609953e-05	9.37836436609953e-05	0.000287471547727177	Serpine1/Serpine2	2
BP	GO:0086019	cell-cell signaling involved in cardiac conduction	45702	30/28943	9.37836436609953e-05	9.37836436609953e-05	0.000287471547727177	Flna/Scn4b	2
BP	GO:0150077	regulation of neuroinflammatory response	45702	30/28943	9.37836436609953e-05	9.37836436609953e-05	0.000287471547727177	Igf1/Cx3cl1	2
BP	GO:1903318	negative regulation of protein maturation	45702	30/28943	9.37836436609953e-05	9.37836436609953e-05	0.000287471547727177	Serpine1/Serpine2	2
BP	GO:1903555	regulation of tumor necrosis factor superfamily cytokine production	45730	189/28943	9.46079945251304e-05	9.46079945251304e-05	0.000287696825456537	Tspo/Igf1/Cx3cl1	3
BP	GO:0032640	tumor necrosis factor production	45730	193/28943	0.000100661270399978	0.000100661270399978	0.000303694176755839	Tspo/Igf1/Cx3cl1	3
BP	GO:0042129	regulation of T cell proliferation	45730	196/28943	0.000105363660033927	0.000105363660033927	0.000312952853956339	Coro1a/Igf1/Lgals3	3
BP	GO:0071706	tumor necrosis factor superfamily cytokine production	45730	196/28943	0.000105363660033927	0.000105363660033927	0.000312952853956339	Tspo/Igf1/Cx3cl1	3
BP	GO:0008016	regulation of heart contraction	45730	199/28943	0.000110207424434726	0.000110207424434726	0.000324821882544456	Flna/Nppa/Scn4b	3
BP	GO:0048771	tissue remodeling	45730	203/28943	0.000116889017968031	0.000116889017968031	0.000341885114828149	Igf1/Flna/Trf	3
BP	GO:0071805	potassium ion transmembrane transport	45730	207/28943	0.000123829905332473	0.000123829905332473	0.000359442468429187	Pkd2/Flna/Nppa	3
BP	GO:0032692	negative regulation of interleukin-1 production	45702	38/28943	0.000151228242221106	0.000151228242221106	0.000435671390332272	Igf1/Cx3cl1	2
BP	GO:0050866	negative regulation of cell activation	45730	225/28943	0.000158393269455665	0.000158393269455665	0.000452907698993417	Lgals3/Cx3cl1/Serpine2	3
BP	GO:0010976	positive regulation of neuron projection development	45730	227/28943	0.000162581089796875	0.000162581089796875	0.000461438726596977	Flna/Cx3cl1/Serpine2	3
BP	GO:0003018	vascular process in circulatory system	45730	235/28943	0.000180053009422008	0.000180053009422008	0.000506349477189375	Ace/Cx3cl1/Nppa	3
BP	GO:0030100	regulation of endocytosis	45730	236/28943	0.000182319198530649	0.000182319198530649	0.000506349477189375	Lgals3/Serpine1/Trf	3
BP	GO:0042098	T cell proliferation	45730	237/28943	0.000184603880992644	0.000184603880992644	0.000506349477189375	Coro1a/Igf1/Lgals3	3
BP	GO:0086002	cardiac muscle cell action potential involved in contraction	45702	42/28943	0.000185012308973041	0.000185012308973041	0.000506349477189375	Flna/Scn4b	2
BP	GO:1901381	positive regulation of potassium ion transmembrane transport	45702	42/28943	0.000185012308973041	0.000185012308973041	0.000506349477189375	Flna/Nppa	2
BP	GO:0051281	positive regulation of release of sequestered calcium ion into cytosol	45702	43/28943	0.000193983681760433	0.000193983681760433	0.000523425205046684	Pkd2/Cx3cl1	2
BP	GO:0086065	cell communication involved in cardiac conduction	45702	43/28943	0.000193983681760433	0.000193983681760433	0.000523425205046684	Flna/Scn4b	2
BP	GO:0097529	myeloid leukocyte migration	45730	243/28943	0.000198704128161389	0.000198704128161389	0.000532412974977884	Lgals3/Serpine1/Cx3cl1	3
BP	GO:0006813	potassium ion transport	45730	244/28943	0.000201120158260201	0.000201120158260201	0.000535144280750828	Pkd2/Flna/Nppa	3
BP	GO:0098927	vesicle-mediated transport between endosomal compartments	45702	44/28943	0.000203164844830572	0.000203164844830572	0.000536856649860821	Coro1a/Flna	2
BP	GO:0050670	regulation of lymphocyte proliferation	45730	253/28943	0.000223728973913413	0.000223728973913413	0.000587147415317105	Coro1a/Igf1/Lgals3	3
BP	GO:0048246	macrophage chemotaxis	45702	47/28943	0.00023196531722061	0.00023196531722061	0.000600536098636573	Lgals3/Cx3cl1	2
BP	GO:0050974	detection of mechanical stimulus involved in sensory perception	45702	47/28943	0.00023196531722061	0.00023196531722061	0.000600536098636573	Igf1/Serpine2	2
BP	GO:0032944	regulation of mononuclear cell proliferation	45730	258/28943	0.000236973522630969	0.000236973522630969	0.000609384402950708	Coro1a/Igf1/Lgals3	3
BP	GO:0010466	negative regulation of peptidase activity	45730	262/28943	0.000247928141238113	0.000247928141238113	0.000633304164285425	Igf1/Serpine1/Serpine2	3
BP	GO:0010543	regulation of platelet activation	45702	49/28943	0.000252211361375854	0.000252211361375854	0.0006399786374403	Flna/Serpine2	2
BP	GO:1901215	negative regulation of neuron death	45730	267/28943	0.000262077047433138	0.000262077047433138	0.000660637432587689	Coro1a/Igf1/Cx3cl1	3
BP	GO:0030195	negative regulation of blood coagulation	45702	51/28943	0.000273292351154754	0.000273292351154754	0.000679961830624267	Serpine1/Serpine2	2
BP	GO:1902041	regulation of extrinsic apoptotic signaling pathway via death domain receptors	45702	51/28943	0.000273292351154754	0.000273292351154754	0.000679961830624267	Lgals3/Serpine1	2
BP	GO:0043268	positive regulation of potassium ion transport	45702	52/28943	0.000284145512470279	0.000284145512470279	0.000693456027751803	Flna/Nppa	2
BP	GO:0060251	regulation of glial cell proliferation	45702	52/28943	0.000284145512470279	0.000284145512470279	0.000693456027751803	Tspo/Igf1	2
BP	GO:1900047	negative regulation of hemostasis	45702	52/28943	0.000284145512470279	0.000284145512470279	0.000693456027751803	Serpine1/Serpine2	2
BP	GO:0050819	negative regulation of coagulation	45702	53/28943	0.000295206884573278	0.000295206884573278	0.000715891445600754	Serpine1/Serpine2	2
BP	GO:0110053	regulation of actin filament organization	45730	279/28943	0.000298146539242091	0.000298146539242091	0.000718472957855817	Coro1a/Flna/Cx3cl1	3
BP	GO:0070663	regulation of leukocyte proliferation	45730	280/28943	0.000301289452015447	0.000301289452015447	0.000721508950879097	Coro1a/Igf1/Lgals3	3
BP	GO:0001974	blood vessel remodeling	45702	55/28943	0.000317953561254261	0.000317953561254261	0.000752014920705334	Igf1/Flna	2
BP	GO:0010823	negative regulation of mitochondrion organization	45702	55/28943	0.000317953561254261	0.000317953561254261	0.000752014920705334	Tspo/Igf1	2
BP	GO:0031646	positive regulation of nervous system process	45702	57/28943	0.000341530982425909	0.000341530982425909	0.000802823878611759	Igf1/Trf	2
BP	GO:0001818	negative regulation of cytokine production	45730	297/28943	0.000358044574285394	0.000358044574285394	0.000836509788445978	Tspo/Igf1/Cx3cl1	3
BP	GO:0086001	cardiac muscle cell action potential	45702	59/28943	0.000365937750920324	0.000365937750920324	0.000844650230405821	Flna/Scn4b	2
BP	GO:2000649	regulation of sodium ion transmembrane transporter activity	45702	59/28943	0.000365937750920324	0.000365937750920324	0.000844650230405821	Scn4b/Fxyd6	2
BP	GO:0031641	regulation of myelination	45702	60/28943	0.000378451704236799	0.000378451704236799	0.000868303941646358	Igf1/Trf	2
BP	GO:0031349	positive regulation of defense response	45730	305/28943	0.000386981268057405	0.000386981268057405	0.000882588856973028	Ace/Serpine1/Nppa	3
BP	GO:0048260	positive regulation of receptor-mediated endocytosis	45702	62/28943	0.000404099877530409	0.000404099877530409	0.000916177859987972	Serpine1/Trf	2
BP	GO:0050435	amyloid-beta metabolic process	45702	63/28943	0.000417233749216406	0.000417233749216406	0.000935237234334042	Ace/Igf1	2
BP	GO:0007162	negative regulation of cell adhesion	45730	313/28943	0.000417388155817487	0.000417388155817487	0.000935237234334042	Lgals3/Serpine1/Serpine2	3
BP	GO:0006936	muscle contraction	45730	317/28943	0.000433152803571932	0.000433152803571932	0.000964918118116177	Flna/Nppa/Scn4b	3
BP	GO:0048286	lung alveolus development	45702	66/28943	0.000457872416782601	0.000457872416782601	0.00101078393554447	Ace/Igf1	2
BP	GO:0009895	negative regulation of catabolic process	45730	324/28943	0.000461656124407332	0.000461656124407332	0.00101078393554447	Tspo/Flna/Serpine2	3
BP	GO:0022409	positive regulation of cell-cell adhesion	45730	324/28943	0.000461656124407332	0.000461656124407332	0.00101078393554447	Coro1a/Igf1/Cx3cl1	3
BP	GO:1905517	macrophage migration	45702	67/28943	0.00047183041082079	0.00047183041082079	0.00102719060728928	Lgals3/Cx3cl1	2
BP	GO:0002366	leukocyte activation involved in immune response	45730	328/28943	0.000478473380600264	0.000478473380600264	0.00102994861347425	Coro1a/Lgals3/Nppa	3
BP	GO:0010631	epithelial cell migration	45730	328/28943	0.000478473380600264	0.000478473380600264	0.00102994861347425	Coro1a/Igf1/Serpine1	3
BP	GO:0032233	positive regulation of actin filament bundle assembly	45702	68/28943	0.000485994001206497	0.000485994001206497	0.00103631372550347	Flna/Cx3cl1	2
BP	GO:0090132	epithelium migration	45730	330/28943	0.000487028027042841	0.000487028027042841	0.00103631372550347	Coro1a/Igf1/Serpine1	3
BP	GO:0002263	cell activation involved in immune response	45730	332/28943	0.00049568065985058	0.00049568065985058	0.00103631372550347	Coro1a/Lgals3/Nppa	3
BP	GO:0090130	tissue migration	45730	332/28943	0.00049568065985058	0.00049568065985058	0.00103631372550347	Coro1a/Igf1/Serpine1	3
BP	GO:0042246	tissue regeneration	45702	69/28943	0.000500363014442953	0.000500363014442953	0.00103631372550347	Igf1/Serpine1	2
BP	GO:0046324	regulation of glucose import	45702	69/28943	0.000500363014442953	0.000500363014442953	0.00103631372550347	Ace/Igf1	2
BP	GO:0086003	cardiac muscle cell contraction	45702	69/28943	0.000500363014442953	0.000500363014442953	0.00103631372550347	Flna/Scn4b	2
BP	GO:0008347	glial cell migration	45702	70/28943	0.000514937277133035	0.000514937277133035	0.00103843306856745	Tspo/Cx3cl1	2
BP	GO:0061337	cardiac conduction	45702	70/28943	0.000514937277133035	0.000514937277133035	0.00103843306856745	Flna/Scn4b	2
BP	GO:0150076	neuroinflammatory response	45702	70/28943	0.000514937277133035	0.000514937277133035	0.00103843306856745	Igf1/Cx3cl1	2
BP	GO:1902305	regulation of sodium ion transmembrane transport	45702	70/28943	0.000514937277133035	0.000514937277133035	0.00103843306856745	Scn4b/Fxyd6	2
BP	GO:1904036	negative regulation of epithelial cell apoptotic process	45702	70/28943	0.000514937277133035	0.000514937277133035	0.00103843306856745	Igf1/Serpine1	2
BP	GO:0030193	regulation of blood coagulation	45702	71/28943	0.000529716615979214	0.000529716615979214	0.00106264452034408	Serpine1/Serpine2	2
BP	GO:0070613	regulation of protein processing	45702	72/28943	0.000544700857783504	0.000544700857783504	0.00108701267671708	Serpine1/Serpine2	2
BP	GO:0046651	lymphocyte proliferation	45730	344/28943	0.000549680902052212	0.000549680902052212	0.00109126723941644	Coro1a/Igf1/Lgals3	3
BP	GO:0060249	anatomical structure homeostasis	45730	346/28943	0.000559032778053768	0.000559032778053768	0.00110013440172128	Coro1a/Cx3cl1/Trf	3
BP	GO:1900046	regulation of hemostasis	45702	73/28943	0.000559889829447438	0.000559889829447438	0.00110013440172128	Serpine1/Serpine2	2
BP	GO:0071900	regulation of protein serine/threonine kinase activity	45730	347/28943	0.00056374685494035	0.00056374685494035	0.00110206152093602	Igf1/Pkd2/Nppa	3
BP	GO:0070371	ERK1 and ERK2 cascade	45730	350/28943	0.000578042344333056	0.000578042344333056	0.00112427151128631	Igf1/Cx3cl1/Trf	3
BP	GO:0032943	mononuclear cell proliferation	45730	351/28943	0.000582858788570458	0.000582858788570458	0.00112791387049254	Coro1a/Igf1/Lgals3	3
BP	GO:0050818	regulation of coagulation	45702	75/28943	0.000590881270457555	0.000590881270457555	0.00113200411813974	Serpine1/Serpine2	2
BP	GO:1903578	regulation of ATP metabolic process	45702	75/28943	0.000590881270457555	0.000590881270457555	0.00113200411813974	Tspo/Igf1	2
BP	GO:0051926	negative regulation of calcium ion transport	45702	76/28943	0.000606683394103892	0.000606683394103892	0.00115076996067648	Ace/Pkd2	2
BP	GO:0061045	negative regulation of wound healing	45702	76/28943	0.000606683394103892	0.000606683394103892	0.00115076996067648	Serpine1/Serpine2	2
BP	GO:0048146	positive regulation of fibroblast proliferation	45702	77/28943	0.000622689556210078	0.000622689556210078	0.00116955107564741	Igf1/Serpine1	2
BP	GO:1903317	regulation of protein maturation	45702	77/28943	0.000622689556210078	0.000622689556210078	0.00116955107564741	Serpine1/Serpine2	2
BP	GO:0045861	negative regulation of proteolysis	45730	361/28943	0.000632448388684203	0.000632448388684203	0.0011763475395046	Igf1/Serpine1/Serpine2	3
BP	GO:0052548	regulation of endopeptidase activity	45730	361/28943	0.000632448388684203	0.000632448388684203	0.0011763475395046	Igf1/Serpine1/Serpine2	3
BP	GO:0038034	signal transduction in absence of ligand	45702	78/28943	0.000638899584174461	0.000638899584174461	0.00117692028663717	Igf1/Cx3cl1	2
BP	GO:0097192	extrinsic apoptotic signaling pathway in absence of ligand	45702	78/28943	0.000638899584174461	0.000638899584174461	0.00117692028663717	Igf1/Cx3cl1	2
BP	GO:0045860	positive regulation of protein kinase activity	45730	363/28943	0.000642680259833348	0.000642680259833348	0.00117822016912283	Ace/Igf1/Pkd2	3
BP	GO:1903532	positive regulation of secretion by cell	45730	365/28943	0.000653017855439547	0.000653017855439547	0.00118405942801566	Igf1/Lgals3/Nppa	3
BP	GO:0071347	cellular response to interleukin-1	45702	79/28943	0.000655313305494622	0.000655313305494622	0.00118405942801566	Serpine1/Cx3cl1	2
BP	GO:1903036	positive regulation of response to wounding	45702	79/28943	0.000655313305494622	0.000655313305494622	0.00118405942801566	Serpine1/Flna	2
BP	GO:0051346	negative regulation of hydrolase activity	45730	366/28943	0.000658226443019142	0.000658226443019142	0.00118405942801566	Igf1/Serpine1/Serpine2	3
BP	GO:0051604	protein maturation	45730	367/28943	0.000663461633280531	0.000663461633280531	0.00118789982545063	Serpine1/Flna/Serpine2	3
BP	GO:0032956	regulation of actin cytoskeleton organization	45730	368/28943	0.000668723483247809	0.000668723483247809	0.00119175200931311	Coro1a/Flna/Cx3cl1	3
BP	GO:0031589	cell-substrate adhesion	45730	371/28943	0.000684669560439132	0.000684669560439132	0.00120892418142054	Coro1a/Serpine1/Flna	3
BP	GO:1903037	regulation of leukocyte cell-cell adhesion	45730	371/28943	0.000684669560439132	0.000684669560439132	0.00120892418142054	Coro1a/Igf1/Lgals3	3
BP	GO:0050863	regulation of T cell activation	45730	378/28943	0.000722820755535181	0.000722820755535181	0.00125919909427184	Coro1a/Igf1/Lgals3	3
BP	GO:0008625	extrinsic apoptotic signaling pathway via death domain receptors	45702	83/28943	0.000723001677754988	0.000723001677754988	0.00125919909427184	Lgals3/Serpine1	2
BP	GO:0050810	regulation of steroid biosynthetic process	45702	83/28943	0.000723001677754988	0.000723001677754988	0.00125919909427184	Tspo/Igf1	2
BP	GO:0010639	negative regulation of organelle organization	45730	380/28943	0.000733965788834182	0.000733965788834182	0.00127251034596638	Tspo/Coro1a/Igf1	3
BP	GO:0046323	glucose import	45702	85/28943	0.000758063546242356	0.000758063546242356	0.00130836951556291	Ace/Igf1	2
BP	GO:0032496	response to lipopolysaccharide	45730	386/28943	0.000768060127371405	0.000768060127371405	0.00131967848177102	Ace/Serpine1/Cx3cl1	3
BP	GO:0019229	regulation of vasoconstriction	45702	86/28943	0.000775898299310597	0.000775898299310597	0.00132719445934707	Ace/Cx3cl1	2
BP	GO:1902903	regulation of supramolecular fiber organization	45730	389/28943	0.000785480875838046	0.000785480875838046	0.00133761421663181	Coro1a/Flna/Cx3cl1	3
BP	GO:0001655	urogenital system development	45730	391/28943	0.000797234087444074	0.000797234087444074	0.00135162183432531	Ace/Igf1/Pkd2	3
BP	GO:0010827	regulation of glucose transmembrane transport	45702	89/28943	0.000830615773586769	0.000830615773586769	0.00139586399624	Ace/Igf1	2
BP	GO:1900542	regulation of purine nucleotide metabolic process	45702	89/28943	0.000830615773586769	0.000830615773586769	0.00139586399624	Tspo/Igf1	2
BP	GO:1901214	regulation of neuron death	45730	399/28943	0.000845371515889248	0.000845371515889248	0.00141445751222103	Coro1a/Igf1/Cx3cl1	3
BP	GO:2001259	positive regulation of cation channel activity	45702	92/28943	0.00088714946974009	0.00088714946974009	0.00147790575279356	Pkd2/Nppa	2
BP	GO:0002237	response to molecule of bacterial origin	45730	407/28943	0.000895329270976899	0.000895329270976899	0.00148507566477827	Ace/Serpine1/Cx3cl1	3
BP	GO:1901379	regulation of potassium ion transmembrane transport	45702	93/28943	0.000906396840744873	0.000906396840744873	0.00149695304006866	Flna/Nppa	2
BP	GO:0007159	leukocyte cell-cell adhesion	45730	411/28943	0.00092099945111117	0.00092099945111117	0.00150955296715809	Coro1a/Igf1/Lgals3	3
BP	GO:0051899	membrane depolarization	45702	94/28943	0.000925845329445176	0.000925845329445176	0.00150955296715809	Tspo/Scn4b	2
BP	GO:1903035	negative regulation of response to wounding	45702	94/28943	0.000925845329445176	0.000925845329445176	0.00150955296715809	Serpine1/Serpine2	2
BP	GO:0006140	regulation of nucleotide metabolic process	45702	95/28943	0.000945494764919974	0.000945494764919974	0.00153505840513323	Tspo/Igf1	2
BP	GO:0032970	regulation of actin filament-based process	45730	416/28943	0.000953742128093689	0.000953742128093689	0.00154191487730892	Coro1a/Flna/Cx3cl1	3
BP	GO:0070555	response to interleukin-1	45702	96/28943	0.000965344976346694	0.000965344976346694	0.00155411575139406	Serpine1/Cx3cl1	2
BP	GO:0051047	positive regulation of secretion	45730	420/28943	0.000980464393793427	0.000980464393793427	0.00157185218824403	Igf1/Lgals3/Nppa	3
BP	GO:0070252	actin-mediated cell contraction	45702	97/28943	0.000985395793001164	0.000985395793001164	0.00157317573970361	Flna/Scn4b	2
BP	GO:0009150	purine ribonucleotide metabolic process	45730	425/28943	0.00101453294858297	0.00101453294858297	0.00161130231100163	Tspo/Igf1/Nppa	3
BP	GO:0002532	production of molecular mediator involved in inflammatory response	45702	99/28943	0.0010260985595884	0.0010260985595884	0.00161130231100163	Serpine1/Nppa	2
BP	GO:0002690	positive regulation of leukocyte chemotaxis	45702	99/28943	0.0010260985595884	0.0010260985595884	0.00161130231100163	Serpine1/Cx3cl1	2
BP	GO:1901019	regulation of calcium ion transmembrane transporter activity	45702	99/28943	0.0010260985595884	0.0010260985595884	0.00161130231100163	Pkd2/Nppa	2
BP	GO:0014066	regulation of phosphatidylinositol 3-kinase signaling	45702	101/28943	0.00106760170085462	0.00106760170085462	0.00165611344176894	Igf1/Serpine2	2
BP	GO:0031638	zymogen activation	45702	101/28943	0.00106760170085462	0.00106760170085462	0.00165611344176894	Serpine1/Serpine2	2
BP	GO:0043299	leukocyte degranulation	45702	101/28943	0.00106760170085462	0.00106760170085462	0.00165611344176894	Coro1a/Nppa	2
BP	GO:0051090	regulation of DNA-binding transcription factor activity	45730	436/28943	0.00109211831323413	0.00109211831323413	0.0016873135229933	Pkd2/Flna/Cx3cl1	3
BP	GO:0030593	neutrophil chemotaxis	45702	103/28943	0.00110990385454431	0.00110990385454431	0.00170790531834339	Lgals3/Cx3cl1	2
BP	GO:0033674	positive regulation of kinase activity	45730	440/28943	0.00112123973217368	0.00112123973217368	0.00171844742109987	Ace/Igf1/Pkd2	3
BP	GO:0031346	positive regulation of cell projection organization	45730	441/28943	0.00112859648948957	0.00112859648948957	0.00172283129450285	Flna/Cx3cl1/Serpine2	3
BP	GO:0009259	ribonucleotide metabolic process	45730	445/28943	0.00115833066879525	0.00115833066879525	0.00175424324294351	Tspo/Igf1/Nppa	3
BP	GO:0052547	regulation of peptidase activity	45730	445/28943	0.00115833066879525	0.00115833066879525	0.00175424324294351	Igf1/Serpine1/Serpine2	3
BP	GO:0006163	purine nucleotide metabolic process	45730	449/28943	0.00118855874004479	0.00118855874004479	0.00178444199025012	Tspo/Igf1/Nppa	3
BP	GO:0070997	neuron death	45730	450/28943	0.00119619331017909	0.00119619331017909	0.00178444199025012	Coro1a/Igf1/Cx3cl1	3
BP	GO:0003300	cardiac muscle hypertrophy	45702	107/28943	0.00119689975802079	0.00119689975802079	0.00178444199025012	Igf1/Nppa	2
BP	GO:1904427	positive regulation of calcium ion transmembrane transport	45702	107/28943	0.00119689975802079	0.00119689975802079	0.00178444199025012	Pkd2/Cx3cl1	2
BP	GO:0042177	negative regulation of protein catabolic process	45702	108/28943	0.00121914599248266	0.00121914599248266	0.00179683951540663	Flna/Serpine2	2
BP	GO:0010563	negative regulation of phosphorus metabolic process	45730	453/28943	0.00121928395688307	0.00121928395688307	0.00179683951540663	Tspo/Igf1/Nppa	3
BP	GO:0045936	negative regulation of phosphate metabolic process	45730	453/28943	0.00121928395688307	0.00121928395688307	0.00179683951540663	Tspo/Igf1/Nppa	3
BP	GO:0042310	vasoconstriction	45702	109/28943	0.00124159079114103	0.00124159079114103	0.00180353591981106	Ace/Cx3cl1	2
BP	GO:0048661	positive regulation of smooth muscle cell proliferation	45702	109/28943	0.00124159079114103	0.00124159079114103	0.00180353591981106	Igf1/Cx3cl1	2
BP	GO:0072676	lymphocyte migration	45702	109/28943	0.00124159079114103	0.00124159079114103	0.00180353591981106	Coro1a/Cx3cl1	2
BP	GO:0019693	ribose phosphate metabolic process	45730	456/28943	0.00124265606782587	0.00124265606782587	0.00180353591981106	Tspo/Igf1/Nppa	3
BP	GO:0042102	positive regulation of T cell proliferation	45702	110/28943	0.00126423398454681	0.00126423398454681	0.00182404908671205	Coro1a/Igf1	2
BP	GO:0001558	regulation of cell growth	45730	459/28943	0.00126631100058279	0.00126631100058279	0.00182404908671205	Igf1/Serpine2/Nppa	3
BP	GO:0014897	striated muscle hypertrophy	45702	111/28943	0.00128707540334869	0.00128707540334869	0.00184701536297623	Igf1/Nppa	2
BP	GO:0002683	negative regulation of immune system process	45730	465/28943	0.00131447473186304	0.00131447473186304	0.00187929616024409	Igf1/Lgals3/Cx3cl1	3
BP	GO:0002027	regulation of heart rate	45702	113/28943	0.00133335224022401	0.00133335224022401	0.00189216458261808	Nppa/Scn4b	2
BP	GO:0014896	muscle hypertrophy	45702	113/28943	0.00133335224022401	0.00133335224022401	0.00189216458261808	Igf1/Nppa	2
BP	GO:0043266	regulation of potassium ion transport	45702	114/28943	0.00135678732008323	0.00135678732008323	0.00191126387194387	Flna/Nppa	2
BP	GO:0050886	endocrine process	45702	114/28943	0.00135678732008323	0.00135678732008323	0.00191126387194387	Ace/Tspo	2
BP	GO:0001667	ameboidal-type cell migration	45730	471/28943	0.0013637858916069	0.0013637858916069	0.00191408546190442	Coro1a/Igf1/Serpine1	3
BP	GO:0032231	regulation of actin filament bundle assembly	45702	115/28943	0.00138041994891002	0.00138041994891002	0.0019303605893325	Flna/Cx3cl1	2
BP	GO:1904035	regulation of epithelial cell apoptotic process	45702	116/28943	0.00140424995784121	0.00140424995784121	0.00194945455627078	Igf1/Serpine1	2
BP	GO:1904659	glucose transmembrane transport	45702	116/28943	0.00140424995784121	0.00140424995784121	0.00194945455627078	Ace/Igf1	2
BP	GO:0008645	hexose transmembrane transport	45702	117/28943	0.00142827717811111	0.00142827717811111	0.00196148988052233	Ace/Igf1	2
BP	GO:0019218	regulation of steroid metabolic process	45702	117/28943	0.00142827717811111	0.00142827717811111	0.00196148988052233	Tspo/Igf1	2
BP	GO:0032652	regulation of interleukin-1 production	45702	117/28943	0.00142827717811111	0.00142827717811111	0.00196148988052233	Igf1/Cx3cl1	2
BP	GO:0051897	positive regulation of protein kinase B signaling	45702	118/28943	0.00145250144105148	0.00145250144105148	0.00198763355091256	Igf1/Cx3cl1	2
BP	GO:0048732	gland development	45730	483/28943	0.00146589298384149	0.00146589298384149	0.00199173216169579	Igf1/Pkd2/Serpine2	3
BP	GO:0072521	purine-containing compound metabolic process	45730	483/28943	0.00146589298384149	0.00146589298384149	0.00199173216169579	Tspo/Igf1/Nppa	3
BP	GO:0015749	monosaccharide transmembrane transport	45702	120/28943	0.00150154042075773	0.00150154042075773	0.00203295783208412	Ace/Igf1	2
BP	GO:1903829	positive regulation of protein localization	45730	493/28943	0.00155458138205852	0.00155458138205852	0.00209735961107969	Igf1/Lgals3/Flna	3
BP	GO:0032612	interleukin-1 production	45702	123/28943	0.00157657249923816	0.00157657249923816	0.00211956561301087	Igf1/Cx3cl1	2
BP	GO:0048145	regulation of fibroblast proliferation	45702	124/28943	0.00160197548161995	0.00160197548161995	0.00214618724810328	Igf1/Serpine1	2
BP	GO:0048259	regulation of receptor-mediated endocytosis	45702	125/28943	0.00162757432871934	0.00162757432871934	0.00217288485477294	Serpine1/Trf	2
BP	GO:0002688	regulation of leukocyte chemotaxis	45702	126/28943	0.00165336887264606	0.00165336887264606	0.00219965741828642	Serpine1/Cx3cl1	2
BP	GO:0034219	carbohydrate transmembrane transport	45702	127/28943	0.00167935894560687	0.00167935894560687	0.00221882633829727	Ace/Igf1	2
BP	GO:0045807	positive regulation of endocytosis	45702	127/28943	0.00167935894560687	0.00167935894560687	0.00221882633829727	Serpine1/Trf	2
BP	GO:0030048	actin filament-based movement	45702	128/28943	0.00170554437990552	0.00170554437990552	0.00223798902049607	Flna/Scn4b	2
BP	GO:0043500	muscle adaptation	45702	128/28943	0.00170554437990552	0.00170554437990552	0.00223798902049607	Igf1/Nppa	2
BP	GO:0003073	regulation of systemic arterial blood pressure	45702	129/28943	0.00173192500794274	0.00173192500794274	0.00225714537375996	Ace/Nppa	2
BP	GO:0071621	granulocyte chemotaxis	45702	129/28943	0.00173192500794274	0.00173192500794274	0.00225714537375996	Lgals3/Cx3cl1	2
BP	GO:0002444	myeloid leukocyte mediated immunity	45702	133/28943	0.0018393961088822	0.0018393961088822	0.0023810106103596	Ace/Nppa	2
BP	GO:1990266	neutrophil migration	45702	133/28943	0.0018393961088822	0.0018393961088822	0.0023810106103596	Lgals3/Cx3cl1	2
BP	GO:0014065	phosphatidylinositol 3-kinase signaling	45702	134/28943	0.00186675019501302	0.00186675019501302	0.00240828307986793	Igf1/Serpine2	2
BP	GO:0032414	positive regulation of ion transmembrane transporter activity	45702	135/28943	0.00189429847132011	0.00189429847132011	0.00243562219555111	Pkd2/Nppa	2
BP	GO:0061041	regulation of wound healing	45702	137/28943	0.00194997692687214	0.00194997692687214	0.0024988262678453	Serpine1/Serpine2	2
BP	GO:0032411	positive regulation of transporter activity	45702	143/28943	0.00212165551776828	0.00212165551776828	0.00270976353848299	Pkd2/Nppa	2
BP	GO:0048144	fibroblast proliferation	45702	145/28943	0.00218042501904645	0.00218042501904645	0.00277557162767235	Igf1/Serpine1	2
BP	GO:0010821	regulation of mitochondrion organization	45702	146/28943	0.00221009839167534	0.00221009839167534	0.00280402863217087	Tspo/Igf1	2
BP	GO:0050728	negative regulation of inflammatory response	45702	147/28943	0.00223996395778289	0.00223996395778289	0.00283254083944058	Igf1/Cx3cl1	2
BP	GO:0001508	action potential	45702	148/28943	0.00227002155160334	0.00227002155160334	0.00285172681547409	Flna/Scn4b	2
BP	GO:1904019	epithelial cell apoptotic process	45702	148/28943	0.00227002155160334	0.00227002155160334	0.00285172681547409	Igf1/Serpine1	2
BP	GO:0034763	negative regulation of transmembrane transport	45702	149/28943	0.00230027100746698	0.00230027100746698	0.00287090226887701	Ace/Pkd2	2
BP	GO:0050671	positive regulation of lymphocyte proliferation	45702	149/28943	0.00230027100746698	0.00230027100746698	0.00287090226887701	Coro1a/Igf1	2
BP	GO:0050921	positive regulation of chemotaxis	45702	151/28943	0.00236134484312496	0.00236134484312496	0.0029375581780502	Serpine1/Cx3cl1	2
BP	GO:0032946	positive regulation of mononuclear cell proliferation	45702	152/28943	0.00239216889205974	0.00239216889205974	0.00296627312795008	Coro1a/Igf1	2
BP	GO:0008643	carbohydrate transport	45702	156/28943	0.00251737543961618	0.00251737543961618	0.00311145894743732	Ace/Igf1	2
BP	GO:0010634	positive regulation of epithelial cell migration	45702	160/28943	0.00264563063129387	0.00264563063129387	0.00325946708340148	Igf1/Serpine1	2
BP	GO:0016482	cytosolic transport	45702	161/28943	0.00267816954434029	0.00267816954434029	0.00328898014217229	Coro1a/Flna	2
BP	GO:0035637	multicellular organismal signaling	45702	163/28943	0.00274381635727563	0.00274381635727563	0.00334813662101351	Flna/Scn4b	2
BP	GO:0097530	granulocyte migration	45702	163/28943	0.00274381635727563	0.00274381635727563	0.00334813662101351	Lgals3/Cx3cl1	2
BP	GO:0048015	phosphatidylinositol-mediated signaling	45702	168/28943	0.00291124481748522	0.00291124481748522	0.00352995707383284	Igf1/Serpine2	2
BP	GO:0070665	positive regulation of leukocyte proliferation	45702	168/28943	0.00291124481748522	0.00291124481748522	0.00352995707383284	Coro1a/Igf1	2
BP	GO:0006694	steroid biosynthetic process	45702	169/28943	0.0029452968710985	0.0029452968710985	0.00355998027919593	Tspo/Igf1	2
BP	GO:0043433	negative regulation of DNA-binding transcription factor activity	45702	170/28943	0.00297953732980011	0.00297953732980011	0.00357878761936064	Pkd2/Flna	2
BP	GO:0071248	cellular response to metal ion	45702	170/28943	0.00297953732980011	0.00297953732980011	0.00357878761936064	Pkd2/Trf	2
BP	GO:0048017	inositol lipid-mediated signaling	45702	171/28943	0.00301396603002222	0.00301396603002222	0.00359758529243511	Igf1/Serpine2	2
BP	GO:0051017	actin filament bundle assembly	45702	171/28943	0.00301396603002222	0.00301396603002222	0.00359758529243511	Flna/Cx3cl1	2
BP	GO:0061572	actin filament bundle organization	45702	174/28943	0.00311837994555824	0.00311837994555824	0.00371065805878784	Flna/Cx3cl1	2
BP	GO:0042552	myelination	45702	175/28943	0.00315355997808383	0.00315355997808383	0.00372935617941037	Igf1/Trf	2
BP	GO:0051896	regulation of protein kinase B signaling	45702	175/28943	0.00315355997808383	0.00315355997808383	0.00372935617941037	Igf1/Cx3cl1	2
BP	GO:0019730	antimicrobial humoral response	45702	177/28943	0.00322448215545418	0.00322448215545418	0.00380149475169334	Lgals3/Trf	2
BP	GO:0007272	ensheathment of neurons	45702	178/28943	0.00326022397439704	0.00326022397439704	0.00382012401957355	Igf1/Trf	2
BP	GO:0008366	axon ensheathment	45702	178/28943	0.00326022397439704	0.00326022397439704	0.00382012401957355	Igf1/Trf	2
BP	GO:0001890	placenta development	45702	180/28943	0.00333226825875387	0.00333226825875387	0.00386904512340162	Pkd2/Serpine1	2
BP	GO:0050906	detection of stimulus involved in sensory perception	45702	180/28943	0.00333226825875387	0.00333226825875387	0.00386904512340162	Igf1/Serpine2	2
BP	GO:1902905	positive regulation of supramolecular fiber organization	45702	180/28943	0.00333226825875387	0.00333226825875387	0.00386904512340162	Flna/Cx3cl1	2
BP	GO:0045766	positive regulation of angiogenesis	45702	182/28943	0.00340505898745074	0.00340505898745074	0.00392974467797105	Lgals3/Serpine1	2
BP	GO:1904018	positive regulation of vasculature development	45702	182/28943	0.00340505898745074	0.00340505898745074	0.00392974467797105	Lgals3/Serpine1	2
BP	GO:0048660	regulation of smooth muscle cell proliferation	45702	185/28943	0.00351564182068734	0.00351564182068734	0.00404518293892901	Igf1/Cx3cl1	2
BP	GO:0043409	negative regulation of MAPK cascade	45702	187/28943	0.00359029297682185	0.00359029297682185	0.00411870987571116	Igf1/Nppa	2
BP	GO:0044703	multi-organism reproductive process	45702	190/28943	0.00370366037187761	0.00370366037187761	0.00423607973405641	Serpine2/Nppa	2
BP	GO:0050731	positive regulation of peptidyl-tyrosine phosphorylation	45702	191/28943	0.00374181969928354	0.00374181969928354	0.00426698737637597	Ace/Igf1	2
BP	GO:0048659	smooth muscle cell proliferation	45702	192/28943	0.0037801638551688	0.0037801638551688	0.00429792173444149	Igf1/Cx3cl1	2
BP	GO:0050821	protein stabilization	45702	193/28943	0.00381869267804596	0.00381869267804596	0.00432888238806829	Igf1/Flna	2
BP	GO:0031644	regulation of nervous system process	45702	194/28943	0.00385740600652166	0.00385740600652166	0.00434704577824732	Igf1/Trf	2
BP	GO:0051099	positive regulation of binding	45702	194/28943	0.00385740600652166	0.00385740600652166	0.00434704577824732	Ace/Igf1	2
BP	GO:0043524	negative regulation of neuron apoptotic process	45702	195/28943	0.00389630367929654	0.00389630367929654	0.00437800444285828	Coro1a/Cx3cl1	2
BP	GO:2001257	regulation of cation channel activity	45702	196/28943	0.00393538553516523	0.00393538553516523	0.00440898841120389	Pkd2/Nppa	2
BP	GO:0007259	receptor signaling pathway via JAK-STAT	45702	198/28943	0.00401410115183206	0.00401410115183206	0.00448406573351809	Igf1/Pkd2	2
BP	GO:0030308	negative regulation of cell growth	45702	200/28943	0.00409355156875679	0.00409355156875679	0.00455952500314404	Serpine2/Nppa	2
BP	GO:0002695	negative regulation of leukocyte activation	45702	202/28943	0.00417373549967479	0.00417373549967479	0.00462196447180293	Lgals3/Cx3cl1	2
BP	GO:0051495	positive regulation of cytoskeleton organization	45702	202/28943	0.00417373549967479	0.00417373549967479	0.00462196447180293	Flna/Cx3cl1	2
BP	GO:0044706	multi-multicellular organism process	45702	204/28943	0.0042546516598207	0.0042546516598207	0.00468449245061929	Serpine2/Nppa	2
BP	GO:0071902	positive regulation of protein serine/threonine kinase activity	45702	204/28943	0.0042546516598207	0.0042546516598207	0.00468449245061929	Igf1/Pkd2	2
BP	GO:0046890	regulation of lipid biosynthetic process	45702	205/28943	0.00429538392477458	0.00429538392477458	0.00470231503343744	Tspo/Igf1	2
BP	GO:0097696	receptor signaling pathway via STAT	45702	205/28943	0.00429538392477458	0.00429538392477458	0.00470231503343744	Igf1/Pkd2	2
BP	GO:0051048	negative regulation of secretion	45702	206/28943	0.00433629876592709	0.00433629876592709	0.00473358149886778	Ace/Tspo	2
BP	GO:0043491	protein kinase B signaling	45702	207/28943	0.00437739602310362	0.00437739602310362	0.00476486887682332	Igf1/Cx3cl1	2
BP	GO:0022408	negative regulation of cell-cell adhesion	45702	209/28943	0.00446013714529748	0.00446013714529748	0.00484118061991436	Lgals3/Serpine2	2
BP	GO:0010721	negative regulation of cell development	45702	211/28943	0.00454360601182731	0.00454360601182731	0.0049178489096198	Tspo/Igf1	2
BP	GO:0014062	regulation of serotonin secretion	45671	10/28943	0.00482732726149471	0.00482732726149471	0.00516656019754212	Lgals3	1
BP	GO:0061043	regulation of vascular wound healing	45671	10/28943	0.00482732726149471	0.00482732726149471	0.00516656019754212	Serpine1	1
BP	GO:0071895	odontoblast differentiation	45671	10/28943	0.00482732726149471	0.00482732726149471	0.00516656019754212	Serpine1	1
BP	GO:1903596	regulation of gap junction assembly	45671	10/28943	0.00482732726149471	0.00482732726149471	0.00516656019754212	Ace	1
BP	GO:0048639	positive regulation of developmental growth	45702	218/28943	0.00484145959314117	0.00484145959314117	0.0051672519920932	Igf1/Serpine1	2
BP	GO:0045216	cell-cell junction organization	45702	219/28943	0.00488473338295592	0.00488473338295592	0.00519895599823378	Ace/Flna	2
BP	GO:0002285	lymphocyte activation involved in immune response	45702	222/28943	0.00501563617046073	0.00501563617046073	0.0053234919552346	Coro1a/Lgals3	2
BP	GO:0046034	ATP metabolic process	45702	224/28943	0.00510380428963752	0.00510380428963752	0.00536710996341472	Tspo/Igf1	2
BP	GO:0010810	regulation of cell-substrate adhesion	45702	225/28943	0.00514815775170193	0.00514815775170193	0.00536710996341472	Serpine1/Flna	2
BP	GO:0008217	regulation of blood pressure	45702	226/28943	0.00519269060417729	0.00519269060417729	0.00536710996341472	Ace/Nppa	2
BP	GO:0070374	positive regulation of ERK1 and ERK2 cascade	45702	227/28943	0.00523740268874955	0.00523740268874955	0.00536710996341472	Igf1/Cx3cl1	2
BP	GO:0002349	histamine production involved in inflammatory response	45671	11/28943	0.00530886797342711	0.00530886797342711	0.00536710996341472	Nppa	1
BP	GO:0002441	histamine secretion involved in inflammatory response	45671	11/28943	0.00530886797342711	0.00530886797342711	0.00536710996341472	Nppa	1
BP	GO:0002553	histamine secretion by mast cell	45671	11/28943	0.00530886797342711	0.00530886797342711	0.00536710996341472	Nppa	1
BP	GO:0009415	response to water	45671	11/28943	0.00530886797342711	0.00530886797342711	0.00536710996341472	Pkd2	1
BP	GO:0021940	positive regulation of cerebellar granule cell precursor proliferation	45671	11/28943	0.00530886797342711	0.00530886797342711	0.00536710996341472	Igf1	1
BP	GO:0032908	regulation of transforming growth factor beta1 production	45671	11/28943	0.00530886797342711	0.00530886797342711	0.00536710996341472	Cx3cl1	1
BP	GO:0033629	negative regulation of cell adhesion mediated by integrin	45671	11/28943	0.00530886797342711	0.00530886797342711	0.00536710996341472	Serpine1	1
BP	GO:0034351	negative regulation of glial cell apoptotic process	45671	11/28943	0.00530886797342711	0.00530886797342711	0.00536710996341472	Igf1	1
BP	GO:0038180	nerve growth factor signaling pathway	45671	11/28943	0.00530886797342711	0.00530886797342711	0.00536710996341472	Coro1a	1
BP	GO:0043568	positive regulation of insulin-like growth factor receptor signaling pathway	45671	11/28943	0.00530886797342711	0.00530886797342711	0.00536710996341472	Igf1	1
BP	GO:0051901	positive regulation of mitochondrial depolarization	45671	11/28943	0.00530886797342711	0.00530886797342711	0.00536710996341472	Tspo	1
BP	GO:0061517	macrophage proliferation	45671	11/28943	0.00530886797342711	0.00530886797342711	0.00536710996341472	Cx3cl1	1
BP	GO:0086016	AV node cell action potential	45671	11/28943	0.00530886797342711	0.00530886797342711	0.00536710996341472	Scn4b	1
BP	GO:0086027	AV node cell to bundle of His cell signaling	45671	11/28943	0.00530886797342711	0.00530886797342711	0.00536710996341472	Scn4b	1
BP	GO:0050920	regulation of chemotaxis	45702	231/28943	0.00541804018496652	0.00541804018496652	0.00546306544966153	Serpine1/Cx3cl1	2
BP	GO:0030324	lung development	45702	236/28943	0.00564785081823696	0.00564785081823696	0.00560241893310617	Ace/Igf1	2
BP	GO:0030323	respiratory tube development	45702	239/28943	0.00578787030710438	0.00578787030710438	0.00560241893310617	Ace/Igf1	2
BP	GO:0042445	hormone metabolic process	45702	239/28943	0.00578787030710438	0.00578787030710438	0.00560241893310617	Ace/Igf1	2
BP	GO:0006182	cGMP biosynthetic process	45671	12/28943	0.00579019231493005	0.00579019231493005	0.00560241893310617	Nppa	1
BP	GO:0007168	receptor guanylyl cyclase signaling pathway	45671	12/28943	0.00579019231493005	0.00579019231493005	0.00560241893310617	Nppa	1
BP	GO:0007320	insemination	45671	12/28943	0.00579019231493005	0.00579019231493005	0.00560241893310617	Serpine2	1
BP	GO:0010572	positive regulation of platelet activation	45671	12/28943	0.00579019231493005	0.00579019231493005	0.00560241893310617	Flna	1
BP	GO:0021683	cerebellar granular layer morphogenesis	45671	12/28943	0.00579019231493005	0.00579019231493005	0.00560241893310617	Serpine2	1
BP	GO:0042447	hormone catabolic process	45671	12/28943	0.00579019231493005	0.00579019231493005	0.00560241893310617	Ace	1
BP	GO:0042994	cytoplasmic sequestering of transcription factor	45671	12/28943	0.00579019231493005	0.00579019231493005	0.00560241893310617	Pkd2	1
BP	GO:0060525	prostate glandular acinus development	45671	12/28943	0.00579019231493005	0.00579019231493005	0.00560241893310617	Igf1	1
BP	GO:0070444	oligodendrocyte progenitor proliferation	45671	12/28943	0.00579019231493005	0.00579019231493005	0.00560241893310617	Trf	1
BP	GO:0070445	regulation of oligodendrocyte progenitor proliferation	45671	12/28943	0.00579019231493005	0.00579019231493005	0.00560241893310617	Trf	1
BP	GO:0071281	cellular response to iron ion	45671	12/28943	0.00579019231493005	0.00579019231493005	0.00560241893310617	Trf	1
BP	GO:0086013	membrane repolarization during cardiac muscle cell action potential	45671	12/28943	0.00579019231493005	0.00579019231493005	0.00560241893310617	Flna	1
BP	GO:0090399	replicative senescence	45671	12/28943	0.00579019231493005	0.00579019231493005	0.00560241893310617	Serpine1	1
BP	GO:0008406	gonad development	45702	241/28943	0.00588210280714099	0.00588210280714099	0.0056627490658538	Serpine1/Flna	2
BP	GO:0071241	cellular response to inorganic substance	45702	241/28943	0.00588210280714099	0.00588210280714099	0.0056627490658538	Pkd2/Trf	2
BP	GO:0031348	negative regulation of defense response	45702	244/28943	0.00602477767886378	0.00602477767886378	0.00578556674609264	Igf1/Cx3cl1	2
BP	GO:0045137	development of primary sexual characteristics	45702	245/28943	0.0060726889748062	0.0060726889748062	0.00579011626321651	Serpine1/Flna	2
BP	GO:0050870	positive regulation of T cell activation	45702	246/28943	0.00612077651241864	0.00612077651241864	0.00579011626321651	Coro1a/Igf1	2
BP	GO:0010632	regulation of epithelial cell migration	45702	248/28943	0.00621747968686216	0.00621747968686216	0.00579011626321651	Igf1/Serpine1	2
BP	GO:0007597	blood coagulation	intrinsic pathway	45671	13/28943	0.0062713003757503	0.0062713003757503	0.00579011626321651	Flna	1
BP	GO:0032650	regulation of interleukin-1 alpha production	45671	13/28943	0.0062713003757503	0.0062713003757503	0.00579011626321651	Cx3cl1	1
BP	GO:0032905	transforming growth factor beta1 production	45671	13/28943	0.0062713003757503	0.0062713003757503	0.00579011626321651	Cx3cl1	1
BP	GO:0034756	regulation of iron ion transport	45671	13/28943	0.0062713003757503	0.0062713003757503	0.00579011626321651	Trf	1
BP	GO:0043320	natural killer cell degranulation	45671	13/28943	0.0062713003757503	0.0062713003757503	0.00579011626321651	Coro1a	1
BP	GO:0051549	positive regulation of keratinocyte migration	45671	13/28943	0.0062713003757503	0.0062713003757503	0.00579011626321651	Serpine1	1
BP	GO:0051917	regulation of fibrinolysis	45671	13/28943	0.0062713003757503	0.0062713003757503	0.00579011626321651	Serpine1	1
BP	GO:0071863	regulation of cell proliferation in bone marrow	45671	13/28943	0.0062713003757503	0.0062713003757503	0.00579011626321651	Lgals3	1
BP	GO:0086067	AV node cell to bundle of His cell communication	45671	13/28943	0.0062713003757503	0.0062713003757503	0.00579011626321651	Scn4b	1
BP	GO:1901841	regulation of high voltage-gated calcium channel activity	45671	13/28943	0.0062713003757503	0.0062713003757503	0.00579011626321651	Nppa	1
BP	GO:1903977	positive regulation of glial cell migration	45671	13/28943	0.0062713003757503	0.0062713003757503	0.00579011626321651	Cx3cl1	1
BP	GO:1904181	positive regulation of membrane depolarization	45671	13/28943	0.0062713003757503	0.0062713003757503	0.00579011626321651	Tspo	1
BP	GO:2000849	regulation of glucocorticoid secretion	45671	13/28943	0.0062713003757503	0.0062713003757503	0.00579011626321651	Tspo	1
BP	GO:0009205	purine ribonucleoside triphosphate metabolic process	45702	251/28943	0.00636385235226273	0.00636385235226273	0.00586144295603146	Tspo/Igf1	2
BP	GO:0009144	purine nucleoside triphosphate metabolic process	45702	257/28943	0.00666132669125015	0.00666132669125015	0.00592876029967255	Tspo/Igf1	2
BP	GO:0009199	ribonucleoside triphosphate metabolic process	45702	257/28943	0.00666132669125015	0.00666132669125015	0.00592876029967255	Tspo/Igf1	2
BP	GO:0090257	regulation of muscle system process	45702	258/28943	0.00671151695037998	0.00671151695037998	0.00592876029967255	Igf1/Nppa	2
BP	GO:0010940	positive regulation of necrotic cell death	45671	14/28943	0.00675219224559997	0.00675219224559997	0.00592876029967255	Tspo	1
BP	GO:0021936	regulation of cerebellar granule cell precursor proliferation	45671	14/28943	0.00675219224559997	0.00675219224559997	0.00592876029967255	Igf1	1
BP	GO:0032610	interleukin-1 alpha production	45671	14/28943	0.00675219224559997	0.00675219224559997	0.00592876029967255	Cx3cl1	1
BP	GO:0043508	negative regulation of JUN kinase activity	45671	14/28943	0.00675219224559997	0.00675219224559997	0.00592876029967255	Nppa	1
BP	GO:0045906	negative regulation of vasoconstriction	45671	14/28943	0.00675219224559997	0.00675219224559997	0.00592876029967255	Cx3cl1	1
BP	GO:0045989	positive regulation of striated muscle contraction	45671	14/28943	0.00675219224559997	0.00675219224559997	0.00592876029967255	Nppa	1
BP	GO:0046886	positive regulation of hormone biosynthetic process	45671	14/28943	0.00675219224559997	0.00675219224559997	0.00592876029967255	Igf1	1
BP	GO:0048505	regulation of timing of cell differentiation	45671	14/28943	0.00675219224559997	0.00675219224559997	0.00592876029967255	Serpine2	1
BP	GO:0048680	positive regulation of axon regeneration	45671	14/28943	0.00675219224559997	0.00675219224559997	0.00592876029967255	Flna	1
BP	GO:0048711	positive regulation of astrocyte differentiation	45671	14/28943	0.00675219224559997	0.00675219224559997	0.00592876029967255	Serpine2	1
BP	GO:0051764	actin crosslink formation	45671	14/28943	0.00675219224559997	0.00675219224559997	0.00592876029967255	Flna	1
BP	GO:0060736	prostate gland growth	45671	14/28943	0.00675219224559997	0.00675219224559997	0.00592876029967255	Igf1	1
BP	GO:0061140	lung secretory cell differentiation	45671	14/28943	0.00675219224559997	0.00675219224559997	0.00592876029967255	Igf1	1
BP	GO:0090331	negative regulation of platelet aggregation	45671	14/28943	0.00675219224559997	0.00675219224559997	0.00592876029967255	Serpine2	1
BP	GO:1902514	regulation of calcium ion transmembrane transport via high voltage-gated calcium channel	45671	14/28943	0.00675219224559997	0.00675219224559997	0.00592876029967255	Nppa	1
BP	GO:1905288	vascular associated smooth muscle cell apoptotic process	45671	14/28943	0.00675219224559997	0.00675219224559997	0.00592876029967255	Igf1	1
BP	GO:1905459	regulation of vascular associated smooth muscle cell apoptotic process	45671	14/28943	0.00675219224559997	0.00675219224559997	0.00592876029967255	Igf1	1
BP	GO:0060348	bone development	45702	259/28943	0.00676188142420072	0.00676188142420072	0.00592876029967255	Igf1/Flna	2
BP	GO:0010001	glial cell differentiation	45702	261/28943	0.00686313239487831	0.00686313239487831	0.00599012154834122	Igf1/Serpine2	2
BP	GO:0045926	negative regulation of growth	45702	261/28943	0.00686313239487831	0.00686313239487831	0.00599012154834122	Serpine2/Nppa	2
BP	GO:0033002	muscle cell proliferation	45702	266/28943	0.00711929772008952	0.00711929772008952	0.00603775703968065	Igf1/Cx3cl1	2
BP	GO:0060541	respiratory system development	45702	267/28943	0.00717105032893975	0.00717105032893975	0.00603775703968065	Ace/Igf1	2
BP	GO:0050730	regulation of peptidyl-tyrosine phosphorylation	45702	268/28943	0.0072229757582215	0.0072229757582215	0.00603775703968065	Ace/Igf1	2
BP	GO:0021932	hindbrain radial glia guided cell migration	45671	15/28943	0.0072328680141559	0.0072328680141559	0.00603775703968065	Flna	1
BP	GO:0034350	regulation of glial cell apoptotic process	45671	15/28943	0.0072328680141559	0.0072328680141559	0.00603775703968065	Igf1	1
BP	GO:0034392	negative regulation of smooth muscle cell apoptotic process	45671	15/28943	0.0072328680141559	0.0072328680141559	0.00603775703968065	Igf1	1
BP	GO:0035630	bone mineralization involved in bone maturation	45671	15/28943	0.0072328680141559	0.0072328680141559	0.00603775703968065	Igf1	1
BP	GO:0035933	glucocorticoid secretion	45671	15/28943	0.0072328680141559	0.0072328680141559	0.00603775703968065	Tspo	1
BP	GO:0036376	sodium ion export across plasma membrane	45671	15/28943	0.0072328680141559	0.0072328680141559	0.00603775703968065	Nppa	1
BP	GO:0043031	negative regulation of macrophage activation	45671	15/28943	0.0072328680141559	0.0072328680141559	0.00603775703968065	Cx3cl1	1
BP	GO:0051280	negative regulation of release of sequestered calcium ion into cytosol	45671	15/28943	0.0072328680141559	0.0072328680141559	0.00603775703968065	Pkd2	1
BP	GO:0051290	protein heterotetramerization	45671	15/28943	0.0072328680141559	0.0072328680141559	0.00603775703968065	Pkd2	1
BP	GO:0051547	regulation of keratinocyte migration	45671	15/28943	0.0072328680141559	0.0072328680141559	0.00603775703968065	Serpine1	1
BP	GO:0060442	branching involved in prostate gland morphogenesis	45671	15/28943	0.0072328680141559	0.0072328680141559	0.00603775703968065	Igf1	1
BP	GO:0061577	calcium ion transmembrane transport via high voltage-gated calcium channel	45671	15/28943	0.0072328680141559	0.0072328680141559	0.00603775703968065	Nppa	1
BP	GO:0070572	positive regulation of neuron projection regeneration	45671	15/28943	0.0072328680141559	0.0072328680141559	0.00603775703968065	Flna	1
BP	GO:0086014	atrial cardiac muscle cell action potential	45671	15/28943	0.0072328680141559	0.0072328680141559	0.00603775703968065	Flna	1
BP	GO:0086026	atrial cardiac muscle cell to AV node cell signaling	45671	15/28943	0.0072328680141559	0.0072328680141559	0.00603775703968065	Flna	1
BP	GO:0086066	atrial cardiac muscle cell to AV node cell communication	45671	15/28943	0.0072328680141559	0.0072328680141559	0.00603775703968065	Flna	1
BP	GO:2001046	positive regulation of integrin-mediated signaling pathway	45671	15/28943	0.0072328680141559	0.0072328680141559	0.00603775703968065	Flna	1
BP	GO:0002274	myeloid leukocyte activation	45702	272/28943	0.00743240259176305	0.00743240259176305	0.00617740505400559	Cx3cl1/Nppa	2
BP	GO:1903039	positive regulation of leukocyte cell-cell adhesion	45702	272/28943	0.00743240259176305	0.00743240259176305	0.00617740505400559	Coro1a/Igf1	2
BP	GO:0001906	cell killing	45702	273/28943	0.0074851898080707	0.0074851898080707	0.0062078129189741	Coro1a/Lgals3	2
BP	GO:0006898	receptor-mediated endocytosis	45702	274/28943	0.00753814891939192	0.00753814891939192	0.00623506841809217	Serpine1/Trf	2
BP	GO:0009141	nucleoside triphosphate metabolic process	45702	275/28943	0.00759127977180764	0.00759127977180764	0.00623506841809217	Tspo/Igf1	2
BP	GO:0001771	immunological synapse formation	45671	16/28943	0.00771332777106293	0.00771332777106293	0.00623506841809217	Lgals3	1
BP	GO:0010752	regulation of cGMP-mediated signaling	45671	16/28943	0.00771332777106293	0.00771332777106293	0.00623506841809217	Nppa	1
BP	GO:0016264	gap junction assembly	45671	16/28943	0.00771332777106293	0.00771332777106293	0.00623506841809217	Ace	1
BP	GO:0018119	peptidyl-cysteine S-nitrosylation	45671	16/28943	0.00771332777106293	0.00771332777106293	0.00623506841809217	Ace	1
BP	GO:0021681	cerebellar granular layer development	45671	16/28943	0.00771332777106293	0.00771332777106293	0.00623506841809217	Serpine2	1
BP	GO:0040034	regulation of development	heterochronic	45671	16/28943	0.00771332777106293	0.00771332777106293	0.00623506841809217	Serpine2	1
BP	GO:0061042	vascular wound healing	45671	16/28943	0.00771332777106293	0.00771332777106293	0.00623506841809217	Serpine1	1
BP	GO:1903818	positive regulation of voltage-gated potassium channel activity	45671	16/28943	0.00771332777106293	0.00771332777106293	0.00623506841809217	Nppa	1
BP	GO:1903978	regulation of microglial cell activation	45671	16/28943	0.00771332777106293	0.00771332777106293	0.00623506841809217	Cx3cl1	1
BP	GO:2000288	positive regulation of myoblast proliferation	45671	16/28943	0.00771332777106293	0.00771332777106293	0.00623506841809217	Igf1	1
BP	GO:0003007	heart morphogenesis	45702	283/28943	0.00802249083008764	0.00802249083008764	0.00640700336102826	Pkd2/Flna	2
BP	GO:0016485	protein processing	45702	285/28943	0.00813200025861257	0.00813200025861257	0.00640700336102826	Serpine1/Serpine2	2
BP	GO:0001894	tissue homeostasis	45702	286/28943	0.00818701013026057	0.00818701013026057	0.00640700336102826	Coro1a/Trf	2
BP	GO:0001820	serotonin secretion	45671	17/28943	0.00819357160593037	0.00819357160593037	0.00640700336102826	Lgals3	1
BP	GO:0001821	histamine secretion	45671	17/28943	0.00819357160593037	0.00819357160593037	0.00640700336102826	Nppa	1
BP	GO:0001845	phagolysosome assembly	45671	17/28943	0.00819357160593037	0.00819357160593037	0.00640700336102826	Coro1a	1
BP	GO:0014067	negative regulation of phosphatidylinositol 3-kinase signaling	45671	17/28943	0.00819357160593037	0.00819357160593037	0.00640700336102826	Serpine2	1
BP	GO:0017014	protein nitrosylation	45671	17/28943	0.00819357160593037	0.00819357160593037	0.00640700336102826	Ace	1
BP	GO:0045725	positive regulation of glycogen biosynthetic process	45671	17/28943	0.00819357160593037	0.00819357160593037	0.00640700336102826	Igf1	1
BP	GO:0046068	cGMP metabolic process	45671	17/28943	0.00819357160593037	0.00819357160593037	0.00640700336102826	Nppa	1
BP	GO:0051284	positive regulation of sequestering of calcium ion	45671	17/28943	0.00819357160593037	0.00819357160593037	0.00640700336102826	Pkd2	1
BP	GO:0060766	negative regulation of androgen receptor signaling pathway	45671	17/28943	0.00819357160593037	0.00819357160593037	0.00640700336102826	Igf1	1
BP	GO:0061051	positive regulation of cell growth involved in cardiac muscle cell development	45671	17/28943	0.00819357160593037	0.00819357160593037	0.00640700336102826	Igf1	1
BP	GO:0071498	cellular response to fluid shear stress	45671	17/28943	0.00819357160593037	0.00819357160593037	0.00640700336102826	Pkd2	1
BP	GO:0086012	membrane depolarization during cardiac muscle cell action potential	45671	17/28943	0.00819357160593037	0.00819357160593037	0.00640700336102826	Scn4b	1
BP	GO:1902033	regulation of hematopoietic stem cell proliferation	45671	17/28943	0.00819357160593037	0.00819357160593037	0.00640700336102826	Ace	1
BP	GO:0043523	regulation of neuron apoptotic process	45702	290/28943	0.00840874710097015	0.00840874710097015	0.00656186932094144	Coro1a/Cx3cl1	2
BP	GO:0045055	regulated exocytosis	45702	291/28943	0.00846460495162245	0.00846460495162245	0.00659203295333884	Coro1a/Nppa	2
BP	GO:0015850	organic hydroxy compound transport	45702	294/28943	0.00863319272417987	0.00863319272417987	0.00670968752343648	Tspo/Lgals3	2
BP	GO:0097623	potassium ion export across plasma membrane	45671	18/28943	0.00867359960833347	0.00867359960833347	0.00672744567959383	Nppa	1
BP	GO:0010038	response to metal ion	45702	296/28943	0.00874642823454254	0.00874642823454254	0.00677022834103877	Pkd2/Trf	2
BP	GO:0010544	negative regulation of platelet activation	45671	19/28943	0.0091534118678146	0.0091534118678146	0.00695873416851402	Serpine2	1
BP	GO:0021924	cell proliferation in external granule layer	45671	19/28943	0.0091534118678146	0.0091534118678146	0.00695873416851402	Igf1	1
BP	GO:0021930	cerebellar granule cell precursor proliferation	45671	19/28943	0.0091534118678146	0.0091534118678146	0.00695873416851402	Igf1	1
BP	GO:0034111	negative regulation of homotypic cell-cell adhesion	45671	19/28943	0.0091534118678146	0.0091534118678146	0.00695873416851402	Serpine2	1
BP	GO:0070875	positive regulation of glycogen metabolic process	45671	19/28943	0.0091534118678146	0.0091534118678146	0.00695873416851402	Igf1	1
BP	GO:0071636	positive regulation of transforming growth factor beta production	45671	19/28943	0.0091534118678146	0.0091534118678146	0.00695873416851402	Cx3cl1	1
BP	GO:0086011	membrane repolarization during action potential	45671	19/28943	0.0091534118678146	0.0091534118678146	0.00695873416851402	Flna	1
BP	GO:1902259	regulation of delayed rectifier potassium channel activity	45671	19/28943	0.0091534118678146	0.0091534118678146	0.00695873416851402	Nppa	1
BP	GO:1902430	negative regulation of amyloid-beta formation	45671	19/28943	0.0091534118678146	0.0091534118678146	0.00695873416851402	Igf1	1
BP	GO:0071222	cellular response to lipopolysaccharide	45702	304/28943	0.00920609324768486	0.00920609324768486	0.00698492536145344	Serpine1/Cx3cl1	2
BP	GO:0045765	regulation of angiogenesis	45702	308/28943	0.00943994257035157	0.00943994257035157	0.00708912207591786	Lgals3/Serpine1	2
BP	GO:0046883	regulation of hormone secretion	45702	308/28943	0.00943994257035157	0.00943994257035157	0.00708912207591786	Tspo/Nppa	2
BP	GO:0072659	protein localization to plasma membrane	45702	308/28943	0.00943994257035157	0.00943994257035157	0.00708912207591786	Lgals3/Flna	2
BP	GO:0019932	second-messenger-mediated signaling	45702	309/28943	0.00949882168184458	0.00949882168184458	0.00708912207591786	Igf1/Nppa	2
BP	GO:0140014	mitotic nuclear division	45702	309/28943	0.00949882168184458	0.00949882168184458	0.00708912207591786	Igf1/Flna	2
BP	GO:0050954	sensory perception of mechanical stimulus	45702	310/28943	0.00955786720398158	0.00955786720398158	0.00708912207591786	Igf1/Serpine2	2
BP	GO:0021534	cell proliferation in hindbrain	45671	20/28943	0.00963300847388027	0.00963300847388027	0.00708912207591786	Igf1	1
BP	GO:0034349	glial cell apoptotic process	45671	20/28943	0.00963300847388027	0.00963300847388027	0.00708912207591786	Igf1	1
BP	GO:0045019	negative regulation of nitric oxide biosynthetic process	45671	20/28943	0.00963300847388027	0.00963300847388027	0.00708912207591786	Tspo	1
BP	GO:0051608	histamine transport	45671	20/28943	0.00963300847388027	0.00963300847388027	0.00708912207591786	Nppa	1
BP	GO:0060314	regulation of ryanodine-sensitive calcium-release channel activity	45671	20/28943	0.00963300847388027	0.00963300847388027	0.00708912207591786	Pkd2	1
BP	GO:0090030	regulation of steroid hormone biosynthetic process	45671	20/28943	0.00963300847388027	0.00963300847388027	0.00708912207591786	Igf1	1
BP	GO:1904406	negative regulation of nitric oxide metabolic process	45671	20/28943	0.00963300847388027	0.00963300847388027	0.00708912207591786	Tspo	1
BP	GO:1905564	positive regulation of vascular endothelial cell proliferation	45671	20/28943	0.00963300847388027	0.00963300847388027	0.00708912207591786	Igf1	1
BP	GO:2000846	regulation of corticosteroid hormone secretion	45671	20/28943	0.00963300847388027	0.00963300847388027	0.00708912207591786	Tspo	1
BP	GO:0030336	negative regulation of cell migration	45702	312/28943	0.00967645687752689	0.00967645687752689	0.00708912207591786	Serpine1/Cx3cl1	2
BP	GO:0031647	regulation of protein stability	45702	312/28943	0.00967645687752689	0.00967645687752689	0.00708912207591786	Igf1/Flna	2
BP	GO:1901342	regulation of vasculature development	45702	312/28943	0.00967645687752689	0.00967645687752689	0.00708912207591786	Lgals3/Serpine1	2
BP	GO:0071219	cellular response to molecule of bacterial origin	45702	314/28943	0.00979571038655575	0.00979571038655575	0.00716279345260404	Serpine1/Cx3cl1	2
BP	GO:0007548	sex differentiation	45702	317/28943	0.0099758327104366	0.0099758327104366	0.0072153480031868	Serpine1/Flna	2
BP	GO:0007252	I-kappaB phosphorylation	45671	21/28943	0.0101123895160048	0.0101123895160048	0.0072153480031868	Cx3cl1	1
BP	GO:0010766	negative regulation of sodium ion transport	45671	21/28943	0.0101123895160048	0.0101123895160048	0.0072153480031868	Serpine2	1
BP	GO:0045821	positive regulation of glycolytic process	45671	21/28943	0.0101123895160048	0.0101123895160048	0.0072153480031868	Igf1	1
BP	GO:0046325	negative regulation of glucose import	45671	21/28943	0.0101123895160048	0.0101123895160048	0.0072153480031868	Ace	1
BP	GO:0050650	chondroitin sulfate proteoglycan biosynthetic process	45671	21/28943	0.0101123895160048	0.0101123895160048	0.0072153480031868	Igf1	1
BP	GO:0051546	keratinocyte migration	45671	21/28943	0.0101123895160048	0.0101123895160048	0.0072153480031868	Serpine1	1
BP	GO:0051900	regulation of mitochondrial depolarization	45671	21/28943	0.0101123895160048	0.0101123895160048	0.0072153480031868	Tspo	1
BP	GO:0061469	regulation of type B pancreatic cell proliferation	45671	21/28943	0.0101123895160048	0.0101123895160048	0.0072153480031868	Igf1	1
BP	GO:0070886	positive regulation of calcineurin-NFAT signaling cascade	45671	21/28943	0.0101123895160048	0.0101123895160048	0.0072153480031868	Igf1	1
BP	GO:0072378	blood coagulation	fibrin clot formation	45671	21/28943	0.0101123895160048	0.0101123895160048	0.0072153480031868	Flna	1
BP	GO:0106058	positive regulation of calcineurin-mediated signaling	45671	21/28943	0.0101123895160048	0.0101123895160048	0.0072153480031868	Igf1	1
BP	GO:2000291	regulation of myoblast proliferation	45671	21/28943	0.0101123895160048	0.0101123895160048	0.0072153480031868	Igf1	1
BP	GO:0018108	peptidyl-tyrosine phosphorylation	45702	320/28943	0.0101574419035556	0.0101574419035556	0.00723402240832372	Ace/Igf1	2
BP	GO:0051222	positive regulation of protein transport	45702	321/28943	0.0102183080169639	0.0102183080169639	0.00726386899360385	Igf1/Flna	2
BP	GO:0018212	peptidyl-tyrosine modification	45702	322/28943	0.0102793387386312	0.0102793387386312	0.00729372183403849	Ace/Igf1	2
BP	GO:0016050	vesicle organization	45702	323/28943	0.0103405339189352	0.0103405339189352	0.00732358078897252	Coro1a/Serpine2	2
BP	GO:0045927	positive regulation of growth	45702	324/28943	0.0104018934083423	0.0104018934083423	0.00735188034027501	Igf1/Serpine1	2
BP	GO:2000146	negative regulation of cell motility	45702	325/28943	0.0104634170574068	0.0104634170574068	0.00735188034027501	Serpine1/Cx3cl1	2
BP	GO:0070372	regulation of ERK1 and ERK2 cascade	45702	326/28943	0.010525104716772	0.010525104716772	0.00735188034027501	Igf1/Cx3cl1	2
BP	GO:0010039	response to iron ion	45671	22/28943	0.010591555083627	0.010591555083627	0.00735188034027501	Trf	1
BP	GO:0042730	fibrinolysis	45671	22/28943	0.010591555083627	0.010591555083627	0.00735188034027501	Serpine1	1
BP	GO:0060009	Sertoli cell development	45671	22/28943	0.010591555083627	0.010591555083627	0.00735188034027501	Flna	1
BP	GO:0060080	inhibitory postsynaptic potential	45671	22/28943	0.010591555083627	0.010591555083627	0.00735188034027501	Cx3cl1	1
BP	GO:0060253	negative regulation of glial cell proliferation	45671	22/28943	0.010591555083627	0.010591555083627	0.00735188034027501	Tspo	1
BP	GO:0060307	regulation of ventricular cardiac muscle cell membrane repolarization	45671	22/28943	0.010591555083627	0.010591555083627	0.00735188034027501	Scn4b	1
BP	GO:0090026	positive regulation of monocyte chemotaxis	45671	22/28943	0.010591555083627	0.010591555083627	0.00735188034027501	Serpine1	1
BP	GO:1902992	negative regulation of amyloid precursor protein catabolic process	45671	22/28943	0.010591555083627	0.010591555083627	0.00735188034027501	Igf1	1
BP	GO:0051402	neuron apoptotic process	45702	329/28943	0.0107111502644267	0.0107111502644267	0.00742144988341354	Coro1a/Cx3cl1	2
BP	GO:0001822	kidney development	45702	334/28943	0.0110244924688194	0.0110244924688194	0.00756105435196486	Ace/Pkd2	2
BP	GO:0021535	cell migration in hindbrain	45671	23/28943	0.0110705052661529	0.0110705052661529	0.00756105435196486	Flna	1
BP	GO:0035930	corticosteroid hormone secretion	45671	23/28943	0.0110705052661529	0.0110705052661529	0.00756105435196486	Tspo	1
BP	GO:0038083	peptidyl-tyrosine autophosphorylation	45671	23/28943	0.0110705052661529	0.0110705052661529	0.00756105435196486	Ace	1
BP	GO:0090201	negative regulation of release of cytochrome c from mitochondria	45671	23/28943	0.0110705052661529	0.0110705052661529	0.00756105435196486	Igf1	1
BP	GO:1903579	negative regulation of ATP metabolic process	45671	23/28943	0.0110705052661529	0.0110705052661529	0.00756105435196486	Tspo	1
BP	GO:2001044	regulation of integrin-mediated signaling pathway	45671	23/28943	0.0110705052661529	0.0110705052661529	0.00756105435196486	Flna	1
BP	GO:2001224	positive regulation of neuron migration	45671	23/28943	0.0110705052661529	0.0110705052661529	0.00756105435196486	Flna	1
BP	GO:1904951	positive regulation of establishment of protein localization	45702	337/28943	0.0112144510219034	0.0112144510219034	0.007645739224523	Igf1/Flna	2
BP	GO:0022604	regulation of cell morphogenesis	45702	338/28943	0.0112780951871545	0.0112780951871545	0.00767547283934609	Coro1a/Flna	2
BP	GO:0071216	cellular response to biotic stimulus	45702	340/28943	0.0114058695995907	0.0114058695995907	0.00773633311681107	Serpine1/Cx3cl1	2
BP	GO:0009190	cyclic nucleotide biosynthetic process	45671	24/28943	0.0115492401529537	0.0115492401529537	0.00773633311681107	Nppa	1
BP	GO:0032352	positive regulation of hormone metabolic process	45671	24/28943	0.0115492401529537	0.0115492401529537	0.00773633311681107	Igf1	1
BP	GO:0034405	response to fluid shear stress	45671	24/28943	0.0115492401529537	0.0115492401529537	0.00773633311681107	Pkd2	1
BP	GO:0045737	positive regulation of cyclin-dependent protein serine/threonine kinase activity	45671	24/28943	0.0115492401529537	0.0115492401529537	0.00773633311681107	Pkd2	1
BP	GO:0051882	mitochondrial depolarization	45671	24/28943	0.0115492401529537	0.0115492401529537	0.00773633311681107	Tspo	1
BP	GO:0052652	cyclic purine nucleotide metabolic process	45671	24/28943	0.0115492401529537	0.0115492401529537	0.00773633311681107	Nppa	1
BP	GO:0090042	tubulin deacetylation	45671	24/28943	0.0115492401529537	0.0115492401529537	0.00773633311681107	Flna	1
BP	GO:0099625	ventricular cardiac muscle cell membrane repolarization	45671	24/28943	0.0115492401529537	0.0115492401529537	0.00773633311681107	Scn4b	1
BP	GO:0001933	negative regulation of protein phosphorylation	45702	346/28943	0.0117930708385202	0.0117930708385202	0.00782433130076917	Igf1/Nppa	2
BP	GO:0072001	renal system development	45702	348/28943	0.0119234266459287	0.0119234266459287	0.00782433130076917	Ace/Pkd2	2
BP	GO:0007620	copulation	45671	25/28943	0.0120277598333665	0.0120277598333665	0.00782433130076917	Serpine2	1
BP	GO:0010560	positive regulation of glycoprotein biosynthetic process	45671	25/28943	0.0120277598333665	0.0120277598333665	0.00782433130076917	Igf1	1
BP	GO:0010759	positive regulation of macrophage chemotaxis	45671	25/28943	0.0120277598333665	0.0120277598333665	0.00782433130076917	Cx3cl1	1
BP	GO:0030194	positive regulation of blood coagulation	45671	25/28943	0.0120277598333665	0.0120277598333665	0.00782433130076917	Serpine1	1
BP	GO:0033008	positive regulation of mast cell activation involved in immune response	45671	25/28943	0.0120277598333665	0.0120277598333665	0.00782433130076917	Nppa	1
BP	GO:0035855	megakaryocyte development	45671	25/28943	0.0120277598333665	0.0120277598333665	0.00782433130076917	Flna	1
BP	GO:0043171	peptide catabolic process	45671	25/28943	0.0120277598333665	0.0120277598333665	0.00782433130076917	Ace	1
BP	GO:0043306	positive regulation of mast cell degranulation	45671	25/28943	0.0120277598333665	0.0120277598333665	0.00782433130076917	Nppa	1
BP	GO:0043567	regulation of insulin-like growth factor receptor signaling pathway	45671	25/28943	0.0120277598333665	0.0120277598333665	0.00782433130076917	Igf1	1
BP	GO:0050860	negative regulation of T cell receptor signaling pathway	45671	25/28943	0.0120277598333665	0.0120277598333665	0.00782433130076917	Lgals3	1
BP	GO:0150105	protein localization to cell-cell junction	45671	25/28943	0.0120277598333665	0.0120277598333665	0.00782433130076917	Flna	1
BP	GO:1900048	positive regulation of hemostasis	45671	25/28943	0.0120277598333665	0.0120277598333665	0.00782433130076917	Serpine1	1
BP	GO:1900543	negative regulation of purine nucleotide metabolic process	45671	25/28943	0.0120277598333665	0.0120277598333665	0.00782433130076917	Tspo	1
BP	GO:1903975	regulation of glial cell migration	45671	25/28943	0.0120277598333665	0.0120277598333665	0.00782433130076917	Cx3cl1	1
BP	GO:2000679	positive regulation of transcription regulatory region DNA binding	45671	25/28943	0.0120277598333665	0.0120277598333665	0.00782433130076917	Igf1	1
BP	GO:0008202	steroid metabolic process	45702	354/28943	0.012318343745006	0.012318343745006	0.0079730404420648	Tspo/Igf1	2
BP	GO:0042176	regulation of protein catabolic process	45702	355/28943	0.0123847231286879	0.0123847231286879	0.0079730404420648	Flna/Serpine2	2
BP	GO:0002523	leukocyte migration involved in inflammatory response	45671	26/28943	0.0125060643966948	0.0125060643966948	0.0079730404420648	Cx3cl1	1
BP	GO:0003084	positive regulation of systemic arterial blood pressure	45671	26/28943	0.0125060643966948	0.0125060643966948	0.0079730404420648	Ace	1
BP	GO:0010829	negative regulation of glucose transmembrane transport	45671	26/28943	0.0125060643966948	0.0125060643966948	0.0079730404420648	Ace	1
BP	GO:0031664	regulation of lipopolysaccharide-mediated signaling pathway	45671	26/28943	0.0125060643966948	0.0125060643966948	0.0079730404420648	Cx3cl1	1
BP	GO:0031954	positive regulation of protein autophosphorylation	45671	26/28943	0.0125060643966948	0.0125060643966948	0.0079730404420648	Ace	1
BP	GO:0035813	regulation of renal sodium excretion	45671	26/28943	0.0125060643966948	0.0125060643966948	0.0079730404420648	Ace	1
BP	GO:0048266	behavioral response to pain	45671	26/28943	0.0125060643966948	0.0125060643966948	0.0079730404420648	Tspo	1
BP	GO:0060765	regulation of androgen receptor signaling pathway	45671	26/28943	0.0125060643966948	0.0125060643966948	0.0079730404420648	Igf1	1
BP	GO:1903020	positive regulation of glycoprotein metabolic process	45671	26/28943	0.0125060643966948	0.0125060643966948	0.0079730404420648	Igf1	1
BP	GO:1903146	regulation of autophagy of mitochondrion	45671	26/28943	0.0125060643966948	0.0125060643966948	0.0079730404420648	Tspo	1
BP	GO:0045787	positive regulation of cell cycle	45702	358/28943	0.0125848181162321	0.0125848181162321	0.00800992095525175	Igf1/Pkd2	2
BP	GO:0040013	negative regulation of locomotion	45702	360/28943	0.0127190106730612	0.0127190106730612	0.00808190605742215	Serpine1/Cx3cl1	2
BP	GO:0031100	animal organ regeneration	45671	27/28943	0.0129841539322084	0.0129841539322084	0.00811579296183372	Ace	1
BP	GO:0031338	regulation of vesicle fusion	45671	27/28943	0.0129841539322084	0.0129841539322084	0.00811579296183372	Coro1a	1
BP	GO:0032878	regulation of establishment or maintenance of cell polarity	45671	27/28943	0.0129841539322084	0.0129841539322084	0.00811579296183372	Igf1	1
BP	GO:0045780	positive regulation of bone resorption	45671	27/28943	0.0129841539322084	0.0129841539322084	0.00811579296183372	Trf	1
BP	GO:0045980	negative regulation of nucleotide metabolic process	45671	27/28943	0.0129841539322084	0.0129841539322084	0.00811579296183372	Tspo	1
BP	GO:0051291	protein heterooligomerization	45671	27/28943	0.0129841539322084	0.0129841539322084	0.00811579296183372	Pkd2	1
BP	GO:0072376	protein activation cascade	45671	27/28943	0.0129841539322084	0.0129841539322084	0.00811579296183372	Flna	1
BP	GO:0090382	phagosome maturation	45671	27/28943	0.0129841539322084	0.0129841539322084	0.00811579296183372	Coro1a	1
BP	GO:1901018	positive regulation of potassium ion transmembrane transporter activity	45671	27/28943	0.0129841539322084	0.0129841539322084	0.00811579296183372	Nppa	1
BP	GO:1904031	positive regulation of cyclin-dependent protein kinase activity	45671	27/28943	0.0129841539322084	0.0129841539322084	0.00811579296183372	Pkd2	1
BP	GO:0062012	regulation of small molecule metabolic process	45702	368/28943	0.0132621227426356	0.0132621227426356	0.00827603750783361	Tspo/Igf1	2
BP	GO:0003299	muscle hypertrophy in response to stress	45671	28/28943	0.0134620285291428	0.0134620285291428	0.00827942617995773	Nppa	1
BP	GO:0006837	serotonin transport	45671	28/28943	0.0134620285291428	0.0134620285291428	0.00827942617995773	Lgals3	1
BP	GO:0014898	cardiac muscle hypertrophy in response to stress	45671	28/28943	0.0134620285291428	0.0134620285291428	0.00827942617995773	Nppa	1
BP	GO:0032148	activation of protein kinase B activity	45671	28/28943	0.0134620285291428	0.0134620285291428	0.00827942617995773	Igf1	1
BP	GO:0033622	integrin activation	45671	28/28943	0.0134620285291428	0.0134620285291428	0.00827942617995773	Cx3cl1	1
BP	GO:0042059	negative regulation of epidermal growth factor receptor signaling pathway	45671	28/28943	0.0134620285291428	0.0134620285291428	0.00827942617995773	Nppa	1
BP	GO:0042104	positive regulation of activated T cell proliferation	45671	28/28943	0.0134620285291428	0.0134620285291428	0.00827942617995773	Igf1	1
BP	GO:0043931	ossification involved in bone maturation	45671	28/28943	0.0134620285291428	0.0134620285291428	0.00827942617995773	Igf1	1
BP	GO:0050820	positive regulation of coagulation	45671	28/28943	0.0134620285291428	0.0134620285291428	0.00827942617995773	Serpine1	1
BP	GO:0046879	hormone secretion	45702	375/28943	0.0137456260989591	0.0137456260989591	0.00844029672743102	Tspo/Nppa	2
BP	GO:1990778	protein localization to cell periphery	45702	377/28943	0.0138851819799612	0.0138851819799612	0.00846450334926756	Lgals3/Flna	2
BP	GO:0010893	positive regulation of steroid biosynthetic process	45671	29/28943	0.013939688276699	0.013939688276699	0.00846450334926756	Igf1	1
BP	GO:0014887	cardiac muscle adaptation	45671	29/28943	0.013939688276699	0.013939688276699	0.00846450334926756	Nppa	1
BP	GO:0035812	renal sodium excretion	45671	29/28943	0.013939688276699	0.013939688276699	0.00846450334926756	Ace	1
BP	GO:0051450	myoblast proliferation	45671	29/28943	0.013939688276699	0.013939688276699	0.00846450334926756	Igf1	1
BP	GO:0060008	Sertoli cell differentiation	45671	29/28943	0.013939688276699	0.013939688276699	0.00846450334926756	Flna	1
BP	GO:2000831	regulation of steroid hormone secretion	45671	29/28943	0.013939688276699	0.013939688276699	0.00846450334926756	Tspo	1
BP	GO:0009914	hormone transport	45702	383/28943	0.0143075977435722	0.0143075977435722	0.0085644006660343	Tspo/Nppa	2
BP	GO:0005979	regulation of glycogen biosynthetic process	45671	30/28943	0.0144171332640454	0.0144171332640454	0.0085644006660343	Igf1	1
BP	GO:0010962	regulation of glucan biosynthetic process	45671	30/28943	0.0144171332640454	0.0144171332640454	0.0085644006660343	Igf1	1
BP	GO:0032691	negative regulation of interleukin-1 beta production	45671	30/28943	0.0144171332640454	0.0144171332640454	0.0085644006660343	Igf1	1
BP	GO:0034390	smooth muscle cell apoptotic process	45671	30/28943	0.0144171332640454	0.0144171332640454	0.0085644006660343	Igf1	1
BP	GO:0034391	regulation of smooth muscle cell apoptotic process	45671	30/28943	0.0144171332640454	0.0144171332640454	0.0085644006660343	Igf1	1
BP	GO:0046885	regulation of hormone biosynthetic process	45671	30/28943	0.0144171332640454	0.0144171332640454	0.0085644006660343	Igf1	1
BP	GO:0070977	bone maturation	45671	30/28943	0.0144171332640454	0.0144171332640454	0.0085644006660343	Igf1	1
BP	GO:0071353	cellular response to interleukin-4	45671	30/28943	0.0144171332640454	0.0144171332640454	0.0085644006660343	Coro1a	1
BP	GO:0090025	regulation of monocyte chemotaxis	45671	30/28943	0.0144171332640454	0.0144171332640454	0.0085644006660343	Serpine1	1
BP	GO:0090330	regulation of platelet aggregation	45671	30/28943	0.0144171332640454	0.0144171332640454	0.0085644006660343	Serpine2	1
BP	GO:1901185	negative regulation of ERBB signaling pathway	45671	30/28943	0.0144171332640454	0.0144171332640454	0.0085644006660343	Nppa	1
BP	GO:1902042	negative regulation of extrinsic apoptotic signaling pathway via death domain receptors	45671	30/28943	0.0144171332640454	0.0144171332640454	0.0085644006660343	Serpine1	1
BP	GO:1905562	regulation of vascular endothelial cell proliferation	45671	30/28943	0.0144171332640454	0.0144171332640454	0.0085644006660343	Igf1	1
BP	GO:0019216	regulation of lipid metabolic process	45702	388/28943	0.0146638883876959	0.0146638883876959	0.00867308965483051	Tspo/Igf1	2
BP	GO:0044782	cilium organization	45702	388/28943	0.0146638883876959	0.0146638883876959	0.00867308965483051	Pkd2/Flna	2
BP	GO:0001832	blastocyst growth	45671	31/28943	0.0148943635803147	0.0148943635803147	0.00867308965483051	Igf1	1
BP	GO:0003085	negative regulation of systemic arterial blood pressure	45671	31/28943	0.0148943635803147	0.0148943635803147	0.00867308965483051	Nppa	1
BP	GO:0010460	positive regulation of heart rate	45671	31/28943	0.0148943635803147	0.0148943635803147	0.00867308965483051	Nppa	1
BP	GO:0032967	positive regulation of collagen biosynthetic process	45671	31/28943	0.0148943635803147	0.0148943635803147	0.00867308965483051	Serpine1	1
BP	GO:0044062	regulation of excretion	45671	31/28943	0.0148943635803147	0.0148943635803147	0.00867308965483051	Ace	1
BP	GO:0050858	negative regulation of antigen receptor-mediated signaling pathway	45671	31/28943	0.0148943635803147	0.0148943635803147	0.00867308965483051	Lgals3	1
BP	GO:0060384	innervation	45671	31/28943	0.0148943635803147	0.0148943635803147	0.00867308965483051	Serpine2	1
BP	GO:0086010	membrane depolarization during action potential	45671	31/28943	0.0148943635803147	0.0148943635803147	0.00867308965483051	Scn4b	1
BP	GO:0101023	vascular endothelial cell proliferation	45671	31/28943	0.0148943635803147	0.0148943635803147	0.00867308965483051	Igf1	1
BP	GO:1901889	negative regulation of cell junction assembly	45671	31/28943	0.0148943635803147	0.0148943635803147	0.00867308965483051	Ace	1
BP	GO:1905523	positive regulation of macrophage migration	45671	31/28943	0.0148943635803147	0.0148943635803147	0.00867308965483051	Cx3cl1	1
BP	GO:0042326	negative regulation of phosphorylation	45702	394/28943	0.0150965432339932	0.0150965432339932	0.00877748061204942	Igf1/Nppa	2
BP	GO:0060562	epithelial tube morphogenesis	45702	397/28943	0.0153149504576582	0.0153149504576582	0.00884334134742699	Igf1/Pkd2	2
BP	GO:0060977	coronary vasculature morphogenesis	45671	32/28943	0.0153713793146073	0.0153713793146073	0.00884334134742699	Ace	1
BP	GO:0061050	regulation of cell growth involved in cardiac muscle cell development	45671	32/28943	0.0153713793146073	0.0153713793146073	0.00884334134742699	Igf1	1
BP	GO:0070670	response to interleukin-4	45671	32/28943	0.0153713793146073	0.0153713793146073	0.00884334134742699	Coro1a	1
BP	GO:1901099	negative regulation of signal transduction in absence of ligand	45671	32/28943	0.0153713793146073	0.0153713793146073	0.00884334134742699	Cx3cl1	1
BP	GO:2000352	negative regulation of endothelial cell apoptotic process	45671	32/28943	0.0153713793146073	0.0153713793146073	0.00884334134742699	Serpine1	1
BP	GO:2001240	negative regulation of extrinsic apoptotic signaling pathway in absence of ligand	45671	32/28943	0.0153713793146073	0.0153713793146073	0.00884334134742699	Cx3cl1	1
BP	GO:0048638	regulation of developmental growth	45702	402/28943	0.0156820303170286	0.0156820303170286	0.00900853631405102	Igf1/Serpine1	2
BP	GO:0003081	regulation of systemic arterial blood pressure by renin-angiotensin	45671	33/28943	0.0158481805559895	0.0158481805559895	0.0090497101300183	Ace	1
BP	GO:0009187	cyclic nucleotide metabolic process	45671	33/28943	0.0158481805559895	0.0158481805559895	0.0090497101300183	Nppa	1
BP	GO:0060740	prostate gland epithelium morphogenesis	45671	33/28943	0.0158481805559895	0.0158481805559895	0.0090497101300183	Igf1	1
BP	GO:1904646	cellular response to amyloid-beta	45671	33/28943	0.0158481805559895	0.0158481805559895	0.0090497101300183	Igf1	1
BP	GO:0051098	regulation of binding	45702	408/28943	0.0161275660629559	0.0161275660629559	0.00917150074275561	Ace/Igf1	2
BP	GO:0002052	positive regulation of neuroblast proliferation	45671	34/28943	0.0163247673934928	0.0163247673934928	0.00917150074275561	Cx3cl1	1
BP	GO:0010714	positive regulation of collagen metabolic process	45671	34/28943	0.0163247673934928	0.0163247673934928	0.00917150074275561	Serpine1	1
BP	GO:0010758	regulation of macrophage chemotaxis	45671	34/28943	0.0163247673934928	0.0163247673934928	0.00917150074275561	Cx3cl1	1
BP	GO:0035929	steroid hormone secretion	45671	34/28943	0.0163247673934928	0.0163247673934928	0.00917150074275561	Tspo	1
BP	GO:0044319	wound healing	spreading of cells	45671	34/28943	0.0163247673934928	0.0163247673934928	0.00917150074275561	Flna	1
BP	GO:0048799	animal organ maturation	45671	34/28943	0.0163247673934928	0.0163247673934928	0.00917150074275561	Igf1	1
BP	GO:0050482	arachidonic acid secretion	45671	34/28943	0.0163247673934928	0.0163247673934928	0.00917150074275561	Ace	1
BP	GO:0060512	prostate gland morphogenesis	45671	34/28943	0.0163247673934928	0.0163247673934928	0.00917150074275561	Igf1	1
BP	GO:0090505	epiboly involved in wound healing	45671	34/28943	0.0163247673934928	0.0163247673934928	0.00917150074275561	Flna	1
BP	GO:1903963	arachidonate transport	45671	34/28943	0.0163247673934928	0.0163247673934928	0.00917150074275561	Ace	1
BP	GO:0048679	regulation of axon regeneration	45671	35/28943	0.0168011399161152	0.0168011399161152	0.00937043580704196	Flna	1
BP	GO:0090504	epiboly	45671	35/28943	0.0168011399161152	0.0168011399161152	0.00937043580704196	Flna	1
BP	GO:1990089	response to nerve growth factor	45671	35/28943	0.0168011399161152	0.0168011399161152	0.00937043580704196	Coro1a	1
BP	GO:1990090	cellular response to nerve growth factor stimulus	45671	35/28943	0.0168011399161152	0.0168011399161152	0.00937043580704196	Coro1a	1
BP	GO:2000406	positive regulation of T cell migration	45671	35/28943	0.0168011399161152	0.0168011399161152	0.00937043580704196	Coro1a	1
BP	GO:0006869	lipid transport	45702	419/28943	0.0169585638203516	0.0169585638203516	0.00944448780692776	Ace/Tspo	2
BP	GO:0006887	exocytosis	45702	422/28943	0.0171883650440183	0.0171883650440183	0.00955257317455286	Coro1a/Nppa	2
BP	GO:0014912	negative regulation of smooth muscle cell migration	45671	36/28943	0.0172772982128211	0.0172772982128211	0.00955257317455286	Serpine1	1
BP	GO:0032369	negative regulation of lipid transport	45671	36/28943	0.0172772982128211	0.0172772982128211	0.00955257317455286	Tspo	1
BP	GO:0048009	insulin-like growth factor receptor signaling pathway	45671	36/28943	0.0172772982128211	0.0172772982128211	0.00955257317455286	Igf1	1
BP	GO:0048710	regulation of astrocyte differentiation	45671	36/28943	0.0172772982128211	0.0172772982128211	0.00955257317455286	Serpine2	1
BP	GO:0006959	humoral immune response	45702	425/28943	0.0174195156956057	0.0174195156956057	0.00960348915289734	Lgals3/Trf	2
BP	GO:0043254	regulation of protein-containing complex assembly	45702	425/28943	0.0174195156956057	0.0174195156956057	0.00960348915289734	Coro1a/Lgals3	2
BP	GO:0072594	establishment of protein localization to organelle	45702	428/28943	0.0176520119732758	0.0176520119732758	0.00968987887779994	Tspo/Flna	2
BP	GO:0019934	cGMP-mediated signaling	45671	37/28943	0.0177532423725406	0.0177532423725406	0.00968987887779994	Nppa	1
BP	GO:0033005	positive regulation of mast cell activation	45671	37/28943	0.0177532423725406	0.0177532423725406	0.00968987887779994	Nppa	1
BP	GO:0044342	type B pancreatic cell proliferation	45671	37/28943	0.0177532423725406	0.0177532423725406	0.00968987887779994	Igf1	1
BP	GO:0046329	negative regulation of JNK cascade	45671	37/28943	0.0177532423725406	0.0177532423725406	0.00968987887779994	Nppa	1
BP	GO:0070873	regulation of glycogen metabolic process	45671	37/28943	0.0177532423725406	0.0177532423725406	0.00968987887779994	Igf1	1
BP	GO:1902003	regulation of amyloid-beta formation	45671	37/28943	0.0177532423725406	0.0177532423725406	0.00968987887779994	Igf1	1
BP	GO:0001953	negative regulation of cell-matrix adhesion	45671	38/28943	0.0182289724841713	0.0182289724841713	0.00985130425987434	Serpine1	1
BP	GO:0007212	dopamine receptor signaling pathway	45671	38/28943	0.0182289724841713	0.0182289724841713	0.00985130425987434	Flna	1
BP	GO:0009595	detection of biotic stimulus	45671	38/28943	0.0182289724841713	0.0182289724841713	0.00985130425987434	Tspo	1
BP	GO:0060479	lung cell differentiation	45671	38/28943	0.0182289724841713	0.0182289724841713	0.00985130425987434	Igf1	1
BP	GO:0060487	lung epithelial cell differentiation	45671	38/28943	0.0182289724841713	0.0182289724841713	0.00985130425987434	Igf1	1
BP	GO:0071634	regulation of transforming growth factor beta production	45671	38/28943	0.0182289724841713	0.0182289724841713	0.00985130425987434	Cx3cl1	1
BP	GO:1903580	positive regulation of ATP metabolic process	45671	38/28943	0.0182289724841713	0.0182289724841713	0.00985130425987434	Igf1	1
BP	GO:0032885	regulation of polysaccharide biosynthetic process	45671	39/28943	0.0187044886365748	0.0187044886365748	0.0099400450598047	Igf1	1
BP	GO:0043304	regulation of mast cell degranulation	45671	39/28943	0.0187044886365748	0.0187044886365748	0.0099400450598047	Nppa	1
BP	GO:0045879	negative regulation of smoothened signaling pathway	45671	39/28943	0.0187044886365748	0.0187044886365748	0.0099400450598047	Serpine2	1
BP	GO:0048265	response to pain	45671	39/28943	0.0187044886365748	0.0187044886365748	0.0099400450598047	Tspo	1
BP	GO:0050654	chondroitin sulfate proteoglycan metabolic process	45671	39/28943	0.0187044886365748	0.0187044886365748	0.0099400450598047	Igf1	1
BP	GO:0051125	regulation of actin nucleation	45671	39/28943	0.0187044886365748	0.0187044886365748	0.0099400450598047	Coro1a	1
BP	GO:0060674	placenta blood vessel development	45671	39/28943	0.0187044886365748	0.0187044886365748	0.0099400450598047	Pkd2	1
BP	GO:0070570	regulation of neuron projection regeneration	45671	39/28943	0.0187044886365748	0.0187044886365748	0.0099400450598047	Flna	1
BP	GO:0071320	cellular response to cAMP	45671	39/28943	0.0187044886365748	0.0187044886365748	0.0099400450598047	Pkd2	1
BP	GO:0086091	regulation of heart rate by cardiac conduction	45671	39/28943	0.0187044886365748	0.0187044886365748	0.0099400450598047	Scn4b	1
BP	GO:0097254	renal tubular secretion	45671	39/28943	0.0187044886365748	0.0187044886365748	0.0099400450598047	Ace	1
BP	GO:1904645	response to amyloid-beta	45671	39/28943	0.0187044886365748	0.0187044886365748	0.0099400450598047	Igf1	1
BP	GO:0030099	myeloid cell differentiation	45702	445/28943	0.0189947254538086	0.0189947254538086	0.0100531987822925	Flna/Trf	2
BP	GO:0002931	response to ischemia	45671	40/28943	0.0191797909185798	0.0191797909185798	0.0100531987822925	Cx3cl1	1
BP	GO:0030521	androgen receptor signaling pathway	45671	40/28943	0.0191797909185798	0.0191797909185798	0.0100531987822925	Igf1	1
BP	GO:0033144	negative regulation of intracellular steroid hormone receptor signaling pathway	45671	40/28943	0.0191797909185798	0.0191797909185798	0.0100531987822925	Igf1	1
BP	GO:0043302	positive regulation of leukocyte degranulation	45671	40/28943	0.0191797909185798	0.0191797909185798	0.0100531987822925	Nppa	1
BP	GO:0071425	hematopoietic stem cell proliferation	45671	40/28943	0.0191797909185798	0.0191797909185798	0.0100531987822925	Ace	1
BP	GO:0071604	transforming growth factor beta production	45671	40/28943	0.0191797909185798	0.0191797909185798	0.0100531987822925	Cx3cl1	1
BP	GO:1901020	negative regulation of calcium ion transmembrane transporter activity	45671	40/28943	0.0191797909185798	0.0191797909185798	0.0100531987822925	Pkd2	1
BP	GO:1904707	positive regulation of vascular associated smooth muscle cell proliferation	45671	40/28943	0.0191797909185798	0.0191797909185798	0.0100531987822925	Igf1	1
BP	GO:2000403	positive regulation of lymphocyte migration	45671	40/28943	0.0191797909185798	0.0191797909185798	0.0100531987822925	Coro1a	1
BP	GO:0016055	Wnt signaling pathway	45702	451/28943	0.0194787830846959	0.0194787830846959	0.010195969287934	Pkd2/Nppa	2
BP	GO:0198738	cell-cell signaling by wnt	45702	453/28943	0.0196413041838499	0.0196413041838499	0.0102045016524171	Pkd2/Nppa	2
BP	GO:0002446	neutrophil mediated immunity	45671	41/28943	0.0196548794189826	0.0196548794189826	0.0102045016524171	Ace	1
BP	GO:0010613	positive regulation of cardiac muscle hypertrophy	45671	41/28943	0.0196548794189826	0.0196548794189826	0.0102045016524171	Igf1	1
BP	GO:0010939	regulation of necrotic cell death	45671	41/28943	0.0196548794189826	0.0196548794189826	0.0102045016524171	Tspo	1
BP	GO:0034110	regulation of homotypic cell-cell adhesion	45671	41/28943	0.0196548794189826	0.0196548794189826	0.0102045016524171	Serpine2	1
BP	GO:0038179	neurotrophin signaling pathway	45671	41/28943	0.0196548794189826	0.0196548794189826	0.0102045016524171	Coro1a	1
BP	GO:0001774	microglial cell activation	45671	42/28943	0.0201297542265437	0.0201297542265437	0.0103667664664147	Cx3cl1	1
BP	GO:0006356	regulation of transcription by RNA polymerase I	45671	42/28943	0.0201297542265437	0.0201297542265437	0.0103667664664147	Flna	1
BP	GO:0014742	positive regulation of muscle hypertrophy	45671	42/28943	0.0201297542265437	0.0201297542265437	0.0103667664664147	Igf1	1
BP	GO:0033006	regulation of mast cell activation involved in immune response	45671	42/28943	0.0201297542265437	0.0201297542265437	0.0103667664664147	Nppa	1
BP	GO:0045022	early endosome to late endosome transport	45671	42/28943	0.0201297542265437	0.0201297542265437	0.0103667664664147	Flna	1
BP	GO:0072595	maintenance of protein localization in organelle	45671	42/28943	0.0201297542265437	0.0201297542265437	0.0103667664664147	Tspo	1
BP	GO:0002697	regulation of immune effector process	45702	464/28943	0.0205455515593386	0.0205455515593386	0.010441241510455	Lgals3/Nppa	2
BP	GO:0045823	positive regulation of heart contraction	45671	43/28943	0.0206044154299916	0.0206044154299916	0.010441241510455	Nppa	1
BP	GO:0045981	positive regulation of nucleotide metabolic process	45671	43/28943	0.0206044154299916	0.0206044154299916	0.010441241510455	Igf1	1
BP	GO:0048873	homeostasis of number of cells within a tissue	45671	43/28943	0.0206044154299916	0.0206044154299916	0.010441241510455	Coro1a	1
BP	GO:0060563	neuroepithelial cell differentiation	45671	43/28943	0.0206044154299916	0.0206044154299916	0.010441241510455	Serpine1	1
BP	GO:0070050	neuron cellular homeostasis	45671	43/28943	0.0206044154299916	0.0206044154299916	0.010441241510455	Cx3cl1	1
BP	GO:0070884	regulation of calcineurin-NFAT signaling cascade	45671	43/28943	0.0206044154299916	0.0206044154299916	0.010441241510455	Igf1	1
BP	GO:0098751	bone cell development	45671	43/28943	0.0206044154299916	0.0206044154299916	0.010441241510455	Flna	1
BP	GO:0098801	regulation of renal system process	45671	43/28943	0.0206044154299916	0.0206044154299916	0.010441241510455	Ace	1
BP	GO:1900026	positive regulation of substrate adhesion-dependent cell spreading	45671	43/28943	0.0206044154299916	0.0206044154299916	0.010441241510455	Flna	1
BP	GO:1900544	positive regulation of purine nucleotide metabolic process	45671	43/28943	0.0206044154299916	0.0206044154299916	0.010441241510455	Igf1	1
BP	GO:1905144	response to acetylcholine	45671	43/28943	0.0206044154299916	0.0206044154299916	0.010441241510455	Tspo	1
BP	GO:0051251	positive regulation of lymphocyte activation	45702	465/28943	0.0206286231655047	0.0206286231655047	0.010441241510455	Coro1a/Igf1	2
BP	GO:0010876	lipid localization	45702	470/28943	0.0210461377563428	0.0210461377563428	0.0105575592362693	Ace/Tspo	2
BP	GO:0002323	natural killer cell activation involved in immune response	45671	44/28943	0.0210788631180185	0.0210788631180185	0.0105575592362693	Coro1a	1
BP	GO:0005978	glycogen biosynthetic process	45671	44/28943	0.0210788631180185	0.0210788631180185	0.0105575592362693	Igf1	1
BP	GO:0009250	glucan biosynthetic process	45671	44/28943	0.0210788631180185	0.0210788631180185	0.0105575592362693	Igf1	1
BP	GO:0045840	positive regulation of mitotic nuclear division	45671	44/28943	0.0210788631180185	0.0210788631180185	0.0105575592362693	Igf1	1
BP	GO:0046326	positive regulation of glucose import	45671	44/28943	0.0210788631180185	0.0210788631180185	0.0105575592362693	Igf1	1
BP	GO:0106056	regulation of calcineurin-mediated signaling	45671	44/28943	0.0210788631180185	0.0210788631180185	0.0105575592362693	Igf1	1
BP	GO:1902991	regulation of amyloid precursor protein catabolic process	45671	44/28943	0.0210788631180185	0.0210788631180185	0.0105575592362693	Igf1	1
BP	GO:0003298	physiological muscle hypertrophy	45671	45/28943	0.021553097379285	0.021553097379285	0.0106557927960064	Igf1	1
BP	GO:0003301	physiological cardiac muscle hypertrophy	45671	45/28943	0.021553097379285	0.021553097379285	0.0106557927960064	Igf1	1
BP	GO:0010765	positive regulation of sodium ion transport	45671	45/28943	0.021553097379285	0.021553097379285	0.0106557927960064	Scn4b	1
BP	GO:0031952	regulation of protein autophosphorylation	45671	45/28943	0.021553097379285	0.021553097379285	0.0106557927960064	Ace	1
BP	GO:0045940	positive regulation of steroid metabolic process	45671	45/28943	0.021553097379285	0.021553097379285	0.0106557927960064	Igf1	1
BP	GO:0046006	regulation of activated T cell proliferation	45671	45/28943	0.021553097379285	0.021553097379285	0.0106557927960064	Igf1	1
BP	GO:0050850	positive regulation of calcium-mediated signaling	45671	45/28943	0.021553097379285	0.021553097379285	0.0106557927960064	Igf1	1
BP	GO:0061049	cell growth involved in cardiac muscle cell development	45671	45/28943	0.021553097379285	0.021553097379285	0.0106557927960064	Igf1	1
BP	GO:0061098	positive regulation of protein tyrosine kinase activity	45671	45/28943	0.021553097379285	0.021553097379285	0.0106557927960064	Ace	1
BP	GO:2001239	regulation of extrinsic apoptotic signaling pathway in absence of ligand	45671	45/28943	0.021553097379285	0.021553097379285	0.0106557927960064	Cx3cl1	1
BP	GO:0000280	nuclear division	45702	478/28943	0.0217216039329044	0.0217216039329044	0.0107252629294319	Igf1/Flna	2
BP	GO:0002269	leukocyte activation involved in inflammatory response	45671	46/28943	0.0220271183024178	0.0220271183024178	0.0108203388152228	Cx3cl1	1
BP	GO:0021696	cerebellar cortex morphogenesis	45671	46/28943	0.0220271183024178	0.0220271183024178	0.0108203388152228	Serpine2	1
BP	GO:0032881	regulation of polysaccharide metabolic process	45671	46/28943	0.0220271183024178	0.0220271183024178	0.0108203388152228	Igf1	1
BP	GO:0055023	positive regulation of cardiac muscle tissue growth	45671	46/28943	0.0220271183024178	0.0220271183024178	0.0108203388152228	Igf1	1
BP	GO:0001990	regulation of systemic arterial blood pressure by hormone	45671	47/28943	0.0225009259760087	0.0225009259760087	0.010940872368778	Ace	1
BP	GO:0007215	glutamate receptor signaling pathway	45671	47/28943	0.0225009259760087	0.0225009259760087	0.010940872368778	Cx3cl1	1
BP	GO:0010559	regulation of glycoprotein biosynthetic process	45671	47/28943	0.0225009259760087	0.0225009259760087	0.010940872368778	Igf1	1
BP	GO:0010907	positive regulation of glucose metabolic process	45671	47/28943	0.0225009259760087	0.0225009259760087	0.010940872368778	Igf1	1
BP	GO:0034205	amyloid-beta formation	45671	47/28943	0.0225009259760087	0.0225009259760087	0.010940872368778	Igf1	1
BP	GO:0042789	mRNA transcription by RNA polymerase II	45671	47/28943	0.0225009259760087	0.0225009259760087	0.010940872368778	Flna	1
BP	GO:0043403	skeletal muscle tissue regeneration	45671	47/28943	0.0225009259760087	0.0225009259760087	0.010940872368778	Igf1	1
BP	GO:1903524	positive regulation of blood circulation	45671	47/28943	0.0225009259760087	0.0225009259760087	0.010940872368778	Nppa	1
BP	GO:0032873	negative regulation of stress-activated MAPK cascade	45671	48/28943	0.0229745204886174	0.0229745204886174	0.0111007174060619	Nppa	1
BP	GO:0032965	regulation of collagen biosynthetic process	45671	48/28943	0.0229745204886174	0.0229745204886174	0.0111007174060619	Serpine1	1
BP	GO:0050856	regulation of T cell receptor signaling pathway	45671	48/28943	0.0229745204886174	0.0229745204886174	0.0111007174060619	Lgals3	1
BP	GO:0070303	negative regulation of stress-activated protein kinase signaling cascade	45671	48/28943	0.0229745204886174	0.0229745204886174	0.0111007174060619	Nppa	1
BP	GO:1901385	regulation of voltage-gated calcium channel activity	45671	48/28943	0.0229745204886174	0.0229745204886174	0.0111007174060619	Nppa	1
BP	GO:0006110	regulation of glycolytic process	45671	49/28943	0.0234479019287688	0.0234479019287688	0.011188354594051	Igf1	1
BP	GO:0030219	megakaryocyte differentiation	45671	49/28943	0.0234479019287688	0.0234479019287688	0.011188354594051	Flna	1
BP	GO:0033173	calcineurin-NFAT signaling cascade	45671	49/28943	0.0234479019287688	0.0234479019287688	0.011188354594051	Igf1	1
BP	GO:0033628	regulation of cell adhesion mediated by integrin	45671	49/28943	0.0234479019287688	0.0234479019287688	0.011188354594051	Serpine1	1
BP	GO:0060421	positive regulation of heart growth	45671	49/28943	0.0234479019287688	0.0234479019287688	0.011188354594051	Igf1	1
BP	GO:0061900	glial cell activation	45671	49/28943	0.0234479019287688	0.0234479019287688	0.011188354594051	Cx3cl1	1
BP	GO:0070232	regulation of T cell apoptotic process	45671	49/28943	0.0234479019287688	0.0234479019287688	0.011188354594051	Lgals3	1
BP	GO:0071526	semaphorin-plexin signaling pathway	45671	49/28943	0.0234479019287688	0.0234479019287688	0.011188354594051	Flna	1
BP	GO:1905521	regulation of macrophage migration	45671	49/28943	0.0234479019287688	0.0234479019287688	0.011188354594051	Cx3cl1	1
BP	GO:2000404	regulation of T cell migration	45671	49/28943	0.0234479019287688	0.0234479019287688	0.011188354594051	Coro1a	1
BP	GO:0006820	anion transport	45702	500/28943	0.0236258447007949	0.0236258447007949	0.011259239946438	Ace/Tspo	2
BP	GO:0003254	regulation of membrane depolarization	45671	50/28943	0.0239210703849531	0.0239210703849531	0.0113154900846302	Tspo	1
BP	GO:0018198	peptidyl-cysteine modification	45671	50/28943	0.0239210703849531	0.0239210703849531	0.0113154900846302	Ace	1
BP	GO:0045429	positive regulation of nitric oxide biosynthetic process	45671	50/28943	0.0239210703849531	0.0239210703849531	0.0113154900846302	Pkd2	1
BP	GO:0045806	negative regulation of endocytosis	45671	50/28943	0.0239210703849531	0.0239210703849531	0.0113154900846302	Lgals3	1
BP	GO:1901021	positive regulation of calcium ion transmembrane transporter activity	45671	50/28943	0.0239210703849531	0.0239210703849531	0.0113154900846302	Pkd2	1
BP	GO:1903018	regulation of glycoprotein metabolic process	45671	50/28943	0.0239210703849531	0.0239210703849531	0.0113154900846302	Igf1	1
BP	GO:0014888	striated muscle adaptation	45671	51/28943	0.0243940259456288	0.0243940259456288	0.0114684216263595	Nppa	1
BP	GO:0032309	icosanoid secretion	45671	51/28943	0.0243940259456288	0.0243940259456288	0.0114684216263595	Ace	1
BP	GO:0032350	regulation of hormone metabolic process	45671	51/28943	0.0243940259456288	0.0243940259456288	0.0114684216263595	Igf1	1
BP	GO:0043029	T cell homeostasis	45671	51/28943	0.0243940259456288	0.0243940259456288	0.0114684216263595	Coro1a	1
BP	GO:1902692	regulation of neuroblast proliferation	45671	51/28943	0.0243940259456288	0.0243940259456288	0.0114684216263595	Cx3cl1	1
BP	GO:0007588	excretion	45671	52/28943	0.0248667686992206	0.0248667686992206	0.0116335759996353	Ace	1
BP	GO:0042307	positive regulation of protein import into nucleus	45671	52/28943	0.0248667686992206	0.0248667686992206	0.0116335759996353	Flna	1
BP	GO:1904407	positive regulation of nitric oxide metabolic process	45671	52/28943	0.0248667686992206	0.0248667686992206	0.0116335759996353	Pkd2	1
BP	GO:2001258	negative regulation of cation channel activity	45671	52/28943	0.0248667686992206	0.0248667686992206	0.0116335759996353	Pkd2	1
BP	GO:0009299	mRNA transcription	45671	53/28943	0.0253392987341176	0.0253392987341176	0.0116834565067057	Flna	1
BP	GO:0010828	positive regulation of glucose transmembrane transport	45671	53/28943	0.0253392987341176	0.0253392987341176	0.0116834565067057	Igf1	1
BP	GO:0030850	prostate gland development	45671	53/28943	0.0253392987341176	0.0253392987341176	0.0116834565067057	Igf1	1
BP	GO:0031103	axon regeneration	45671	53/28943	0.0253392987341176	0.0253392987341176	0.0116834565067057	Flna	1
BP	GO:0042755	eating behavior	45671	53/28943	0.0253392987341176	0.0253392987341176	0.0116834565067057	Ace	1
BP	GO:0045124	regulation of bone resorption	45671	53/28943	0.0253392987341176	0.0253392987341176	0.0116834565067057	Trf	1
BP	GO:0045907	positive regulation of vasoconstriction	45671	53/28943	0.0253392987341176	0.0253392987341176	0.0116834565067057	Ace	1
BP	GO:0050798	activated T cell proliferation	45671	53/28943	0.0253392987341176	0.0253392987341176	0.0116834565067057	Igf1	1
BP	GO:0051289	protein homotetramerization	45671	53/28943	0.0253392987341176	0.0253392987341176	0.0116834565067057	Pkd2	1
BP	GO:0090199	regulation of release of cytochrome c from mitochondria	45671	53/28943	0.0253392987341176	0.0253392987341176	0.0116834565067057	Igf1	1
BP	GO:0097720	calcineurin-mediated signaling	45671	53/28943	0.0253392987341176	0.0253392987341176	0.0116834565067057	Igf1	1
BP	GO:2000677	regulation of transcription regulatory region DNA binding	45671	53/28943	0.0253392987341176	0.0253392987341176	0.0116834565067057	Igf1	1
BP	GO:0007617	mating behavior	45671	54/28943	0.0258116161386768	0.0258116161386768	0.0118159193541827	Serpine2	1
BP	GO:0014904	myotube cell development	45671	54/28943	0.0258116161386768	0.0258116161386768	0.0118159193541827	Igf1	1
BP	GO:0035272	exocrine system development	45671	54/28943	0.0258116161386768	0.0258116161386768	0.0118159193541827	Igf1	1
BP	GO:0045687	positive regulation of glial cell differentiation	45671	54/28943	0.0258116161386768	0.0258116161386768	0.0118159193541827	Serpine2	1
BP	GO:0048247	lymphocyte chemotaxis	45671	54/28943	0.0258116161386768	0.0258116161386768	0.0118159193541827	Cx3cl1	1
BP	GO:2000351	regulation of endothelial cell apoptotic process	45671	54/28943	0.0258116161386768	0.0258116161386768	0.0118159193541827	Serpine1	1
BP	GO:0010712	regulation of collagen metabolic process	45671	55/28943	0.0262837210012218	0.0262837210012218	0.0119748099936726	Serpine1	1
BP	GO:0042531	positive regulation of tyrosine phosphorylation of STAT protein	45671	55/28943	0.0262837210012218	0.0262837210012218	0.0119748099936726	Igf1	1
BP	GO:0045933	positive regulation of muscle contraction	45671	55/28943	0.0262837210012218	0.0262837210012218	0.0119748099936726	Nppa	1
BP	GO:0070527	platelet aggregation	45671	55/28943	0.0262837210012218	0.0262837210012218	0.0119748099936726	Serpine2	1
BP	GO:0003044	regulation of systemic arterial blood pressure mediated by a chemical signal	45671	56/28943	0.0267556134100412	0.0267556134100412	0.012132100007792	Ace	1
BP	GO:0045777	positive regulation of blood pressure	45671	56/28943	0.0267556134100412	0.0267556134100412	0.012132100007792	Ace	1
BP	GO:0048016	inositol phosphate-mediated signaling	45671	56/28943	0.0267556134100412	0.0267556134100412	0.012132100007792	Igf1	1
BP	GO:0060428	lung epithelium development	45671	56/28943	0.0267556134100412	0.0267556134100412	0.012132100007792	Igf1	1
BP	GO:0021587	cerebellum morphogenesis	45671	57/28943	0.0272272934533919	0.0272272934533919	0.0122158693664916	Serpine2	1
BP	GO:0032964	collagen biosynthetic process	45671	57/28943	0.0272272934533919	0.0272272934533919	0.0122158693664916	Serpine1	1
BP	GO:0043536	positive regulation of blood vessel endothelial cell migration	45671	57/28943	0.0272272934533919	0.0272272934533919	0.0122158693664916	Igf1	1
BP	GO:0044060	regulation of endocrine process	45671	57/28943	0.0272272934533919	0.0272272934533919	0.0122158693664916	Tspo	1
BP	GO:0045010	actin nucleation	45671	57/28943	0.0272272934533919	0.0272272934533919	0.0122158693664916	Coro1a	1
BP	GO:0050732	negative regulation of peptidyl-tyrosine phosphorylation	45671	57/28943	0.0272272934533919	0.0272272934533919	0.0122158693664916	Igf1	1
BP	GO:0072577	endothelial cell apoptotic process	45671	57/28943	0.0272272934533919	0.0272272934533919	0.0122158693664916	Serpine1	1
BP	GO:1903170	negative regulation of calcium ion transmembrane transport	45671	57/28943	0.0272272934533919	0.0272272934533919	0.0122158693664916	Pkd2	1
BP	GO:2001222	regulation of neuron migration	45671	57/28943	0.0272272934533919	0.0272272934533919	0.0122158693664916	Flna	1
BP	GO:0006826	iron ion transport	45671	58/28943	0.0276987612194948	0.0276987612194948	0.0123120638464966	Trf	1
BP	GO:0014014	negative regulation of gliogenesis	45671	58/28943	0.0276987612194948	0.0276987612194948	0.0123120638464966	Tspo	1
BP	GO:0032757	positive regulation of interleukin-8 production	45671	58/28943	0.0276987612194948	0.0276987612194948	0.0123120638464966	Serpine1	1
BP	GO:0042311	vasodilation	45671	58/28943	0.0276987612194948	0.0276987612194948	0.0123120638464966	Nppa	1
BP	GO:0043030	regulation of macrophage activation	45671	58/28943	0.0276987612194948	0.0276987612194948	0.0123120638464966	Cx3cl1	1
BP	GO:0051155	positive regulation of striated muscle cell differentiation	45671	58/28943	0.0276987612194948	0.0276987612194948	0.0123120638464966	Igf1	1
BP	GO:0140353	lipid export from cell	45671	58/28943	0.0276987612194948	0.0276987612194948	0.0123120638464966	Tspo	1
BP	GO:1905953	negative regulation of lipid localization	45671	58/28943	0.0276987612194948	0.0276987612194948	0.0123120638464966	Tspo	1
BP	GO:0006360	transcription by RNA polymerase I	45671	59/28943	0.0281700167965387	0.0281700167965387	0.0124063957821417	Flna	1
BP	GO:0030166	proteoglycan biosynthetic process	45671	59/28943	0.0281700167965387	0.0281700167965387	0.0124063957821417	Igf1	1
BP	GO:0042987	amyloid precursor protein catabolic process	45671	59/28943	0.0281700167965387	0.0281700167965387	0.0124063957821417	Igf1	1
BP	GO:0043388	positive regulation of DNA binding	45671	59/28943	0.0281700167965387	0.0281700167965387	0.0124063957821417	Igf1	1
BP	GO:0071622	regulation of granulocyte chemotaxis	45671	59/28943	0.0281700167965387	0.0281700167965387	0.0124063957821417	Cx3cl1	1
BP	GO:1900024	regulation of substrate adhesion-dependent cell spreading	45671	59/28943	0.0281700167965387	0.0281700167965387	0.0124063957821417	Flna	1
BP	GO:1903350	response to dopamine	45671	59/28943	0.0281700167965387	0.0281700167965387	0.0124063957821417	Flna	1
BP	GO:1903351	cellular response to dopamine	45671	59/28943	0.0281700167965387	0.0281700167965387	0.0124063957821417	Flna	1
BP	GO:0033363	secretory granule organization	45671	60/28943	0.0286410602726799	0.0286410602726799	0.012541769550984	Serpine2	1
BP	GO:0043470	regulation of carbohydrate catabolic process	45671	60/28943	0.0286410602726799	0.0286410602726799	0.012541769550984	Igf1	1
BP	GO:0051591	response to cAMP	45671	60/28943	0.0286410602726799	0.0286410602726799	0.012541769550984	Pkd2	1
BP	GO:0055078	sodium ion homeostasis	45671	60/28943	0.0286410602726799	0.0286410602726799	0.012541769550984	Ace	1
BP	GO:0071715	icosanoid transport	45671	60/28943	0.0286410602726799	0.0286410602726799	0.012541769550984	Ace	1
BP	GO:0010812	negative regulation of cell-substrate adhesion	45671	61/28943	0.0291118917360381	0.0291118917360381	0.0126324475077998	Serpine1	1
BP	GO:0021575	hindbrain morphogenesis	45671	61/28943	0.0291118917360381	0.0291118917360381	0.0126324475077998	Serpine2	1
BP	GO:0031663	lipopolysaccharide-mediated signaling pathway	45671	61/28943	0.0291118917360381	0.0291118917360381	0.0126324475077998	Cx3cl1	1
BP	GO:0033003	regulation of mast cell activation	45671	61/28943	0.0291118917360381	0.0291118917360381	0.0126324475077998	Nppa	1
BP	GO:0043300	regulation of leukocyte degranulation	45671	61/28943	0.0291118917360381	0.0291118917360381	0.0126324475077998	Nppa	1
BP	GO:0043407	negative regulation of MAP kinase activity	45671	61/28943	0.0291118917360381	0.0291118917360381	0.0126324475077998	Nppa	1
BP	GO:0071470	cellular response to osmotic stress	45671	61/28943	0.0291118917360381	0.0291118917360381	0.0126324475077998	Pkd2	1
BP	GO:0140115	export across plasma membrane	45671	61/28943	0.0291118917360381	0.0291118917360381	0.0126324475077998	Nppa	1
BP	GO:0001947	heart looping	45671	62/28943	0.0295825112747022	0.0295825112747022	0.0126929146036325	Pkd2	1
BP	GO:0002011	morphogenesis of an epithelial sheet	45671	62/28943	0.0295825112747022	0.0295825112747022	0.0126929146036325	Flna	1
BP	GO:0010676	positive regulation of cellular carbohydrate metabolic process	45671	62/28943	0.0295825112747022	0.0295825112747022	0.0126929146036325	Igf1	1
BP	GO:0030858	positive regulation of epithelial cell differentiation	45671	62/28943	0.0295825112747022	0.0295825112747022	0.0126929146036325	Serpine1	1
BP	GO:0031102	neuron projection regeneration	45671	62/28943	0.0295825112747022	0.0295825112747022	0.0126929146036325	Flna	1
BP	GO:0046622	positive regulation of organ growth	45671	62/28943	0.0295825112747022	0.0295825112747022	0.0126929146036325	Igf1	1
BP	GO:0048599	oocyte development	45671	62/28943	0.0295825112747022	0.0295825112747022	0.0126929146036325	Igf1	1
BP	GO:0051785	positive regulation of nuclear division	45671	62/28943	0.0295825112747022	0.0295825112747022	0.0126929146036325	Igf1	1
BP	GO:0090303	positive regulation of wound healing	45671	62/28943	0.0295825112747022	0.0295825112747022	0.0126929146036325	Serpine1	1
BP	GO:1903078	positive regulation of protein localization to plasma membrane	45671	62/28943	0.0295825112747022	0.0295825112747022	0.0126929146036325	Lgals3	1
BP	GO:0042446	hormone biosynthetic process	45671	63/28943	0.0300529189767262	0.0300529189767262	0.0128515771939948	Igf1	1
BP	GO:0046850	regulation of bone remodeling	45671	63/28943	0.0300529189767262	0.0300529189767262	0.0128515771939948	Trf	1
BP	GO:0070098	chemokine-mediated signaling pathway	45671	63/28943	0.0300529189767262	0.0300529189767262	0.0128515771939948	Cx3cl1	1
BP	GO:0014911	positive regulation of smooth muscle cell migration	45671	64/28943	0.030523114930131	0.030523114930131	0.0130235773468148	Igf1	1
BP	GO:0033692	cellular polysaccharide biosynthetic process	45671	64/28943	0.030523114930131	0.030523114930131	0.0130235773468148	Igf1	1
BP	GO:0001836	release of cytochrome c from mitochondria	45671	65/28943	0.0309930992229038	0.0309930992229038	0.0131654663521263	Igf1	1
BP	GO:0010656	negative regulation of muscle cell apoptotic process	45671	65/28943	0.0309930992229038	0.0309930992229038	0.0131654663521263	Igf1	1
BP	GO:0050854	regulation of antigen receptor-mediated signaling pathway	45671	65/28943	0.0309930992229038	0.0309930992229038	0.0131654663521263	Lgals3	1
BP	GO:2000401	regulation of lymphocyte migration	45671	65/28943	0.0309930992229038	0.0309930992229038	0.0131654663521263	Coro1a	1
BP	GO:0009994	oocyte differentiation	45671	66/28943	0.0314628719429975	0.0314628719429975	0.0132620987635355	Igf1	1
BP	GO:0015909	long-chain fatty acid transport	45671	66/28943	0.0314628719429975	0.0314628719429975	0.0132620987635355	Ace	1
BP	GO:0045776	negative regulation of blood pressure	45671	66/28943	0.0314628719429975	0.0314628719429975	0.0132620987635355	Nppa	1
BP	GO:0070231	T cell apoptotic process	45671	66/28943	0.0314628719429975	0.0314628719429975	0.0132620987635355	Lgals3	1
BP	GO:0070265	necrotic cell death	45671	66/28943	0.0314628719429975	0.0314628719429975	0.0132620987635355	Tspo	1
BP	GO:0072678	T cell migration	45671	66/28943	0.0314628719429975	0.0314628719429975	0.0132620987635355	Coro1a	1
BP	GO:1903307	positive regulation of regulated secretory pathway	45671	66/28943	0.0314628719429975	0.0314628719429975	0.0132620987635355	Nppa	1
BP	GO:1901016	regulation of potassium ion transmembrane transporter activity	45671	67/28943	0.0319324331783339	0.0319324331783339	0.0134452350224564	Nppa	1
BP	GO:0006879	cellular iron ion homeostasis	45671	68/28943	0.0324017830167985	0.0324017830167985	0.0135831498538692	Trf	1
BP	GO:0019098	reproductive behavior	45671	68/28943	0.0324017830167985	0.0324017830167985	0.0135831498538692	Serpine2	1
BP	GO:0061371	determination of heart left/right asymmetry	45671	68/28943	0.0324017830167985	0.0324017830167985	0.0135831498538692	Pkd2	1
BP	GO:0098900	regulation of action potential	45671	68/28943	0.0324017830167985	0.0324017830167985	0.0135831498538692	Flna	1
BP	GO:0003143	embryonic heart tube morphogenesis	45671	69/28943	0.0328709215462447	0.0328709215462447	0.0137048455905539	Pkd2	1
BP	GO:0021695	cerebellar cortex development	45671	69/28943	0.0328709215462447	0.0328709215462447	0.0137048455905539	Serpine2	1
BP	GO:0060425	lung morphogenesis	45671	69/28943	0.0328709215462447	0.0328709215462447	0.0137048455905539	Igf1	1
BP	GO:0090307	mitotic spindle assembly	45671	69/28943	0.0328709215462447	0.0328709215462447	0.0137048455905539	Flna	1
BP	GO:1904377	positive regulation of protein localization to cell periphery	45671	69/28943	0.0328709215462447	0.0328709215462447	0.0137048455905539	Lgals3	1
BP	GO:0032507	maintenance of protein location in cell	45671	70/28943	0.0333398488544927	0.0333398488544927	0.0138401151656901	Tspo	1
BP	GO:0042058	regulation of epidermal growth factor receptor signaling pathway	45671	70/28943	0.0333398488544927	0.0333398488544927	0.0138401151656901	Nppa	1
BP	GO:0042509	regulation of tyrosine phosphorylation of STAT protein	45671	70/28943	0.0333398488544927	0.0333398488544927	0.0138401151656901	Igf1	1
BP	GO:0045600	positive regulation of fat cell differentiation	45671	70/28943	0.0333398488544927	0.0333398488544927	0.0138401151656901	Igf1	1
BP	GO:0000079	regulation of cyclin-dependent protein serine/threonine kinase activity	45671	71/28943	0.0338085650293287	0.0338085650293287	0.0139590717680078	Pkd2	1
BP	GO:0007193	adenylate cyclase-inhibiting G protein-coupled receptor signaling pathway	45671	71/28943	0.0338085650293287	0.0338085650293287	0.0139590717680078	Flna	1
BP	GO:0043303	mast cell degranulation	45671	71/28943	0.0338085650293287	0.0338085650293287	0.0139590717680078	Nppa	1
BP	GO:0055117	regulation of cardiac muscle contraction	45671	71/28943	0.0338085650293287	0.0338085650293287	0.0139590717680078	Nppa	1
BP	GO:0060986	endocrine hormone secretion	45671	71/28943	0.0338085650293287	0.0338085650293287	0.0139590717680078	Tspo	1
BP	GO:0000271	polysaccharide biosynthetic process	45671	72/28943	0.0342770701585049	0.0342770701585049	0.0140315491876921	Igf1	1
BP	GO:0043506	regulation of JUN kinase activity	45671	72/28943	0.0342770701585049	0.0342770701585049	0.0140315491876921	Nppa	1
BP	GO:0046579	positive regulation of Ras protein signal transduction	45671	72/28943	0.0342770701585049	0.0342770701585049	0.0140315491876921	Igf1	1
BP	GO:0048678	response to axon injury	45671	72/28943	0.0342770701585049	0.0342770701585049	0.0140315491876921	Flna	1
BP	GO:0071868	cellular response to monoamine stimulus	45671	72/28943	0.0342770701585049	0.0342770701585049	0.0140315491876921	Flna	1
BP	GO:0071870	cellular response to catecholamine stimulus	45671	72/28943	0.0342770701585049	0.0342770701585049	0.0140315491876921	Flna	1
BP	GO:1904705	regulation of vascular associated smooth muscle cell proliferation	45671	72/28943	0.0342770701585049	0.0342770701585049	0.0140315491876921	Igf1	1
BP	GO:2000134	negative regulation of G1/S transition of mitotic cell cycle	45671	72/28943	0.0342770701585049	0.0342770701585049	0.0140315491876921	Pkd2	1
BP	GO:0002448	mast cell mediated immunity	45671	73/28943	0.034745364329742	0.034745364329742	0.0141627240940941	Nppa	1
BP	GO:0034394	protein localization to cell surface	45671	73/28943	0.034745364329742	0.034745364329742	0.0141627240940941	Flna	1
BP	GO:1990868	response to chemokine	45671	73/28943	0.034745364329742	0.034745364329742	0.0141627240940941	Cx3cl1	1
BP	GO:1990869	cellular response to chemokine	45671	73/28943	0.034745364329742	0.034745364329742	0.0141627240940941	Cx3cl1	1
BP	GO:0002279	mast cell activation involved in immune response	45671	74/28943	0.0352134476307254	0.0352134476307254	0.0142775772069998	Nppa	1
BP	GO:0014068	positive regulation of phosphatidylinositol 3-kinase signaling	45671	74/28943	0.0352134476307254	0.0352134476307254	0.0142775772069998	Igf1	1
BP	GO:0042982	amyloid precursor protein metabolic process	45671	74/28943	0.0352134476307254	0.0352134476307254	0.0142775772069998	Igf1	1
BP	GO:0046824	positive regulation of nucleocytoplasmic transport	45671	74/28943	0.0352134476307254	0.0352134476307254	0.0142775772069998	Flna	1
BP	GO:1904029	regulation of cyclin-dependent protein kinase activity	45671	74/28943	0.0352134476307254	0.0352134476307254	0.0142775772069998	Pkd2	1
BP	GO:0002886	regulation of myeloid leukocyte mediated immunity	45671	75/28943	0.0356813201491071	0.0356813201491071	0.0143157900625792	Nppa	1
BP	GO:0007260	tyrosine phosphorylation of STAT protein	45671	75/28943	0.0356813201491071	0.0356813201491071	0.0143157900625792	Igf1	1
BP	GO:0010507	negative regulation of autophagy	45671	75/28943	0.0356813201491071	0.0356813201491071	0.0143157900625792	Tspo	1
BP	GO:0010611	regulation of cardiac muscle hypertrophy	45671	75/28943	0.0356813201491071	0.0356813201491071	0.0143157900625792	Igf1	1
BP	GO:0030104	water homeostasis	45671	75/28943	0.0356813201491071	0.0356813201491071	0.0143157900625792	Igf1	1
BP	GO:0034637	cellular carbohydrate biosynthetic process	45671	75/28943	0.0356813201491071	0.0356813201491071	0.0143157900625792	Igf1	1
BP	GO:0071867	response to monoamine	45671	75/28943	0.0356813201491071	0.0356813201491071	0.0143157900625792	Flna	1
BP	GO:0071869	response to catecholamine	45671	75/28943	0.0356813201491071	0.0356813201491071	0.0143157900625792	Flna	1
BP	GO:1901184	regulation of ERBB signaling pathway	45671	75/28943	0.0356813201491071	0.0356813201491071	0.0143157900625792	Nppa	1
BP	GO:1990874	vascular associated smooth muscle cell proliferation	45671	75/28943	0.0356813201491071	0.0356813201491071	0.0143157900625792	Igf1	1
BP	GO:0032677	regulation of interleukin-8 production	45671	76/28943	0.0361489819725073	0.0361489819725073	0.0144882508676422	Serpine1	1
BP	GO:0032637	interleukin-8 production	45671	77/28943	0.0366164331885113	0.0366164331885113	0.0146296928605654	Serpine1	1
BP	GO:0043113	receptor clustering	45671	77/28943	0.0366164331885113	0.0366164331885113	0.0146296928605654	Flna	1
BP	GO:0060976	coronary vasculature development	45671	77/28943	0.0366164331885113	0.0366164331885113	0.0146296928605654	Ace	1
BP	GO:0014743	regulation of muscle hypertrophy	45671	78/28943	0.0370836738846714	0.0370836738846714	0.0147395253265128	Igf1	1
BP	GO:0042306	regulation of protein import into nucleus	45671	78/28943	0.0370836738846714	0.0370836738846714	0.0147395253265128	Flna	1
BP	GO:0061097	regulation of protein tyrosine kinase activity	45671	78/28943	0.0370836738846714	0.0370836738846714	0.0147395253265128	Ace	1
BP	GO:0071277	cellular response to calcium ion	45671	78/28943	0.0370836738846714	0.0370836738846714	0.0147395253265128	Pkd2	1
BP	GO:2000379	positive regulation of reactive oxygen species metabolic process	45671	78/28943	0.0370836738846714	0.0370836738846714	0.0147395253265128	Tspo	1
BP	GO:0033143	regulation of intracellular steroid hormone receptor signaling pathway	45671	79/28943	0.0375507041485069	0.0375507041485069	0.0148634801109792	Igf1	1
BP	GO:0045453	bone resorption	45671	79/28943	0.0375507041485069	0.0375507041485069	0.0148634801109792	Trf	1
BP	GO:0045669	positive regulation of osteoblast differentiation	45671	79/28943	0.0375507041485069	0.0375507041485069	0.0148634801109792	Igf1	1
BP	GO:0051057	positive regulation of small GTPase mediated signal transduction	45671	79/28943	0.0375507041485069	0.0375507041485069	0.0148634801109792	Igf1	1
BP	GO:0005977	glycogen metabolic process	45671	80/28943	0.038017524067504	0.038017524067504	0.0149709295835684	Igf1	1
BP	GO:0006073	cellular glucan metabolic process	45671	80/28943	0.038017524067504	0.038017524067504	0.0149709295835684	Igf1	1
BP	GO:0009988	cell-cell recognition	45671	80/28943	0.038017524067504	0.038017524067504	0.0149709295835684	Lgals3	1
BP	GO:0051149	positive regulation of muscle cell differentiation	45671	80/28943	0.038017524067504	0.038017524067504	0.0149709295835684	Igf1	1
BP	GO:2000242	negative regulation of reproductive process	45671	80/28943	0.038017524067504	0.038017524067504	0.0149709295835684	Igf1	1
BP	GO:0007405	neuroblast proliferation	45671	81/28943	0.038484133729114	0.038484133729114	0.0150926301539595	Cx3cl1	1
BP	GO:0044042	glucan metabolic process	45671	81/28943	0.038484133729114	0.038484133729114	0.0150926301539595	Igf1	1
BP	GO:0045123	cellular extravasation	45671	81/28943	0.038484133729114	0.038484133729114	0.0150926301539595	Cx3cl1	1
BP	GO:0045471	response to ethanol	45671	81/28943	0.038484133729114	0.038484133729114	0.0150926301539595	Igf1	1
BP	GO:0042267	natural killer cell mediated cytotoxicity	45671	82/28943	0.0389505332207568	0.0389505332207568	0.0152443353500946	Coro1a	1
BP	GO:1902807	negative regulation of cell cycle G1/S phase transition	45671	82/28943	0.0389505332207568	0.0389505332207568	0.0152443353500946	Pkd2	1
BP	GO:0055021	regulation of cardiac muscle tissue growth	45671	83/28943	0.0394167226298178	0.0394167226298178	0.0153953399187228	Igf1	1
BP	GO:0070373	negative regulation of ERK1 and ERK2 cascade	45671	83/28943	0.0394167226298178	0.0394167226298178	0.0153953399187228	Igf1	1
BP	GO:0000422	autophagy of mitochondrion	45671	84/28943	0.0398827020436493	0.0398827020436493	0.0154983490379933	Tspo	1
BP	GO:0034109	homotypic cell-cell adhesion	45671	84/28943	0.0398827020436493	0.0398827020436493	0.0154983490379933	Serpine2	1
BP	GO:0043154	negative regulation of cysteine-type endopeptidase activity involved in apoptotic process	45671	84/28943	0.0398827020436493	0.0398827020436493	0.0154983490379933	Igf1	1
BP	GO:0045913	positive regulation of carbohydrate metabolic process	45671	84/28943	0.0398827020436493	0.0398827020436493	0.0154983490379933	Igf1	1
BP	GO:0061726	mitochondrion disassembly	45671	84/28943	0.0398827020436493	0.0398827020436493	0.0154983490379933	Tspo	1
BP	GO:0002228	natural killer cell mediated immunity	45671	85/28943	0.0403484715495713	0.0403484715495713	0.0155845115068378	Coro1a	1
BP	GO:0032413	negative regulation of ion transmembrane transporter activity	45671	85/28943	0.0403484715495713	0.0403484715495713	0.0155845115068378	Pkd2	1
BP	GO:0034103	regulation of tissue remodeling	45671	85/28943	0.0403484715495713	0.0403484715495713	0.0155845115068378	Trf	1
BP	GO:0051262	protein tetramerization	45671	85/28943	0.0403484715495713	0.0403484715495713	0.0155845115068378	Pkd2	1
BP	GO:0051966	regulation of synaptic transmission	glutamatergic	45671	85/28943	0.0403484715495713	0.0403484715495713	0.0155845115068378	Serpine2	1
BP	GO:0070228	regulation of lymphocyte apoptotic process	45671	85/28943	0.0403484715495713	0.0403484715495713	0.0155845115068378	Lgals3	1
BP	GO:0006942	regulation of striated muscle contraction	45671	87/28943	0.0412793811867935	0.0412793811867935	0.0158641131309643	Nppa	1
BP	GO:0007040	lysosome organization	45671	87/28943	0.0412793811867935	0.0412793811867935	0.0158641131309643	Coro1a	1
BP	GO:0031397	negative regulation of protein ubiquitination	45671	87/28943	0.0412793811867935	0.0412793811867935	0.0158641131309643	Tspo	1
BP	GO:0048708	astrocyte differentiation	45671	87/28943	0.0412793811867935	0.0412793811867935	0.0158641131309643	Serpine2	1
BP	GO:0080171	lytic vacuole organization	45671	87/28943	0.0412793811867935	0.0412793811867935	0.0158641131309643	Coro1a	1
BP	GO:0021675	nerve development	45671	88/28943	0.0417445214925668	0.0417445214925668	0.0160107537256144	Serpine2	1
BP	GO:0051881	regulation of mitochondrial membrane potential	45671	88/28943	0.0417445214925668	0.0417445214925668	0.0160107537256144	Tspo	1
BP	GO:0002260	lymphocyte homeostasis	45671	89/28943	0.0422094522393733	0.0422094522393733	0.0161406036507321	Coro1a	1
BP	GO:0007218	neuropeptide signaling pathway	45671	89/28943	0.0422094522393733	0.0422094522393733	0.0161406036507321	Nppa	1
BP	GO:0050848	regulation of calcium-mediated signaling	45671	89/28943	0.0422094522393733	0.0422094522393733	0.0161406036507321	Igf1	1
BP	GO:0006112	energy reserve metabolic process	45671	90/28943	0.0426741735143662	0.0426741735143662	0.016285803270318	Igf1	1
BP	GO:0033627	cell adhesion mediated by integrin	45671	90/28943	0.0426741735143662	0.0426741735143662	0.016285803270318	Serpine1	1
BP	GO:0006029	proteoglycan metabolic process	45671	91/28943	0.0431386854046654	0.0431386854046654	0.0163977459140541	Igf1	1
BP	GO:0046683	response to organophosphorus	45671	91/28943	0.0431386854046654	0.0431386854046654	0.0163977459140541	Pkd2	1
BP	GO:0046888	negative regulation of hormone secretion	45671	91/28943	0.0431386854046654	0.0431386854046654	0.0163977459140541	Tspo	1
BP	GO:0060420	regulation of heart growth	45671	91/28943	0.0431386854046654	0.0431386854046654	0.0163977459140541	Igf1	1
BP	GO:0006096	glycolytic process	45671	92/28943	0.0436029879973565	0.0436029879973565	0.0165087243925918	Igf1	1
BP	GO:0035050	embryonic heart tube development	45671	92/28943	0.0436029879973565	0.0436029879973565	0.0165087243925918	Pkd2	1
BP	GO:0061333	renal tubule morphogenesis	45671	92/28943	0.0436029879973565	0.0436029879973565	0.0165087243925918	Pkd2	1
BP	GO:1900182	positive regulation of protein localization to nucleus	45671	92/28943	0.0436029879973565	0.0436029879973565	0.0165087243925918	Flna	1
BP	GO:0006757	ATP generation from ADP	45671	93/28943	0.0440670813794937	0.0440670813794937	0.0166351232793733	Igf1	1
BP	GO:0031016	pancreas development	45671	93/28943	0.0440670813794937	0.0440670813794937	0.0166351232793733	Igf1	1
BP	GO:0055072	iron ion homeostasis	45671	93/28943	0.0440670813794937	0.0440670813794937	0.0166351232793733	Trf	1
BP	GO:0031640	killing of cells of another organism	45671	94/28943	0.0445309656380964	0.0445309656380964	0.0167606984719958	Lgals3	1
BP	GO:0032410	negative regulation of transporter activity	45671	94/28943	0.0445309656380964	0.0445309656380964	0.0167606984719958	Pkd2	1
BP	GO:0042475	odontogenesis of dentin-containing tooth	45671	94/28943	0.0445309656380964	0.0445309656380964	0.0167606984719958	Serpine1	1
BP	GO:0008589	regulation of smoothened signaling pathway	45671	95/28943	0.0449946408601516	0.0449946408601516	0.0168689352900352	Serpine2	1
BP	GO:0043535	regulation of blood vessel endothelial cell migration	45671	95/28943	0.0449946408601516	0.0449946408601516	0.0168689352900352	Igf1	1
BP	GO:0045685	regulation of glial cell differentiation	45671	95/28943	0.0449946408601516	0.0449946408601516	0.0168689352900352	Serpine2	1
BP	GO:0072655	establishment of protein localization to mitochondrion	45671	95/28943	0.0449946408601516	0.0449946408601516	0.0168689352900352	Tspo	1
BP	GO:0032651	regulation of interleukin-1 beta production	45671	96/28943	0.0454581071326128	0.0454581071326128	0.0170094068629431	Igf1	1
BP	GO:2000117	negative regulation of cysteine-type endopeptidase activity	45671	96/28943	0.0454581071326128	0.0454581071326128	0.0170094068629431	Igf1	1
BP	GO:0061515	myeloid cell development	45671	97/28943	0.0459213645423999	0.0459213645423999	0.0171659837673259	Flna	1
BP	GO:0015908	fatty acid transport	45671	98/28943	0.0463844131764016	0.0463844131764016	0.0172716755114421	Ace	1
BP	GO:0032091	negative regulation of protein binding	45671	98/28943	0.0463844131764016	0.0463844131764016	0.0172716755114421	Ace	1
BP	GO:0042632	cholesterol homeostasis	45671	98/28943	0.0463844131764016	0.0463844131764016	0.0172716755114421	Tspo	1
BP	GO:1903321	negative regulation of protein modification by small protein conjugation or removal	45671	98/28943	0.0463844131764016	0.0463844131764016	0.0172716755114421	Tspo	1
BP	GO:0019935	cyclic-nucleotide-mediated signaling	45671	99/28943	0.0468472531214713	0.0468472531214713	0.0173764713264539	Nppa	1
BP	GO:0045576	mast cell activation	45671	99/28943	0.0468472531214713	0.0468472531214713	0.0173764713264539	Nppa	1
BP	GO:0055092	sterol homeostasis	45671	99/28943	0.0468472531214713	0.0468472531214713	0.0173764713264539	Tspo	1
BP	GO:0140029	exocytic process	45671	99/28943	0.0468472531214713	0.0468472531214713	0.0173764713264539	Nppa	1
BP	GO:0006970	response to osmotic stress	45671	100/28943	0.04730988446443	0.04730988446443	0.0175310983864934	Pkd2	1
BP	GO:0032092	positive regulation of protein binding	45671	101/28943	0.0477723072920653	0.0477723072920653	0.0176003237391819	Ace	1
BP	GO:0032147	activation of protein kinase activity	45671	101/28943	0.0477723072920653	0.0477723072920653	0.0176003237391819	Igf1	1
BP	GO:0043502	regulation of muscle adaptation	45671	101/28943	0.0477723072920653	0.0477723072920653	0.0176003237391819	Igf1	1
BP	GO:0044264	cellular polysaccharide metabolic process	45671	101/28943	0.0477723072920653	0.0477723072920653	0.0176003237391819	Igf1	1
BP	GO:0046031	ADP metabolic process	45671	101/28943	0.0477723072920653	0.0477723072920653	0.0176003237391819	Igf1	1
BP	GO:0070585	protein localization to mitochondrion	45671	101/28943	0.0477723072920653	0.0477723072920653	0.0176003237391819	Tspo	1
BP	GO:0009408	response to heat	45671	102/28943	0.0482345216911332	0.0482345216911332	0.0177025266138057	Igf1	1
BP	GO:0032611	interleukin-1 beta production	45671	102/28943	0.0482345216911332	0.0482345216911332	0.0177025266138057	Igf1	1
BP	GO:0060395	SMAD protein signal transduction	45671	102/28943	0.0482345216911332	0.0482345216911332	0.0177025266138057	Trf	1
BP	GO:0099565	chemical synaptic transmission	postsynaptic	45671	102/28943	0.0482345216911332	0.0482345216911332	0.0177025266138057	Cx3cl1	1
BP	GO:0001938	positive regulation of endothelial cell proliferation	45671	103/28943	0.048696527748355	0.048696527748355	0.0177699610029085	Igf1	1
BP	GO:0010660	regulation of muscle cell apoptotic process	45671	103/28943	0.048696527748355	0.048696527748355	0.0177699610029085	Igf1	1
BP	GO:0010770	positive regulation of cell morphogenesis involved in differentiation	45671	103/28943	0.048696527748355	0.048696527748355	0.0177699610029085	Flna	1
BP	GO:0032418	lysosome localization	45671	103/28943	0.048696527748355	0.048696527748355	0.0177699610029085	Nppa	1
BP	GO:0062014	negative regulation of small molecule metabolic process	45671	103/28943	0.048696527748355	0.048696527748355	0.0177699610029085	Tspo	1
BP	GO:1990849	vacuolar localization	45671	103/28943	0.048696527748355	0.048696527748355	0.0177699610029085	Nppa	1
BP	GO:0007173	epidermal growth factor receptor signaling pathway	45671	104/28943	0.0491583255504185	0.0491583255504185	0.0178534602148689	Nppa	1
BP	GO:0007229	integrin-mediated signaling pathway	45671	104/28943	0.0491583255504185	0.0491583255504185	0.0178534602148689	Flna	1
BP	GO:0042116	macrophage activation	45671	104/28943	0.0491583255504185	0.0491583255504185	0.0178534602148689	Cx3cl1	1
BP	GO:0051153	regulation of striated muscle cell differentiation	45671	104/28943	0.0491583255504185	0.0491583255504185	0.0178534602148689	Igf1	1
BP	GO:0055013	cardiac muscle cell development	45671	104/28943	0.0491583255504185	0.0491583255504185	0.0178534602148689	Igf1	1
BP	GO:0009135	purine nucleoside diphosphate metabolic process	45671	105/28943	0.0496199151839803	0.0496199151839803	0.0179530332756512	Igf1	1
BP	GO:0009179	purine ribonucleoside diphosphate metabolic process	45671	105/28943	0.0496199151839803	0.0496199151839803	0.0179530332756512	Igf1	1
BP	GO:0019731	antibacterial humoral response	45671	105/28943	0.0496199151839803	0.0496199151839803	0.0179530332756512	Trf	1
BP	GO:0046849	bone remodeling	45671	105/28943	0.0496199151839803	0.0496199151839803	0.0179530332756512	Trf	1
CC	GO:0062023	collagen-containing extracellular matrix	45791	396/28804	8.65758462424659e-07	8.65758462424659e-07	4.10096113780102e-05	Igf1/Lgals3/Serpine1/Serpine2/Trf	5
CC	GO:0098862	cluster of actin-based cell projections	45761	205/28804	2.35858379903573e-06	2.35858379903573e-06	5.58611952403198e-05	Ace/Coro1a/Flna/Nppa	4
CC	GO:0005903	brush border	45730	144/28804	4.27780745530228e-05	4.27780745530228e-05	0.000542671462823877	Ace/Flna/Nppa	3
CC	GO:0031091	platelet alpha granule	45702	21/28804	4.58255901940162e-05	4.58255901940162e-05	0.000542671462823877	Igf1/Serpine2	2
CC	GO:0001772	immunological synapse	45702	47/28804	0.000234195498839585	0.000234195498839585	0.00221869419953292	Coro1a/Lgals3	2
CC	GO:0009925	basal plasma membrane	45730	275/28804	0.000289836338527494	0.000289836338527494	0.0022881816199539	Ace/Pkd2/Trf	3
CC	GO:0045178	basal part of cell	45730	300/28804	0.000373936402104474	0.000373936402104474	0.00234603464917564	Ace/Pkd2/Trf	3
CC	GO:0005938	cell cortex	45730	306/28804	0.000396219185194108	0.000396219185194108	0.00234603464917564	Coro1a/Pkd2/Flna	3
CC	GO:0030141	secretory granule	45730	440/28804	0.00113686476972368	0.00113686476972368	0.00541015834139681	Igf1/Serpine1/Serpine2	3
CC	GO:0070062	extracellular exosome	45702	104/28804	0.00114214453873933	0.00114214453873933	0.00541015834139681	Ace/Serpine1	2
CC	GO:1903561	extracellular vesicle	45702	117/28804	0.0014418745503382	0.0014418745503382	0.00564729409368276	Ace/Serpine1	2
CC	GO:0030863	cortical cytoskeleton	45702	121/28804	0.00154087767654874	0.00154087767654874	0.00564729409368276	Coro1a/Flna	2
CC	GO:0043230	extracellular organelle	45702	126/28804	0.00166908914324402	0.00166908914324402	0.00564729409368276	Ace/Serpine1	2
CC	GO:0065010	extracellular membrane-bounded organelle	45702	126/28804	0.00166908914324402	0.00166908914324402	0.00564729409368276	Ace/Serpine1	2
CC	GO:0005884	actin filament	45702	134/28804	0.00188447922974278	0.00188447922974278	0.00595098704129299	Coro1a/Flna	2
CC	GO:0030027	lamellipodium	45702	175/28804	0.00318333651676546	0.00318333651676546	0.00942435152989774	Coro1a/Pkd2	2
CC	GO:0019897	extrinsic component of plasma membrane	45702	190/28804	0.00373855648670863	0.00373855648670863	0.0104170304583213	Serpine2/Trf	2
CC	GO:0098802	plasma membrane signaling receptor complex	45702	199/28804	0.00409188016066432	0.00409188016066432	0.0107681056859587	Flna/Trf	2
CC	GO:0030139	endocytic vesicle	45702	211/28804	0.00458628810266848	0.00458628810266848	0.0109411472450268	Coro1a/Trf	2
CC	GO:0097180	serine protease inhibitor complex	45671	10/28804	0.00485057527862853	0.00485057527862853	0.0109411472450268	Serpine1	1
CC	GO:0098554	cytoplasmic side of endoplasmic reticulum membrane	45671	10/28804	0.00485057527862853	0.00485057527862853	0.0109411472450268	Pkd2	1
CC	GO:0034703	cation channel complex	45702	224/28804	0.00515165981124174	0.00515165981124174	0.0109862387796473	Pkd2/Scn4b	2
CC	GO:0097179	protease inhibitor complex	45671	11/28804	0.00533442927411765	0.00533442927411765	0.0109862387796473	Serpine1	1
CC	GO:0060187	cell pole	45671	12/28804	0.00581806481019098	0.00581806481019098	0.0114830226516927	Trf	1
CC	GO:0031514	motile cilium	45702	269/28804	0.00734284927595772	0.00734284927595772	0.0134476804108501	Ace/Pkd2	2
CC	GO:0071556	integral component of lumenal side of endoplasmic reticulum membrane	45671	16/28804	0.00775042418081218	0.00775042418081218	0.0134476804108501	Pkd2	1
CC	GO:0098553	lumenal side of endoplasmic reticulum membrane	45671	16/28804	0.00775042418081218	0.00775042418081218	0.0134476804108501	Pkd2	1
CC	GO:0001518	voltage-gated sodium channel complex	45671	17/28804	0.0082329687848649	0.0082329687848649	0.0134476804108501	Scn4b	1
CC	GO:0005614	interstitial matrix	45671	17/28804	0.0082329687848649	0.0082329687848649	0.0134476804108501	Igf1	1
CC	GO:0034702	ion channel complex	45702	295/28804	0.00877037805981096	0.00877037805981096	0.0138479653575963	Pkd2/Scn4b	2
CC	GO:0032426	stereocilium tip	45671	21/28804	0.0101609689729523	0.0101609689729523	0.0147148939069572	Coro1a	1
CC	GO:0098576	lumenal side of membrane	45671	21/28804	0.0101609689729523	0.0101609689729523	0.0147148939069572	Pkd2	1
CC	GO:0031253	cell projection membrane	45702	320/28804	0.0102513760885135	0.0102513760885135	0.0147148939069572	Ace/Pkd2	2
CC	GO:0001891	phagocytic cup	45671	22/28804	0.010642424916891	0.010642424916891	0.0148269077789504	Coro1a	1
CC	GO:1904090	peptidase inhibitor complex	45671	23/28804	0.0111236634010529	0.0111236634010529	0.014891980446037	Serpine1	1
CC	GO:0019898	extrinsic component of membrane	45702	337/28804	0.0113179051389881	0.0113179051389881	0.014891980446037	Serpine2/Trf	2
CC	GO:0005769	early endosome	45702	348/28804	0.0120332456744581	0.0120332456744581	0.0150650131820206	Coro1a/Trf	2
CC	GO:0090665	glycoprotein complex	45671	25/28804	0.0120854883526876	0.0120854883526876	0.0150650131820206	Flna	1
CC	GO:0034706	sodium channel complex	45671	28/28804	0.0135265970973958	0.0135265970973958	0.0161821302351056	Scn4b	1
CC	GO:1902495	transmembrane transporter complex	45702	373/28804	0.013731564565242	0.013731564565242	0.0161821302351056	Pkd2/Scn4b	2
CC	GO:0097440	apical dendrite	45671	29/28804	0.0140065327257192	0.0140065327257192	0.0161821302351056	Flna	1
CC	GO:1990351	transporter complex	45702	395/28804	0.0153079526112232	0.0153079526112232	0.0172646082081465	Pkd2/Scn4b	2
CC	GO:0031252	cell leading edge	45702	409/28804	0.0163502631683998	0.0163502631683998	0.0180113058158627	Coro1a/Pkd2	2
CC	GO:0043235	receptor complex	45702	430/28804	0.0179698199488212	0.0179698199488212	0.0193454999449032	Flna/Trf	2
CC	GO:0044295	axonal growth cone	45671	43/28804	0.020702905906981	0.020702905906981	0.0213187818264106	Flna	1
CC	GO:0097386	glial cell projection	45671	43/28804	0.020702905906981	0.020702905906981	0.0213187818264106	Lgals3	1
CC	GO:0099738	cell cortex region	45671	47/28804	0.0226083843078241	0.0226083843078241	0.022785605685377	Pkd2	1
CC	GO:0097225	sperm midpiece	45671	54/28804	0.0259346896309363	0.0259346896309363	0.0255934437147397	Ace	1
CC	GO:0032420	stereocilium	45671	58/28804	0.0278307128951896	0.0278307128951896	0.0262887148085508	Coro1a	1
CC	GO:0060170	ciliary membrane	45671	58/28804	0.0278307128951896	0.0278307128951896	0.0262887148085508	Pkd2	1
CC	GO:0030120	vesicle coat	45671	59/28804	0.028304182943873	0.028304182943873	0.0262887148085508	Trf	1
CC	GO:0001533	cornified envelope	45671	61/28804	0.0292504807465022	0.0292504807465022	0.0266451747690809	Lgals3	1
CC	GO:0014704	intercalated disc	45671	67/28804	0.0320842422285239	0.0320842422285239	0.0281440721302841	Scn4b	1
CC	GO:0043198	dendritic shaft	45671	67/28804	0.0320842422285239	0.0320842422285239	0.0281440721302841	Flna	1
CC	GO:0032421	stereocilium bundle	45671	69/28804	0.0330271211269757	0.0330271211269757	0.0283349780172685	Coro1a	1
CC	GO:0005905	clathrin-coated pit	45671	70/28804	0.033498240678193	0.033498240678193	0.0283349780172685	Trf	1
CC	GO:0031526	brush border membrane	45671	79/28804	0.0377287357175466	0.0377287357175466	0.0313535199868809	Ace	1
CC	GO:0030864	cortical actin cytoskeleton	45671	86/28804	0.0410072260125131	0.0410072260125131	0.0334904749648473	Coro1a	1
CC	GO:0030662	coated vesicle membrane	45671	89/28804	0.0424091156146733	0.0424091156146733	0.0338494650858275	Trf	1
CC	GO:0044291	cell-cell contact zone	45671	90/28804	0.0428759891087148	0.0428759891087148	0.0338494650858275	Scn4b	1
CC	GO:0030117	membrane coat	45671	97/28804	0.0461381900762867	0.0461381900762867	0.0346903684784111	Trf	1
CC	GO:0032432	actin filament bundle	45671	97/28804	0.0461381900762867	0.0461381900762867	0.0346903684784111	Flna	1
CC	GO:0048475	coated membrane	45671	97/28804	0.0461381900762867	0.0461381900762867	0.0346903684784111	Trf	1
CC	GO:0031594	neuromuscular junction	45671	99/28804	0.0470683493775861	0.0470683493775861	0.0348367717432792	Serpine2	1
MF	GO:0044325	transmembrane transporter binding	45761	148/28404	6.80247016433482e-07	6.80247016433482e-07	2.29135837114436e-05	Tspo/Pkd2/Flna/Scn4b	4
MF	GO:0001664	G protein-coupled receptor binding	45761	320/28404	1.44765257229277e-05	1.44765257229277e-05	0.000243815170070361	Ace/Flna/Cx3cl1/Nppa	4
MF	GO:0099106	ion channel regulator activity	45730	137/28404	3.84312916207443e-05	3.84312916207443e-05	0.000391205142390097	Flna/Scn4b/Fxyd6	3
MF	GO:0016247	channel regulator activity	45730	146/28404	4.6455610658824e-05	4.6455610658824e-05	0.000391205142390097	Flna/Scn4b/Fxyd6	3
MF	GO:0005248	voltage-gated sodium channel activity	45702	25/28404	6.7241170035648e-05	6.7241170035648e-05	0.000452993145503313	Pkd2/Scn4b	2
MF	GO:0017080	sodium channel regulator activity	45702	37/28404	0.000148771748397675	0.000148771748397675	0.000835209815565894	Scn4b/Fxyd6	2
MF	GO:0042056	chemoattractant activity	45702	41/28404	0.000182966200211038	0.000182966200211038	0.00088043885815838	Lgals3/Cx3cl1	2
MF	GO:0005272	sodium channel activity	45702	44/28404	0.000210902267220038	0.000210902267220038	0.000888009546189633	Pkd2/Scn4b	2
MF	GO:0003779	actin binding	45730	447/28404	0.00123846965577667	0.00123846965577667	0.0046352080684039	Ace/Coro1a/Flna	3
MF	GO:0005496	steroid binding	45702	124/28404	0.00166228892428991	0.00166228892428991	0.00527828004904395	Tspo/Igf1	2
MF	GO:0004867	serine-type endopeptidase inhibitor activity	45702	130/28404	0.0018246498701496	0.0018246498701496	0.00527828004904395	Serpine1/Serpine2	2
MF	GO:0005179	hormone activity	45702	132/28404	0.00188038726747191	0.00188038726747191	0.00527828004904395	Igf1/Nppa	2
MF	GO:0034987	immunoglobulin receptor binding	45702	141/28404	0.0021411617044343	0.0021411617044343	0.00551709648822575	Lgals3/Flna	2
MF	GO:0015081	sodium ion transmembrane transporter activity	45702	146/28404	0.00229304322791883	0.00229304322791883	0.00551709648822575	Pkd2/Scn4b	2
MF	GO:0005178	integrin binding	45702	155/28404	0.00257895755033763	0.00257895755033763	0.00579134327093362	Igf1/Cx3cl1	2
MF	GO:0005244	voltage-gated ion channel activity	45702	197/28404	0.00412271984991791	0.00412271984991791	0.00759211175106852	Pkd2/Scn4b	2
MF	GO:0022832	voltage-gated channel activity	45702	198/28404	0.00416361744995944	0.00416361744995944	0.00759211175106852	Pkd2/Scn4b	2
MF	GO:0031628	opioid receptor binding	45671	10/28404	0.00491874295296513	0.00491874295296513	0.00759211175106852	Flna	1
MF	GO:0070573	metallodipeptidase activity	45671	10/28404	0.00491874295296513	0.00491874295296513	0.00759211175106852	Ace	1
MF	GO:0004866	endopeptidase inhibitor activity	45702	216/28404	0.00493211963858057	0.00493211963858057	0.00759211175106852	Serpine1/Serpine2	2
MF	GO:0051015	actin filament binding	45702	222/28404	0.00520180485998413	0.00520180485998413	0.00759211175106852	Coro1a/Flna	2
MF	GO:0030414	peptidase inhibitor activity	45702	224/28404	0.00529319025720269	0.00529319025720269	0.00759211175106852	Serpine1/Serpine2	2
MF	GO:0008503	benzodiazepine receptor activity	45671	11/28404	0.00540937962263632	0.00540937962263632	0.00759211175106852	Tspo	1
MF	GO:1990459	transferrin receptor binding	45671	11/28404	0.00540937962263632	0.00540937962263632	0.00759211175106852	Trf	1
MF	GO:0061135	endopeptidase regulator activity	45702	232/28404	0.0056661477762513	0.0056661477762513	0.00763438858273859	Serpine1/Serpine2	2
MF	GO:0032036	myosin heavy chain binding	45671	12/28404	0.00589979164973065	0.00589979164973065	0.00764345476888181	Coro1a	1
MF	GO:0031404	chloride ion binding	45671	14/28404	0.0068799421559339	0.0068799421559339	0.00802102851523413	Ace	1
MF	GO:0051371	muscle alpha-actinin binding	45671	14/28404	0.0068799421559339	0.0068799421559339	0.00802102851523413	Pkd2	1
MF	GO:0015278	calcium-release channel activity	45671	15/28404	0.00736968082482525	0.00736968082482525	0.00802102851523413	Pkd2	1
MF	GO:0045236	CXCR chemokine receptor binding	45671	15/28404	0.00736968082482525	0.00736968082482525	0.00802102851523413	Cx3cl1	1
MF	GO:0061134	peptidase regulator activity	45702	266/28404	0.00738185280542641	0.00738185280542641	0.00802102851523413	Serpine1/Serpine2	2
MF	GO:0005159	insulin-like growth factor receptor binding	45671	16/28404	0.00785919523070233	0.00785919523070233	0.00827283708494982	Igf1	1
MF	GO:0008199	ferric iron binding	45671	18/28404	0.00883755163257549	0.00883755163257549	0.00872645035607891	Trf	1
MF	GO:0016805	dipeptidase activity	45671	18/28404	0.00883755163257549	0.00883755163257549	0.00872645035607891	Ace	1
MF	GO:0031434	mitogen-activated protein kinase kinase binding	45671	19/28404	0.00932639381805933	0.00932639381805933	0.00872645035607891	Ace	1
MF	GO:0070492	oligosaccharide binding	45671	19/28404	0.00932639381805933	0.00932639381805933	0.00872645035607891	Lgals3	1
MF	GO:0050839	cell adhesion molecule binding	45702	308/28404	0.00978593661869403	0.00978593661869403	0.00890896079084521	Igf1/Cx3cl1	2
MF	GO:0022836	gated channel activity	45702	328/28404	0.0110381277787052	0.0110381277787052	0.00966757247951231	Pkd2/Scn4b	2
MF	GO:0005261	cation channel activity	45702	334/28404	0.0114270144086181	0.0114270144086181	0.00966757247951231	Pkd2/Scn4b	2
MF	GO:0015271	outward rectifier potassium channel activity	45671	24/28404	0.0117672483774064	0.0117672483774064	0.00966757247951231	Pkd2	1
MF	GO:0099604	ligand-gated calcium channel activity	45671	24/28404	0.0117672483774064	0.0117672483774064	0.00966757247951231	Pkd2	1
MF	GO:0019865	immunoglobulin binding	45671	25/28404	0.0122547486777136	0.0122547486777136	0.00982836986683797	Lgals3	1
MF	GO:0003785	actin monomer binding	45671	27/28404	0.0132290794227373	0.0132290794227373	0.00996667905707942	Coro1a	1
MF	GO:0005158	insulin receptor binding	45671	28/28404	0.0137159100562813	0.0137159100562813	0.00996667905707942	Igf1	1
MF	GO:0005184	neuropeptide hormone activity	45671	28/28404	0.0137159100562813	0.0137159100562813	0.00996667905707942	Nppa	1
MF	GO:0005217	intracellular ligand-gated ion channel activity	45671	28/28404	0.0137159100562813	0.0137159100562813	0.00996667905707942	Pkd2	1
MF	GO:0043236	laminin binding	45671	29/28404	0.0142025176563382	0.0142025176563382	0.00996667905707942	Lgals3	1
MF	GO:0051427	hormone receptor binding	45671	29/28404	0.0142025176563382	0.0142025176563382	0.00996667905707942	Nppa	1
MF	GO:0051393	alpha-actinin binding	45671	30/28404	0.01468890231723	0.01468890231723	0.0100976342460013	Pkd2	1
MF	GO:0051019	mitogen-activated protein kinase binding	45671	33/28404	0.0161467196075945	0.0161467196075945	0.0108777900514321	Ace	1
MF	GO:0008198	ferrous iron binding	45671	35/28404	0.0171174848329478	0.0171174848329478	0.0111773679189199	Trf	1
MF	GO:0004857	enzyme inhibitor activity	45702	415/28404	0.0172550617248326	0.0172550617248326	0.0111773679189199	Serpine1/Serpine2	2
MF	GO:0046873	metal ion transmembrane transporter activity	45702	422/28404	0.0178077776422212	0.0178077776422212	0.0112825640934283	Pkd2/Scn4b	2
MF	GO:0071855	neuropeptide receptor binding	45671	37/28404	0.0180873605622772	0.0180873605622772	0.0112825640934283	Nppa	1
MF	GO:0005216	ion channel activity	45702	439/28404	0.0191815080494808	0.0191815080494808	0.0114323334404755	Pkd2/Scn4b	2
MF	GO:0042805	actinin binding	45671	40/28404	0.0195405079969152	0.0195405079969152	0.0114323334404755	Pkd2	1
MF	GO:0004180	carboxypeptidase activity	45671	41/28404	0.0200244465418329	0.0200244465418329	0.0114323334404755	Ace	1
MF	GO:0008009	chemokine activity	45671	41/28404	0.0200244465418329	0.0200244465418329	0.0114323334404755	Cx3cl1	1
MF	GO:0043548	phosphatidylinositol 3-kinase binding	45671	41/28404	0.0200244465418329	0.0200244465418329	0.0114323334404755	Coro1a	1
MF	GO:0005245	voltage-gated calcium channel activity	45671	47/28404	0.0229234230817495	0.0229234230817495	0.0124627648181108	Pkd2	1
MF	GO:0015267	channel activity	45702	483/28404	0.0229392764933353	0.0229392764933353	0.0124627648181108	Pkd2/Scn4b	2
MF	GO:0022803	passive transmembrane transporter activity	45702	483/28404	0.0229392764933353	0.0229392764933353	0.0124627648181108	Pkd2/Scn4b	2
MF	GO:0015459	potassium channel regulator activity	45671	49/28404	0.0238879776146894	0.0238879776146894	0.012572619797205	Flna	1
MF	GO:0015485	cholesterol binding	45671	49/28404	0.0238879776146894	0.0238879776146894	0.012572619797205	Tspo	1
MF	GO:0048020	CCR chemokine receptor binding	45671	56/28404	0.0272569599872278	0.0272569599872278	0.0141250642848792	Cx3cl1	1
MF	GO:0050840	extracellular matrix binding	45671	57/28404	0.0277373608112783	0.0277373608112783	0.0141562288032042	Lgals3	1
MF	GO:0032934	sterol binding	45671	58/28404	0.0282175413223956	0.0282175413223956	0.0141863522752028	Tspo	1
MF	GO:0043539	protein serine/threonine kinase activator activity	45671	59/28404	0.0286975016138473	0.0286975016138473	0.01421548067559	Igf1	1
MF	GO:0008235	metalloexopeptidase activity	45671	61/28404	0.0296567619106411	0.0296567619106411	0.0144777479960414	Ace	1
MF	GO:0005080	protein kinase C binding	45671	64/28404	0.0310940030379422	0.0310940030379422	0.0149625277776564	Flna	1
MF	GO:0140104	molecular carrier activity	45671	73/28404	0.0353938747728983	0.0353938747728983	0.0167917567491882	Trf	1
MF	GO:0017022	myosin binding	45671	76/28404	0.0368232231605273	0.0368232231605273	0.0172108944913653	Coro1a	1
MF	GO:0042379	chemokine receptor binding	45671	77/28404	0.0372992354055057	0.0372992354055057	0.0172108944913653	Cx3cl1	1
MF	GO:0046332	SMAD binding	45671	85/28404	0.0410994767744833	0.0410994767744833	0.0187081544350422	Flna	1
MF	GO:0042562	hormone binding	45671	87/28404	0.0420473581187897	0.0420473581187897	0.0188844275059827	Tspo	1
MF	GO:0043178	alcohol binding	45671	90/28404	0.0434675488860765	0.0434675488860765	0.0192220964822385	Tspo	1
MF	GO:0048029	monosaccharide binding	45671	91/28404	0.0439405111773671	0.0439405111773671	0.0192220964822385	Lgals3	1
MF	GO:0005249	voltage-gated potassium channel activity	45671	95/28404	0.0458301896420529	0.0458301896420529	0.019742387013695	Pkd2	1
MF	GO:0008238	exopeptidase activity	45671	96/28404	0.0463020670430566	0.0463020670430566	0.019742387013695	Ace	1
MF	GO:0051117	ATPase binding	45671	100/28404	0.0481874105434253	0.0481874105434253	0.0202894360182844	Pkd2	1
