# Supplementary material for: Exploration of the Potential Mechanism of Metal Ion Transport‐Related Genes in Myocardial Infarction Based on Transcriptomics
Source: J Cell Mol Med. 2026 Apr 9;30(7):e71134. doi: 10.1111/jcmm.71134 (PMC13066501; doi:10.1111/jcmm.71134)
Supplement: Supplementary file 3 — Table S3: KEGG enrichment results. [file JCMM-30-e71134-s005.xlsx]

## Sheet: 02.KEGG
Table S3 KEGG enrichment results
ID	Description	GeneRatio	BgRatio	pvalue	p.adjust	qvalue	geneID	Count
mmu04066	HIF-1 signaling pathway - Mus musculus (house mouse)	45758	117/9577	6.53577938865486e-06	6.53577938865486e-06	0.000350868156654103	Igf1/Serpine1/Trf/Nppa	4
mmu04115	p53 signaling pathway - Mus musculus (house mouse)	45699	75/9577	0.00317958100411257	0.00317958100411257	0.0529161257349225	Igf1/Serpine1	2
mmu04924	Renin secretion - Mus musculus (house mouse)	45699	76/9577	0.00326346950190571	0.00326346950190571	0.0529161257349225	Ace/Nppa	2
mmu04610	Complement and coagulation cascades - Mus musculus (house mouse)	45699	94/9577	0.00494898189508401	0.00494898189508401	0.0529161257349225	Serpine1/Serpine2	2
mmu05410	Hypertrophic cardiomyopathy - Mus musculus (house mouse)	45699	100/9577	0.00558350733482225	0.00558350733482225	0.0529161257349225	Ace/Igf1	2
mmu05142	Chagas disease - Mus musculus (house mouse)	45699	103/9577	0.00591415522919721	0.00591415522919721	0.0529161257349225	Ace/Serpine1	2
mmu04510	Focal adhesion - Mus musculus (house mouse)	45699	202/9577	0.0214813120860146	0.0214813120860146	0.146842581726461	Igf1/Flna	2
mmu05205	Proteoglycans in cancer - Mus musculus (house mouse)	45699	204/9577	0.021882423943551	0.021882423943551	0.146842581726461	Igf1/Flna	2
mmu04081	Hormone signaling - Mus musculus (house mouse)	45699	219/9577	0.0249913007946922	0.0249913007946922	0.149070917020971	Igf1/Nppa	2
mmu04614	Renin-angiotensin system - Mus musculus (house mouse)	45668	37/9577	0.0417075206768311	0.0417075206768311	0.176852556397426	Ace	1
mmu04960	Aldosterone-regulated sodium reabsorption - Mus musculus (house mouse)	45668	38/9577	0.0428124700764702	0.0428124700764702	0.176852556397426	Igf1	1
mmu05143	African trypanosomiasis - Mus musculus (house mouse)	45668	39/9577	0.0439162611268066	0.0439162611268066	0.176852556397426	Nppa	1
mmu04010	MAPK signaling pathway - Mus musculus (house mouse)	45699	299/9577	0.04436263901424	0.04436263901424	0.176852556397426	Igf1/Flna	2
mmu04216	Ferroptosis - Mus musculus (house mouse)	45668	41/9577	0.0461203725507013	0.0461203725507013	0.176852556397426	Trf	1
mmu04979	Cholesterol metabolism - Mus musculus (house mouse)	45668	50/9577	0.055981823573144	0.055981823573144	0.190948710477774	Tspo	1
mmu04978	Mineral absorption - Mus musculus (house mouse)	45668	55/9577	0.0614202715246061	0.0614202715246061	0.190948710477774	Trf	1
mmu04923	Regulation of lipolysis in adipocytes - Mus musculus (house mouse)	45668	57/9577	0.0635876639034839	0.0635876639034839	0.190948710477774	Nppa	1
mmu04730	Long-term depression - Mus musculus (house mouse)	45668	60/9577	0.0668302221221808	0.0668302221221808	0.190948710477774	Igf1	1
mmu04213	Longevity regulating pathway - multiple species - Mus musculus (house mouse)	45668	61/9577	0.0679088044019598	0.0679088044019598	0.190948710477774	Igf1	1
mmu04913	Ovarian steroidogenesis - Mus musculus (house mouse)	45668	64/9577	0.0711377548838767	0.0711377548838767	0.190948710477774	Igf1	1
mmu05218	Melanoma - Mus musculus (house mouse)	45668	72/9577	0.0796986378005278	0.0796986378005278	0.195251680139866	Igf1	1
mmu05214	Glioma - Mus musculus (house mouse)	45668	75/9577	0.0828904316071569	0.0828904316071569	0.195251680139866	Igf1	1
mmu01521	EGFR tyrosine kinase inhibitor resistance - Mus musculus (house mouse)	45668	80/9577	0.0881877317917412	0.0881877317917412	0.195251680139866	Igf1	1
mmu04211	Longevity regulating pathway - Mus musculus (house mouse)	45668	90/9577	0.0986989718485778	0.0986989718485778	0.195251680139866	Igf1	1
mmu01522	Endocrine resistance - Mus musculus (house mouse)	45668	93/9577	0.10183079321338	0.10183079321338	0.195251680139866	Igf1	1
mmu04914	Progesterone-mediated oocyte maturation - Mus musculus (house mouse)	45668	93/9577	0.10183079321338	0.10183079321338	0.195251680139866	Igf1	1
mmu04061	Viral protein interaction with cytokine and cytokine receptor - Mus musculus (house mouse)	45668	95/9577	0.103913174492556	0.103913174492556	0.195251680139866	Cx3cl1	1
mmu05215	Prostate cancer - Mus musculus (house mouse)	45668	100/9577	0.10909993980683	0.10909993980683	0.195251680139866	Igf1	1
mmu04933	AGE-RAGE signaling pathway in diabetic complications - Mus musculus (house mouse)	45668	101/9577	0.110134011840397	0.110134011840397	0.195251680139866	Serpine1	1
mmu05414	Dilated cardiomyopathy - Mus musculus (house mouse)	45668	103/9577	0.112198883182894	0.112198883182894	0.195251680139866	Igf1	1
mmu04925	Aldosterone synthesis and secretion - Mus musculus (house mouse)	45668	104/9577	0.113229684564041	0.113229684564041	0.195251680139866	Nppa	1
mmu04350	TGF-beta signaling pathway - Mus musculus (house mouse)	45668	110/9577	0.119391677926711	0.119391677926711	0.195251680139866	Trf	1
mmu04935	Growth hormone synthesis	secretion and action - Mus musculus (house mouse)	45668	117/9577	0.126531456643198	0.126531456643198	0.195251680139866	Igf1	1
mmu04668	TNF signaling pathway - Mus musculus (house mouse)	45668	118/9577	0.127547117740124	0.127547117740124	0.195251680139866	Cx3cl1	1
mmu04114	Oocyte meiosis - Mus musculus (house mouse)	45668	123/9577	0.132609337381484	0.132609337381484	0.195251680139866	Igf1	1
mmu04152	AMPK signaling pathway - Mus musculus (house mouse)	45668	127/9577	0.136639871245481	0.136639871245481	0.195251680139866	Igf1	1
mmu04750	Inflammatory mediator regulation of TRP channels - Mus musculus (house mouse)	45668	130/9577	0.139651589927862	0.139651589927862	0.195251680139866	Igf1	1
mmu04068	FoxO signaling pathway - Mus musculus (house mouse)	45668	133/9577	0.142653754683244	0.142653754683244	0.195251680139866	Igf1	1
mmu04371	Apelin signaling pathway - Mus musculus (house mouse)	45668	139/9577	0.14862953148519	0.14862953148519	0.195251680139866	Serpine1	1
mmu04550	Signaling pathways regulating pluripotency of stem cells - Mus musculus (house mouse)	45668	140/9577	0.149621804758517	0.149621804758517	0.195251680139866	Igf1	1
mmu04270	Vascular smooth muscle contraction - Mus musculus (house mouse)	45668	144/9577	0.153580393165483	0.153580393165483	0.195251680139866	Nppa	1
mmu05224	Breast cancer - Mus musculus (house mouse)	45668	147/9577	0.15653833258329	0.15653833258329	0.195251680139866	Igf1	1
mmu04921	Oxytocin signaling pathway - Mus musculus (house mouse)	45668	154/9577	0.163403681274669	0.163403681274669	0.195251680139866	Nppa	1
mmu04261	Adrenergic signaling in cardiomyocytes - Mus musculus (house mouse)	45668	156/9577	0.165355857005774	0.165355857005774	0.195251680139866	Scn4b	1
mmu04150	mTOR signaling pathway - Mus musculus (house mouse)	45668	158/9577	0.16730389062965	0.16730389062965	0.195251680139866	Igf1	1
mmu04390	Hippo signaling pathway - Mus musculus (house mouse)	45668	158/9577	0.16730389062965	0.16730389062965	0.195251680139866	Serpine1	1
mmu04148	Efferocytosis - Mus musculus (house mouse)	45668	163/9577	0.172155904856324	0.172155904856324	0.196639443396921	Cx3cl1	1
mmu04022	cGMP-PKG signaling pathway - Mus musculus (house mouse)	45668	172/9577	0.180824809869477	0.180824809869477	0.201376875087876	Nppa	1
mmu05152	Tuberculosis - Mus musculus (house mouse)	45668	180/9577	0.188461134521814	0.188461134521814	0.201376875087876	Coro1a	1
mmu04145	Phagosome - Mus musculus (house mouse)	45668	183/9577	0.191308031333482	0.191308031333482	0.201376875087876	Coro1a	1
mmu04218	Cellular senescence - Mus musculus (house mouse)	45668	183/9577	0.191308031333482	0.191308031333482	0.201376875087876	Serpine1	1
mmu04062	Chemokine signaling pathway - Mus musculus (house mouse)	45668	193/9577	0.200732241770317	0.200732241770317	0.207233690896481	Cx3cl1	1
mmu04015	Rap1 signaling pathway - Mus musculus (house mouse)	45668	214/9577	0.220198891870814	0.220198891870814	0.221570251764634	Igf1	1
mmu05415	Diabetic cardiomyopathy - Mus musculus (house mouse)	45668	217/9577	0.222944374970549	0.222944374970549	0.221570251764634	Ace	1
mmu04024	cAMP signaling pathway - Mus musculus (house mouse)	45668	224/9577	0.229316361771617	0.229316361771617	0.221570251764634	Nppa	1
mmu05202	Transcriptional misregulation in cancer - Mus musculus (house mouse)	45668	226/9577	0.231128184193697	0.231128184193697	0.221570251764634	Igf1	1
mmu04014	Ras signaling pathway - Mus musculus (house mouse)	45668	236/9577	0.24012934913175	0.24012934913175	0.22391688345832	Igf1	1
mmu04714	Thermogenesis - Mus musculus (house mouse)	45668	238/9577	0.241918044677518	0.241918044677518	0.22391688345832	Nppa	1
mmu05166	Human T-cell leukemia virus 1 infection - Mus musculus (house mouse)	45668	247/9577	0.249919902809807	0.249919902809807	0.225377228273148	Tspo	1
mmu05132	Salmonella infection - Mus musculus (house mouse)	45668	252/9577	0.254332126527079	0.254332126527079	0.225377228273148	Flna	1
mmu05163	Human cytomegalovirus infection - Mus musculus (house mouse)	45668	254/9577	0.256090399577038	0.256090399577038	0.225377228273148	Cx3cl1	1
mmu04060	Cytokine-cytokine receptor interaction - Mus musculus (house mouse)	45668	294/9577	0.290473788561306	0.290473788561306	0.251513806733898	Cx3cl1	1
mmu05171	Coronavirus disease - COVID-19 - Mus musculus (house mouse)	45668	334/9577	0.323406332926479	0.323406332926479	0.275584343847125	Ace	1
mmu04151	PI3K-Akt signaling pathway - Mus musculus (house mouse)	45668	367/9577	0.349522751986336	0.349522751986336	0.293185203146433	Igf1	1
mmu04080	Neuroactive ligand-receptor interaction - Mus musculus (house mouse)	45668	392/9577	0.368694052054777	0.368694052054777	0.304508447850909	Tspo	1
