# Supplementary material for: Exploration of the Potential Mechanism of Metal Ion Transport‐Related Genes in Myocardial Infarction Based on Transcriptomics
Source: J Cell Mol Med. 2026 Apr 9;30(7):e71134. doi: 10.1111/jcmm.71134 (PMC13066501; doi:10.1111/jcmm.71134)
Supplement: Supplementary file 4 — Table S4: GSEA results for the four hub genes. [file JCMM-30-e71134-s003.xlsx]

## Sheet: GSEA_Ace_gsea
Table S4 GSEA results for the four hub genes
	ID	Description	setSize	enrichmentScore	NES	pvalue	p.adjust	qvalue	rank	leading_edge	core_enrichment
Citrate cycle (TCA cycle)	Citrate cycle (TCA cycle)	Citrate cycle (TCA cycle)	29	-0.66634	-4.18217	1e-10	9.61111111111111e-10	2.63157894736842e-10	1480	tags=69%, list=5%, signal=66%	Idh2/Mdh2/Cs/Pdha1/Dlat/Ogdhl/Idh3g/Idh3a/Suclg2/Sdhd/Pdhb/Sdha/Fh1/Mdh1/Sdhb/Idh3b/Sdhc/Suclg1/Dld/Sucla2
Lysosome	Lysosome	Lysosome	117	0.612323750639599	2.36598455489856	1e-10	9.61111111111111e-10	2.63157894736842e-10	9892	tags=85%, list=31%, signal=59%	Hexb/Arsa/Lipa/Asah1/Ctss/Acp2/Cln5/Laptm5/Slc17a5/Man2b1/Ctsa/Lamp2/Pla2g15/Gba/Ctsb/Cd68/Ctsc/Ap3s1/Gusb/Gla/Arsb/Sgsh/Sumf1/Ctsk/Galc/Gns/Atp6v0a4/Arsg/Ap3d1/Tcirg1/Lgmn/Ctso/M6pr/Cltc/Ids/Glb1/Ctsz/Galns/Gm2a/Atp6ap1/Hexa/Ap1s1/Npc2/Ctsd/Slc11a1/Ppt1/Ap4m1/Ap1s2/Naga/Ctsh/Ctsl/Laptm4a/Cln3/Manba/Nagpa/Hgsnat/Ap1s3/Fuca1/Acp5/Ap3b1/Lamp1/Ctns/Ap3m2/Ap1g1/Psap/Naglu/Cd63/Scarb2/Atp6v0d1/Tpp1/Cl…
N-Glycan biosynthesis	N-Glycan biosynthesis	N-Glycan biosynthesis	44	0.655657055337254	2.29596562915207	1e-10	9.61111111111111e-10	2.63157894736842e-10	8948	tags=89%, list=28%, signal=64%	Stt3a/Dpm2/Man2a1/Stt3b/Man1a2/Rpn2/Man1b1/Ganab/Fut8/St6gal1/Mgat2/Alg9/B4galt1/Alg12/Rpn1/Alg3/Alg5/Mgat5/B4galt2/Rft1/Alg14/Ddost/Mogs/Mgat4a/Mgat3/Dpagt1/Alg11/Alg2/Alg8/Dad1/Man2a2/Man1c1/Dolpp1/B4galt3/Alg1/Alg13/Alg10b/Man1a/Dpm3
ECM-receptor interaction	ECM-receptor interaction	ECM-receptor interaction	83	0.597660805965431	2.23631328845504	1e-10	9.61111111111111e-10	2.63157894736842e-10	8972	tags=75%, list=28%, signal=54%	Itgb5/Sdc2/Sdc3/Fn1/Thbs1/Col5a2/Agrn/Comp/Cd47/Spp1/Col4a6/Itga11/Itga2/Itgb8/Thbs3/Col1a2/Lama3/Col5a1/Itgb4/Sdc1/Col4a4/Thbs2/Col1a1/Col6a1/Col3a1/Itga4/Itga10/Col6a2/Col6a3/Tnc/Lamc1/Cd44/Itga5/Lama4/Lama2/Col4a2/Itga8/Chad/Itga9/Itgb7/Col4a1/Itgb1/Col11a1/Sv2b/Lamb1/Itga3/Lamb2/Thbs4/Sdc4/Col5a3/Lamc2/Hspg2/Col2a1/Lamc3/Reln/Itga1/Vwf/Col11a2/Hmmr/Tnxb/Itgav/Itgb3
Fc gamma R-mediated phagocytosis	Fc gamma R-mediated phagocytosis	Fc gamma R-mediated phagocytosis	94	0.584664334362966	2.22226757743352	1e-10	9.61111111111111e-10	2.63157894736842e-10	8637	tags=77%, list=27%, signal=56%	Pla2g4a/Pak1/Fcgr2b/Prkcd/Gab2/Ncf1/Inpp5d/Pik3r5/Ptprc/Akt3/Vav1/Gsn/Wasl/Syk/Dock2/Asap1/Pld2/Arpc1b/Was/Pip5k1a/Plpp3/Limk2/Plcg2/Fcgr1/Marcks/Pik3cg/Cdc42/Mapk3/Fcgr4/Pik3cd/Cfl1/Pikfyve/Wasf2/Pld1/Dnm1/Hck/Arpc3/Rac2/Sphk1/Pik3r3/Arpc2/Crk/Arpc4/Rac1/Lyn/Map2k1/Marcksl1/Arpc5/Prkcb/Pip4k2b/Plpp2/Plcg1/Arf6/Arpc1a/Rps6kb2/Prkca/Vav2/Prkcg/Crkl/Asap2/Sphk2/Limk1/Vav3/Mapk1/Plpp1/Pla2g6/Rps6kb1…
Focal adhesion	Focal adhesion	Focal adhesion	196	0.552255737969289	2.18951301877288	1e-10	9.61111111111111e-10	2.63157894736842e-10	9001	tags=73%, list=28%, signal=53%	Itgb5/Actn1/Pak1/Pdgfra/Capn2/Flna/Myl12b/Pik3r5/Met/Akt3/Fn1/Vav1/Egfr/Parva/Thbs1/Col5a2/Pdgfrb/Igf1/Comp/Shc1/Parvg/Spp1/Col4a6/Itga11/Itga2/Pak3/Itgb8/Thbs3/Pdgfc/Col1a2/Lama3/Pten/Col5a1/Itgb4/Flt4/Shc2/Birc3/Tln1/Col4a4/Thbs2/Actn4/Col1a1/Col6a1/Bcl2/Col3a1/Itga4/Itga10/Pik3cg/Vegfd/Cdc42/Mapk3/Src/Col6a2/Dock1/Col6a3/Pik3cd/Pak2/Rac2/Tnc/Lamc1/Vegfc/Pik3r3/Flnb/Crk/Rac1/Rhoa/Diaph1/Mylk/Ac…
Cell cycle	Cell cycle	Cell cycle	123	0.564267858920593	2.1841534831546	1e-10	9.61111111111111e-10	2.63157894736842e-10	9667	tags=78%, list=30%, signal=55%	Tgfb3/Smc1a/Mcm6/Ywhab/Cdc25b/Rbl1/Tgfb2/Hdac1/Cdc27/Mcm4/Mcm7/Cdkn2b/Espl1/Trp53/Anapc2/Cdc7/Smad4/Stag1/Cdc16/Cdc14a/Chek2/Mad1l1/Anapc7/Orc5/Bub3/Sfn/Skp2/E2f1/Anapc4/Stag2/Crebbp/Orc6/Plk1/Ywhaq/Anapc10/Dbf4/Cdc45/Cdc26/Cdk6/Smc3/Orc2/Cdkn2c/Cdk2/Anapc1/Rbl2/Cdc23/Bub1b/Smad3/Abl1/Ccnb2/Mcm3/Ep300/Ywhah/Ccnd2/Cdk7/Cdkn1a/Mcm5/Mcm2/E2f5/Orc4/Pcna/Mdm2/Gsk3b/Ccna2/Ttk/Tgfb1/Tfdp1/Rbx1/Cdc6/Rad2…
Spliceosome	Spliceosome	Spliceosome	123	0.551154317050808	2.13339392331333	1e-10	9.61111111111111e-10	2.63157894736842e-10	11644	tags=84%, list=36%, signal=54%	Ctnnbl1/Dhx38/Rbm17/Snrpb2/Zmat2/Sf3a3/Prpf31/Usp39/Pqbp1/Isy1/Eftud2/Snw1/Sf3b1/Rbm22/Lsm6/Acin1/Ppie/U2af2/Prpf6/Eif4a3/Ddx46/Snrpd1/Cdc5l/Snrnp70/Dhx15/Srsf6/Plrg1/Hnrnpa1/Aqr/Ddx5/Sart1/Hnrnpc/Rbm25/Srsf9/Prpf40a/Ncbp1/Bud31/Sf3b3/Ddx42/Tcerg1/Ddx23/Dhx8/U2af1/Xab2/Prpf38a/Sf3b2/Prpf3/Puf60/Cdc40/Cwc15/Ddx39b/Tra2a/Crnkl1/Srsf10/Sf3a1/Tra2b/Snrnp200/Hspa2/Prpf4/Srsf4/Snrpa1/Cherp/Hnrnpk/Hnrnp…
Regulation of actin cytoskeleton	Regulation of actin cytoskeleton	Regulation of actin cytoskeleton	203	0.519821973220307	2.06602691022396	1e-10	9.61111111111111e-10	2.63157894736842e-10	8634	tags=67%, list=27%, signal=49%	Nckap1l/Itgb5/Pip4k2a/Cd14/Actn1/Pak1/Fgf18/Pdgfra/Tiam1/Iqgap1/Cyfip1/F2r/Fgf11/Nckap1/Myl12b/Pik3r5/Mras/Fn1/Fgfr1/Vav1/Egfr/Gsn/Pdgfrb/Myh10/Wasl/Fgd3/Baiap2/Itga11/Itga2/Pak3/Arpc1b/Was/Ssh3/Itgb8/Msn/Slc9a1/Itgb2/Pip5k1a/Pdgfc/Limk2/Itgb4/Fgf14/Myh9/Itgam/Tiam2/Actn4/Iqgap2/Itga4/Itga10/Pik3cg/Cdc42/Mapk3/Gng12/Csk/Dock1/Pik3cd/Cfl1/Ssh1/Fgf7/Pikfyve/Wasf2/Pak2/Arpc3/Rac2/Arhgef6/Rdx/Arhgef1…
TGF-beta signaling pathway	TGF-beta signaling pathway	TGF-beta signaling pathway	83	0.55089057119184	2.06130951292824	1e-10	9.61111111111111e-10	2.63157894736842e-10	8146	tags=71%, list=25%, signal=53%	Tgfbr2/Tgfbr1/Id2/Inhbb/Fst/Tgfb3/Gdf6/Inhba/Thbs1/Comp/Bmp4/Smurf2/Thbs3/Dcn/Rbl1/Thbs2/Tgfb2/Bmp6/Smad1/Mapk3/Acvrl1/Cdkn2b/Chrd/Acvr1/Smad4/Rhoa/Smad7/Smad6/Ppp2ca/Sp1/Rock2/Id4/Ppp2r1b/Lefty1/Crebbp/Rps6kb2/Thbs4/Id3/Smurf1/Ppp2cb/Rbl2/Smad9/Smad3/Ep300/E2f5/Mapk1/Tgfb1/Tfdp1/Zfyve16/Rbx1/Cul1/Bmpr2/E2f4/Rock1/Rps6kb1/Ltbp1/Zfyve9/Myc/Skp1
Ribosome	Ribosome	Ribosome	83	0.549695085875308	2.05683627380526	1e-10	9.61111111111111e-10	2.63157894736842e-10	11484	tags=87%, list=35%, signal=56%	Rpl3/Rpl4/Rpl15/Rps4x/Rpl10/Rpl23a/Rps18/Rpl5/Rps6/Rps3a1/Rpl7/Rps11/Rpl23/Rps16/Rpl12/Rpsa/Rps24/Rps26/Rpl36a/Rps3/Rpl10a/Rps12/Rpl26/Rpl14/Rplp0/Rps15a/Rps20/Rpl19/Fau/Rps5/Rps23/Rps9/Rpl13a/Rps7/Rps15/Rpl6/Rpl34/Rpl18a/Rps25/Rpl24/Rpl8/Rplp1/Rpl9/Rps19/Rpl21/Rpl28/Rplp2/Rpl17/Rpl35/Rpl32/Rpl35a/Rpl27/Rps8/Rpl31/Rpl22/Rpl7a/Mrpl13/Rpl37/Rpl39/Rpl22l1/Rpl18/Rpl37a/Rpl36al/Rps17/Rps27l/Rpl11/Uba5…
Endocytosis	Endocytosis	Endocytosis	180	0.509389751018456	2.01500913220417	1e-10	9.61111111111111e-10	2.63157894736842e-10	13348	tags=84%, list=41%, signal=50%	Pdgfra/Csf1r/Ehd3/F2r/Arap1/Pard6b/Met/Rab31/Eps15/Egfr/Grk5/Arrb2/Arfgap3/Asap1/Pld2/Smurf2/Pdcd6ip/Pip5k1a/Cltc/Smap1/Itch/Git2/Ldlrap1/Dab2/Pard6g/Ldlr/Chmp5/Cdc42/H2-M3/Src/Ap2b1/Prkci/Acap2/Pikfyve/Arfgap1/Pld1/Dnm1/Ntrk1/Psd4/Ccr5/Rbsn/Usp8/Cxcr4/Ap2a2/Sh3gl1/Stam/Cblb/Ehd2/Vps45/Acap3/Pip4k2b/Vps28/Grk2/Igf1r/H2-T23/Arf6/Rab11fip2/Fgfr3/Ap2m1/H2-D1/Il2rg/Clta/Rab11fip3/Rab11fip1/Fgfr2/Ehd4…
Chemokine signaling pathway	Chemokine signaling pathway	Chemokine signaling pathway	172	0.502588399385499	1.9865487496636	1e-10	9.61111111111111e-10	2.63157894736842e-10	8790	tags=65%, list=27%, signal=48%	Cx3cl1/Ptk2b/Gng8/Pak1/Prkcd/Tiam1/Ncf1/Cxcr3/Cxcl16/Adcy3/Gng2/Pik3r5/Akt3/Elmo1/Vav1/Nfkb1/Wasl/Gnai3/Adcy7/Shc1/Grk5/Dock2/Arrb2/Was/Gnb4/Plcb3/Shc2/Tiam2/Ccr1/Plcb1/Stat2/Pik3cg/Ccl3/Cdc42/Mapk3/Gng12/Gnai2/Csk/Cxcr6/Pik3cd/Gng10/Hck/Ccr2/Rac2/Ikbkb/Pik3r3/Cxcl5/Prex1/Ccr5/Crk/Cxcr4/Rac1/Rhoa/Lyn/Fgr/Stat3/Rock2/Map2k1/Jak3/Ccl9/Prkcb/Ptk2/Grk2/Rap1b/Ccl6/Ccl4/Adcy4/Kras/Adcy2/Gnai1/Braf/Rela…
Neurotrophin signaling pathway	Neurotrophin signaling pathway	Neurotrophin signaling pathway	123	0.504574325502369	1.95309329272195	1e-10	9.61111111111111e-10	2.63157894736842e-10	11362	tags=75%, list=35%, signal=49%	Prkcd/Pik3r5/Akt3/Nfkb1/Rps6ka1/Shc1/Irak3/Arhgdib/Nfkbie/Ywhab/Shc2/Plcg2/Map3k3/Bcl2/Irak4/Pik3cg/Arhgdia/Cdc42/Mapk3/Csk/Ngf/Pik3cd/Calm2/Ikbkb/Ntrk1/Pik3r3/Trp53/Ripk2/Ptpn11/Crk/Rac1/Psen1/Rhoa/Mapk7/Map2k1/Maged1/Rap1b/Sh2b3/Plcg1/Mapk13/Ywhaq/Mapk11/Ntrk3/Kras/Bax/Camk4/Braf/Rela/Frs2/Atf4/Sh2b2/Traf6/Crkl/Rap1a/Abl1/Zfp369/Ywhah/Sos1/Calm3/Gsk3b/Ngfr/Map2k5/Mapk1/Bad/Irs2/Ntrk2/Shc4/Rps6k…
Oocyte meiosis	Oocyte meiosis	Oocyte meiosis	106	0.508102682987958	1.94680916786195	1e-10	9.61111111111111e-10	2.63157894736842e-10	12054	tags=75%, list=37%, signal=48%	Adcy3/Igf1/Ar/Rps6ka1/Adcy7/Smc1a/Ywhab/Itpr3/Cdc27/Mapk3/Btrc/Calm2/Espl1/Anapc2/Itpr2/Stag3/Cdc16/Fbxw11/Ppp2ca/Map2k1/Anapc7/Ppp2r1b/Igf1r/Anapc4/Plk1/Ppp2r5d/Ywhaq/Anapc10/Cpeb1/Adcy4/Ppp3r1/Adcy2/Cdc26/Smc3/Cdk2/Anapc1/Itpr1/Ppp2cb/Cdc23/Ppp3cc/Ccnb2/Chp1/Ywhah/Calm3/Ppp3ca/Sgo1/Aurka/Ppp2r5e/Mapk1/Fbxo5/Prkx/Rbx1/Ppp2r5b/Mad2l1/Slk/Cul1/Cdc20/Cdk1/Cdc25c/Ppp2r5c/Rps6ka3/Anapc5/Skp1/Ywhaz/Cc…
Pathways in cancer	Pathways in cancer	Pathways in cancer	319	0.475030944770553	1.92726	1e-10	9.61111111111111e-10	2.63157894736842e-10	11577	tags=71%, list=36%, signal=46%	Tgfbr2/Gli2/Rassf5/Fgf18/Tgfbr1/Pdgfra/Csf1r/Mecom/Fgf11/Pik3r5/Bcr/Met/Akt3/Tgfb3/Fn1/Fgfr1/Fzd2/Egfr/Tpm3/Fzd1/Nfkb1/Pdgfrb/Runx1/Igf1/Ar/Fzd7/Col4a6/Itga2/Bmp4/Smo/Hsp90b1/Casp8/Arnt2/Brca2/Lama3/Pten/Fgf14/Birc3/Plcg2/Il6/Flt3l/Col4a4/Tgfb2/Bcl2/Mmp2/Gli3/Hdac1/Traf1/Pik3cg/Vegfd/Cdc42/Mapk3/Casp3/Rara/Pik3cd/Spi1/Fgf7/Pml/Wnt9a/Ccdc6/Pld1/Ralbp1/Rac2/Ikbkb/Msh6/Cdkn2b/Rassf1/Lamc1/Wnt2/Ntrk1…
Axon guidance	Axon guidance	Axon guidance	128	0.49301611510367	1.91796934981797	1e-10	9.61111111111111e-10	2.63157894736842e-10	12723	tags=78%, list=39%, signal=48%	Pak1/Slit2/Met/Rgs3/Ntn4/Srgap3/Gnai3/Fes/Robo1/Pak3/Epha7/Rhod/Plxna3/Sema3d/Nfatc1/Nfatc4/Limk2/Ephb6/Dpysl2/Srgap1/Unc5b/Slit3/Rnd1/Nck1/Cdc42/Mapk3/Gnai2/Cfl1/Plxnc1/Srgap2/Pak2/Rac2/Sema3f/Sema3a/Cxcr4/Rac1/Rhoa/Ngef/Cdk5/Efna5/Nfatc3/Rock2/Ptk2/Sema4a/Ephb3/Sema3g/Unc5c/Itgb1/Kras/Epha2/Ppp3r1/Plxnb2/Gnai1/Rasa1/Ephb4/Sema3b/Abl1/Ppp3cc/Chp1/Limk1/Ephb2/Sema4c/Gsk3b/Ppp3ca/Rac3/Mapk1/Plxna1…
Ubiquitin mediated proteolysis	Ubiquitin mediated proteolysis	Ubiquitin mediated proteolysis	132	0.482331048427738	1.88229592518137	1e-10	9.61111111111111e-10	2.63157894736842e-10	12757	tags=76%, list=39%, signal=46%	Smurf2/Wwp2/Itch/Birc3/Ppil2/Ube2j1/Ube2q1/Uba7/Cul4b/Cdc27/Fbxw8/Btrc/Cul7/Pml/Ube2i/Socs3/Uba2/Anapc2/Ube2z/Ddb1/Ube2w/Uba6/Vhl/Cdc16/Fbxw11/Cblb/Birc2/Siah1a/Anapc7/Pias3/Sae1/Ube2h/Fbxo4/Skp2/Anapc4/Ube4b/Anapc10/Pias1/Ube2e1/Ube2m/Syvn1/Cdc26/Uba1/Trim37/Traf6/Brca1/Anapc1/Smurf1/Ube2e2/Ube4a/Cbl/Cdc23/Trip12/Ube2n/Trim32/Mdm2/Rbx1/Cul1/Ercc8/Ube2d2a/Ddb2/Klhl9/Cdc20/Herc4/Ubr5/Keap1/Uba3/Pi…
Pathogenic Escherichia coli infection	Pathogenic Escherichia coli infection	Pathogenic Escherichia coli infection	51	0.618401741289079	2.19957135774356	1.19137599302813e-10	1.02601305303751e-09	2.8092842949004e-10	8724	tags=80%, list=27%, signal=59%	Cd14/Wasl/Arpc1b/Was/Arhgef2/Cttn/Hcls1/Tubb3/Nck1/Cdc42/Arpc3/Arpc2/Tubb5/Arpc4/Rhoa/Actb/Tubb2a/Tuba1a/Rock2/Tubb6/Arpc5/Tuba1c/Ly96/Ctnnb1/Tuba1b/Cldn1/Itgb1/Ywhaq/Arpc1a/Prkca/Ncl/Tubb2b/Actg1/Tlr5/Abl1/Krt18/Fyn/Tubb4b/Rock1/Ywhaz/Nck2
Leukocyte transendothelial migration	Leukocyte transendothelial migration	Leukocyte transendothelial migration	109	0.510624314494092	1.96241750878396	1.24544937073918e-10	1.02601305303751e-09	2.8092842949004e-10	7952	tags=63%, list=25%, signal=48%	Ptk2b/Rassf5/Actn1/Ncf4/Cybb/Ncf1/Myl12b/Pik3r5/Vcam1/Vav1/Gnai3/Msn/Itgb2/Icam1/Plcg2/Itgam/Actn4/Thy1/Itga4/Mmp2/Pik3cg/Cdc42/Gnai2/Pik3cd/Ncf2/F11r/Rac2/Rhoh/Pik3r3/Ptpn11/Pecam1/Cxcr4/Rac1/Rhoa/Actb/Myl9/Rock2/Prkcb/Ptk2/Rap1b/Plcg1/Ctnnb1/Mapk13/Cldn11/Cldn1/Itgb1/Mapk11/Prkca/Cyba/Gnai1/Ctnnd1/Bcar1/Vav2/Actg1/Prkcg/Pxn/Rap1a/Itk/Cldn15/Rapgef3/Vav3/Jam3/Arhgap35/Itgal/Sipa1/Esam/Rock1/Vasp…
MAPK signaling pathway	MAPK signaling pathway	MAPK signaling pathway	256	0.416834511847366	1.6767966491085	1.18542506399202e-10	1.02601305303751e-09	2.8092842949004e-10	14397	tags=72%, list=44%, signal=40%	Tgfbr2/Pla2g4a/Cd14/Pak1/Fgf18/Tgfbr1/Pdgfra/Il1r1/Flna/Mecom/Fgf11/Akt3/Tgfb3/Mras/Fgfr1/Map3k12/Egfr/Nfkb1/Pdgfrb/Rps6ka1/Map3k8/Stk3/Arrb2/Taok3/Mapk8ip1/Map3k14/Nfatc4/Fgf14/Cdc25b/Map3k3/Tgfb2/Cacnb3/Cdc42/Mapk3/Gng12/Casp3/Ngf/Fgf7/Tnfrsf1a/Pak2/Rac2/Ikbkb/Ntrk1/Cacng7/Trp53/Flnb/Crk/Rac1/Traf2/Rras/Mapk7/Map2k1/Prkcb/Rap1b/Mapk13/Max/Taok2/Daxx/Rasa2/Fgfr3/Cacna1e/Mapk11/Stk4/Ddit3/Fgfr2/K…
Wnt signaling pathway	Wnt signaling pathway	Wnt signaling pathway	144	0.462565791008046	1.81726498581927	2.85512128576754e-10	2.24516355653538e-09	6.14739032820762e-10	11531	tags=69%, list=36%, signal=45%	Nkd2/Sfrp1/Fzd2/Fzd1/Lrp5/Prickle2/Fzd7/Nfatc1/Nfatc4/Plcb3/Plcb1/Sfrp2/Nkd1/Btrc/Daam2/Wnt9a/Senp2/Rac2/Wnt2/Trp53/Fzd8/Rac1/Smad4/Psen1/Rhoa/Fzd6/Fbxw11/Ppp2ca/Nfatc3/Siah1a/Tbl1x/Rock2/Tcf7l1/Ctbp2/Prkcb/Wnt11/Chd8/Csnk2a2/Ppp2r1b/Ctnnb1/Crebbp/Ppp2r5d/Lrp6/Ppp3r1/Prkca/Axin1/Porcn/Csnk1a1/Vangl1/Prkcg/Ppp2cb/Plcb2/Smad3/Prickle1/Ppp3cc/Chp1/Peg12/Ep300/Ccnd2/Axin2/Gsk3b/Wnt4/Ppp3ca/Fzd5/Ppp2r…
Adherens junction	Adherens junction	Adherens junction	73	0.558872602583528	2.05995434402482	3.40985346521228e-10	2.56480282383358e-09	7.02258150730217e-10	9736	tags=77%, list=30%, signal=54%	Tgfbr2/Actn1/Tgfbr1/Iqgap1/Snai2/Ptprj/Ptpn6/Met/Fgfr1/Egfr/Wasl/Baiap2/Was/Ptpn1/Ptprf/Actn4/Nectin3/Nectin4/Cdc42/Mapk3/Src/Wasf2/Rac2/Rac1/Smad4/Rhoa/Actb/Erbb2/Tcf7l1/Csnk2a2/Ctnnb1/Igf1r/Nectin1/Crebbp/Ctnnd1/Acp1/Actg1/Snai1/Smad3/Ep300/Rac3/Mapk1/Tjp1/Fyn/Map3k7/Tcf7/Fer/Csnk2a1/Pard3/Vcl/Csnk2b/Ptprb/Afdn/Yes1/Wasf3/Actn2
Propanoate metabolism	Propanoate metabolism	Propanoate metabolism	30	-0.578054	-3.63466	8.07755659491391e-10	5.82257204550044e-09	1.59425459110143e-09	1197	tags=57%, list=4%, signal=55%	Ehhadh/Acacb/Mlycd/Mcee/Acss1/Suclg2/Mmut/Pcca/Aldh6a1/Echs1/Acat1/Suclg1/Hibch/Sucla2/Hadha/Acadm/Ldhb
Small cell lung cancer	Small cell lung cancer	Small cell lung cancer	83	0.523797999195722	1.95993515782815	9.47497162227113e-10	6.55668036261162e-09	1.7952577810619e-09	12410	tags=83%, list=38%, signal=51%	Pik3r5/Akt3/Fn1/Nfkb1/Col4a6/Itga2/Lama3/Pten/Birc3/Col4a4/Bcl2/Traf1/Pik3cg/Pik3cd/Ikbkb/Cdkn2b/Lamc1/Pik3r3/Trp53/Apaf1/Traf2/Lama4/Birc2/Lama2/Col4a2/Ptk2/Pias3/Max/Skp2/E2f1/Col4a1/Itgb1/Pias1/Rela/Cdk6/Lamb1/Itga3/Lamb2/Traf6/Cdk2/Cks1b/Lamc2/Traf4/Rxra/Lamc3/Cdk4/Chuk/Pias2/Traf5/Pik3cb/Rb1/Myc/E2f3/Akt1/Rxrb/Ptgs2/Itgav/E2f2/Cdkn1b/Xiap/Casp9/Pik3r2/Lama1/Ccne1/Itga6/Ccnd1/Bcl2l1/Ikbkg/Pia…
Cell adhesion molecules (CAMs)	Cell adhesion molecules (CAMs)	Cell adhesion molecules (CAMs)	122	0.477892258008354	1.84908045082916	1.28062046054502e-09	8.52105152593415e-09	2.33311419937351e-09	11968	tags=72%, list=37%, signal=46%	Sdc2/Vcan/Ptprc/Sdc3/Vcam1/Ncam1/Nlgn2/Itgb8/Cd86/Itgb2/H2-DMb1/Cdh3/H2-Aa/Ptprf/Icam1/Itgam/Sdc1/Spn/Nectin3/H2-DMa/Itga4/Cd276/H2-M3/H2-Eb1/Negr1/F11r/Cd34/Pecam1/Mpzl1/Selplg/H2-Ab1/Cd22/Itga8/Cd40/Itga9/H2-T23/Nectin1/Itgb7/Cldn11/Cldn1/Itgb1/H2-D1/Cd2/Cadm1/Alcam/H2-Ob/Cntnap1/Icosl/Cd8a/Nrxn3/Sdc4/Nfasc/Pdcd1/Selp/Neo1/H2-Oa/Mag/Cldn15/Cd80/Jam3/Glg1/Itgal/Cd40lg/Esam/Nrcam/Cd4/Siglec1/H2-M…
Apoptosis	Apoptosis	Apoptosis	81	0.524357412397816	1.96005482834012	1.71232134445953e-09	1.09715404663518e-08	3.00407253413953e-09	12428	tags=83%, list=38%, signal=51%	Endod1/Il1r1/Il1rap/Capn2/Csf2rb2/Pik3r5/Akt3/Nfkb1/Casp7/Irak3/Ripk1/Casp8/Map3k14/Cflar/Birc3/Bcl2/Irak4/Pik3cg/Casp3/Ngf/Pik3cd/Tnfrsf1a/Prkar1b/Ikbkb/Ntrk1/Pik3r3/Trp53/Apaf1/Capn1/Traf2/Bid/Birc2/Myd88/Tnfrsf10b/Ppp3r1/Bax/Prkar1a/Dffa/Rela/Casp6/Ppp3cc/Chp1/Ppp3ca/Prkx/Bad/Chuk/Tradd/Exog/Fas/Pik3cb/Akt1/Il3ra/Irak2/Prkar2b/Xiap/Il1b/Casp9/Irak1/Prkacb/Dffb/Pik3r2/Fadd/Bcl2l1/Chp2/Atm/Ikbkg…
Natural killer cell mediated cytotoxicity	Natural killer cell mediated cytotoxicity	Natural killer cell mediated cytotoxicity	104	0.49009718495048	1.87504642597556	2.57646257981056e-09	1.5918858082401e-08	4.358677296672e-09	14397	tags=85%, list=44%, signal=47%	Ptk2b/Ifngr1/Pak1/Ptpn6/Pik3r5/Sh3bp2/Vav1/Mill2/Shc1/Syk/Lcp2/Itgb2/Nfatc1/Nfatc4/Fcer1g/Icam1/Shc2/Plcg2/Ifnar2/Pik3cg/Ulbp1/H2-M3/Mapk3/Casp3/Fcgr4/Pik3cd/Cd48/Tyrobp/Rac2/Pik3r3/Ptpn11/Rac1/Nfatc3/Bid/Map2k1/Prkcb/Plcg1/H2-T23/Tnfrsf10b/H2-D1/Kras/Ppp3r1/Cd244a/Prkca/Braf/Ifnar1/Vav2/Prkcg/Lck/Ppp3cc/Chp1/Sos1/Ppp3ca/Vav3/Rac3/Mapk1/Fyn/Itgal/Araf/Shc4/Fas/Pik3cb/Hcst/H2-M2/Raet1e/Sos2/Klrc3/…
Toll-like receptor signaling pathway	Toll-like receptor signaling pathway	Toll-like receptor signaling pathway	88	0.511341499899394	1.92711119917775	2.99253230379321e-09	1.78520030536629e-08	4.88798379929925e-09	13993	tags=88%, list=43%, signal=50%	Lbp/Cd14/Tlr6/Pik3r5/Akt3/Nfkb1/Map3k8/Spp1/Ctsk/Cd86/Tlr2/Ripk1/Casp8/Irf5/Il6/Ifnar2/Tlr9/Ikbke/Irak4/Tlr8/Pik3cg/Ccl3/Mapk3/Pik3cd/Ikbkb/Pik3r3/Rac1/Tirap/Map2k1/Ly96/Tlr1/Cd40/Myd88/Mapk13/Ccl4/Mapk11/Tab2/Rela/Ifnar1/Traf6/Fos/Irf3/Tlr5/Ticam1/Cd80/Tbk1/Mapk1/Map3k7/Chuk/Cxcl10/Ticam2/Pik3cb/Irf7/Akt1/Mapk9/Stat1/Tlr7/Il12b/Map2k4/Il1b/Irak1/Map2k2/Pik3r2/Tollip/Tlr3/Fadd/Mapk12/Tlr4/Mapk14/…
Chronic myeloid leukemia	Chronic myeloid leukemia	Chronic myeloid leukemia	73	0.54075232800273	1.99316463530572	3.3129016505533e-09	1.91043995181907e-08	5.2308973429789e-09	10954	tags=81%, list=34%, signal=54%	Tgfbr2/Gab2/Tgfbr1/Mecom/Pik3r5/Bcr/Akt3/Tgfb3/Nfkb1/Runx1/Shc1/Shc2/Tgfb2/Hdac1/Pik3cg/Mapk3/Pik3cd/Ikbkb/Pik3r3/Trp53/Ptpn11/Crk/Smad4/Cblb/Map2k1/Ctbp2/E2f1/Kras/Braf/Rela/Cdk6/Crkl/Cbl/Smad3/Abl1/Cdkn1a/Sos1/Mdm2/Mapk1/Tgfb1/Bad/Araf/Cdk4/Chuk/Shc4/Pik3cb/Rb1/Myc/E2f3/Akt1/E2f2/Cdkn1b/Ctbp1/Hdac2/Cdkn2a/Sos2/Map2k2/Pik3r2/Hras
Gap junction	Gap junction	Gap junction	82	0.508695713402208	1.90274396208327	5.75731227699225e-09	3.21295169006341e-08	8.79725135703399e-09	7714	tags=62%, list=24%, signal=47%	Gucy1a1/Pdgfra/Adcy3/Egfr/Pdgfrb/Gucy1b1/Gnai3/Adcy7/Gnaq/Lpar1/Pdgfc/Plcb3/Itpr3/Plcb1/Tubb3/Mapk3/Gnai2/Src/Csnk1d/Tubb5/Itpr2/Tubb2a/Tuba1a/Mapk7/Map2k1/Tubb6/Tuba1c/Prkcb/Tuba1b/Adcy4/Kras/Prkca/Adcy2/Gnai1/Tubb2b/Itpr1/Prkcg/Plcb2/Gna11/Prkg1/Sos1/Map3k2/Map2k5/Mapk1/Prkx/Tjp1/Tubb4b/Pdgfd/Gnas/Htr2b/Cdk1
Pancreatic cancer	Pancreatic cancer	Pancreatic cancer	70	0.530608275080047	1.9503800591164	8.46855544042672e-09	4.57831278498069e-08	1.25356906190527e-08	11842	tags=83%, list=37%, signal=53%	Tgfbr2/Tgfbr1/Pik3r5/Akt3/Tgfb3/Egfr/Nfkb1/Brca2/Tgfb2/Pik3cg/Vegfd/Cdc42/Mapk3/Pik3cd/Pld1/Ralbp1/Rac2/Ikbkb/Arhgef6/Vegfc/Pik3r3/Trp53/Rac1/Smad4/Ralb/Stat3/Map2k1/Erbb2/E2f1/Kras/Braf/Rela/Cdk6/Smad3/Rac3/Mapk1/Tgfb1/Tgfa/Bad/Araf/Cdk4/Chuk/Rala/Pik3cb/Rb1/E2f3/Akt1/Mapk9/Stat1/Rad51/E2f2/Cdkn2a/Casp9/Pik3r2/Pgf/Ralgds/Ccnd1/Bcl2l1
Notch signaling pathway	Notch signaling pathway	Notch signaling pathway	46	0.599435630932258	2.11187499625307	1.13583408037363e-08	5.95452411832239e-08	1.63038384742627e-08	10846	tags=89%, list=34%, signal=59%	Jag1/Psen2/Dtx4/Rbpj/Notch2/Ncstn/Adam17/Dtx3/Dtx3l/Hdac1/Maml2/Notch3/Psen1/Snw1/Lfng/Numbl/Ctbp2/Kat2a/Crebbp/Dtx1/Rfng/Numb/Mfng/Notch1/Maml1/Dtx2/Notch4/Ep300/Ncor2/Cir1/Maml3/Dll4/Hes1/Aph1a/Dvl3/Dvl1/Ctbp1/Hdac2/Dll1/Psenen/Kat2b
Amino sugar and nucleotide sugar metabolism	Amino sugar and nucleotide sugar metabolism	Amino sugar and nucleotide sugar metabolism	44	0.615606480571131	2.15571739672284	1.18895109726914e-08	6.04966293610473e-08	1.65643341724802e-08	8199	tags=75%, list=25%, signal=56%	Hexb/Cyb5r3/Renbp/Uxs1/Ugdh/Gale/Pmm2/Gfpt2/Hexa/Gmds/Pgm2/Nans/Cmas/Gmppa/Gfpt1/Galk2/Hk3/Gmppb/Gnpnat1/Gnpda1/Amdhd2/Npl/Gnpda2/Uap1/Pmm1/Pgm3/Fpgt/Galk1/Nagk/Gne/Cyb5r1/Gfus/Hk1
T cell receptor signaling pathway	T cell receptor signaling pathway	T cell receptor signaling pathway	108	0.47591369887153	1.82800459639162	1.29936651500107e-08	6.42258305986243e-08	1.75854114812175e-08	14397	tags=84%, list=44%, signal=47%	Pak1/Ptpn6/Pik3r5/Ptprc/Akt3/Vav1/Nfkb1/Map3k8/Pak3/Lcp2/Nfatc1/Map3k14/Nfatc4/Nfkbie/Nck1/Pik3cg/Cdc42/Mapk3/Pik3cd/Pak2/Ikbkb/Pik3r3/Rhoa/Card11/Cblb/Nfatc3/Map2k1/Plcg1/Mapk13/Bcl10/Mapk11/Kras/Ppp3r1/Rela/Cd8a/Vav2/Pdcd1/Fos/Cbl/Cd3d/Rasgrp1/Lck/Ppp3cc/Itk/Chp1/Sos1/Cd3g/Gsk3b/Ppp3ca/Vav3/Cd3e/Mapk1/Dlg1/Fyn/Map3k7/Cd40lg/Cdk4/Chuk/Pak4/Cd4/Pik3cb/Malt1/Pak6/Akt1/Mapk9/Pdpk1/Nck2/Sos2/Map2k2/…
Vascular smooth muscle contraction	Vascular smooth muscle contraction	Vascular smooth muscle contraction	106	0.475781944951642	1.82297138619321	1.49419218414337e-08	7.18042355157788e-08	1.96604234755707e-08	11715	tags=65%, list=36%, signal=42%	Cald1/Pla2g4a/Gucy1a1/Prkcd/Adcy3/Ptgir/Gucy1b1/Adcy7/Gnaq/Acta2/Plcb3/Itpr3/Plcb1/Myl6/Mapk3/Calm2/Actg2/Arhgef1/Npr1/Gna13/Itpr2/Rhoa/Mylk/Arhgef11/Myl9/Rock2/Map2k1/Prkcb/Irag1/Kcnmb1/Mylk2/Calcrl/Adcy4/Prkca/Adcy2/Cacna1d/Braf/Ramp2/Itpr1/Prkcg/Npr2/Plcb2/Gna11/Prkg1/Myh11/Calm3/Mapk1/Prkx/Pla2g6/Araf/Ppp1r12a/Gnas/Prkch/Rock1/Arhgef12/Myl6b/Ednra/Kcnma1/Calm1/Prkacb/Map2k2/Ppp1cc/Adcy5/Ppp1r…
Prostate cancer	Prostate cancer	Prostate cancer	91	0.496692998898762	1.87767890425695	1.57214812122885e-08	7.35085472898895e-08	2.01270740982356e-08	12389	tags=80%, list=38%, signal=50%	Pdgfra/Creb3l2/Pik3r5/Akt3/Fgfr1/Egfr/Nfkb1/Pdgfrb/Igf1/Ar/Creb3l1/Hsp90b1/Pdgfc/Pten/Creb3/Bcl2/Pik3cg/Mapk3/Pik3cd/Ikbkb/Pik3r3/Trp53/Hsp90aa1/Map2k1/Erbb2/Tcf7l1/Creb5/Ctnnb1/Igf1r/E2f1/Crebbp/Fgfr2/Kras/Foxo1/Braf/Rela/Atf4/Cdk2/Ep300/Cdkn1a/Sos1/Mdm2/Gsk3b/Mapk1/Tgfa/Hsp90ab1/Creb1/Bad/Tcf7/Araf/Chuk/Pdgfd/Pik3cb/Rb1/E2f3/Akt1/Pdpk1/Pdgfb/E2f2/Cdkn1b/Creb3l3/Casp9/Sos2/Creb3l4/Map2k2/Pik3r2/…
B cell receptor signaling pathway	B cell receptor signaling pathway	B cell receptor signaling pathway	75	0.52938228844268	1.95845903681496	1.62411879573853e-08	7.39401451744119e-08	2.02452481463251e-08	8324	tags=71%, list=26%, signal=53%	Fcgr2b/Inpp5d/Ptpn6/Pik3r5/Akt3/Pik3ap1/Pirb/Vav1/Nfkb1/Cd72/Blnk/Syk/Nfatc1/Nfatc4/Nfkbie/Plcg2/Pik3cg/Mapk3/Pik3cd/Rac2/Ikbkb/Pik3r3/Btk/Rac1/Card11/Cd22/Lyn/Nfatc3/Map2k1/Prkcb/Bcl10/Kras/Ppp3r1/Dapp1/Rela/Vav2/Fos/Cd81/Ppp3cc/Chp1/Sos1/Gsk3b/Ppp3ca/Vav3/Rac3/Mapk1/Chuk/Cd79a/Cd19/Pik3cb/Malt1/Cd79b/Akt1
Progesterone-mediated oocyte maturation	Progesterone-mediated oocyte maturation	Progesterone-mediated oocyte maturation	83	0.497320247240274	1.86086132204142	2.79423270830701e-08	1.23949297060798e-07	3.39380490887491e-08	8842	tags=64%, list=27%, signal=47%	Adcy3/Pik3r5/Akt3/Igf1/Gnai3/Rps6ka1/Adcy7/Cdc25b/Pik3cg/Cdc27/Mapk3/Gnai2/Pik3cd/Pik3r3/Anapc2/Pde3b/Cdc16/Hsp90aa1/Map2k1/Anapc7/Mapk13/Igf1r/Anapc4/Plk1/Anapc10/Mapk11/Cpeb1/Adcy4/Kras/Adcy2/Gnai1/Braf/Cdc26/Cdk2/Anapc1/Cdc23/Ccnb2/Ccna2/Mapk1/Prkx/Hsp90ab1/Mad2l1/Araf/Cdk1/Cdc25c/Rps6ka3/Pik3cb/Anapc5/Akt1/Mapk9/Cdc25a/Ccnb1/Bub1
SNARE interactions in vesicular transport	SNARE interactions in vesicular transport	SNARE interactions in vesicular transport	34	0.635536399256996	2.14968974086861	3.03654341060679e-08	1.31330502508744e-07	3.59590667045541e-08	10799	tags=91%, list=33%, signal=61%	Stx2/Gosr2/Stx5a/Stx1a/Stx12/Ykt6/Bet1l/Gosr1/Stx16/Sec22b/Stx7/Vamp4/Snap23/Stx3/Snap29/Stx17/Vamp3/Vti1a/Bet1/Vamp8/Vamp2/Use1/Vamp5/Stx8/Stx6/Stx11/Stx18/Stx4a/Stx1b/Snap47/Bnip1
Epithelial cell signaling in Helicobacter pylori infection	Epithelial cell signaling in Helicobacter pylori infection	Epithelial cell signaling in Helicobacter pylori infection	68	0.522986685707957	1.91800707355668	1.31863855205767e-07	5.56401145136529e-07	1.52345917439269e-07	10296	tags=74%, list=32%, signal=50%	Pak1/Met/Atp6v1a/Egfr/Nfkb1/Atp6v0a4/Tcirg1/Map3k14/Atp6ap1/Plcg2/Adam17/Adam10/Cdc42/Casp3/Csk/Src/F11r/Ikbkb/Atp6v1c1/Ptpn11/Rac1/Atp6v0e/Lyn/Atp6v0d1/Plcg1/Mapk13/Atp6v1b2/Mapk11/Rela/Atp6v1h/Atp6v0a1/Nod1/Hbegf/Git1/Jam3/Tjp1/Atp6v0e2/Chuk/Cxcl2/Ptprz1/Atp6v0b/Mapk9/Atp6v0c/Atp6v1g1/Atp6v1d/Map2k4/Atp6v1f/Cxcl1/Atp6v0d2/Jam2
Hematopoietic cell lineage	Hematopoietic cell lineage	Hematopoietic cell lineage	78	0.498670292272074	1.85559537493298	1.50851870795014e-07	6.21366039227081e-07	1.70133688866557e-07	11858	tags=71%, list=37%, signal=45%	Cd14/Il1r1/Csf1r/Il4ra/Itga2/Anpep/Il6/Fcgr1/Cd55/Itgam/Flt3l/Itga4/H2-Eb1/Cd33/Cd37/Il6ra/Cd34/Cd44/Csf3r/Itga5/Cd22/Cd9/Flt3/Il11ra1/Il11/Csf1/Cd2/Itga3/Cd8a/Cd3d/Cd7/Cd3g/Il7r/Cd5/Cd3e/Cd38/Thpo/Csf2ra/Cr1l/Cd4/Cd19/Itga1/Il1r2/Il9r/Il3ra/Itgb3/Il7/Il1b/Ms4a1/Il4/Cd8b1/Itga6/Epor/Cd1d1/Cr2
p53 signaling pathway	p53 signaling pathway	p53 signaling pathway	65	0.51825956773514	1.89447086659992	1.61400786341489e-07	6.4935665202506e-07	1.77797683852313e-07	10104	tags=72%, list=31%, signal=50%	Thbs1/Igf1/Zmat3/Serpine1/Casp8/Ppm1d/Pten/Pmaip1/Shisa5/Sesn3/Casp3/Pidd1/Trp53/Apaf1/Bid/Chek2/Siah1a/Sesn2/Ccng2/Sfn/Tnfrsf10b/Bax/Cdk6/Steap3/Cd82/Mdm4/Cdk2/Igfbp3/Ccnb2/Ccnd2/Cdkn1a/Mdm2/Rrm2/Cdk4/Ddb2/Fas/Cdk1/Cop1/Bbc3/Ccnb1/Ei24/Gadd45b/Gtse1/Gadd45g/Trp73/Cdkn2a/Casp9
Sphingolipid metabolism	Sphingolipid metabolism	Sphingolipid metabolism	38	0.603788479482982	2.07566295407897	1.68912528217956e-07	6.64133349584238e-07	1.81843630856652e-07	7332	tags=71%, list=23%, signal=55%	Arsa/Asah1/Gba/Gla/Sgpp1/Galc/Sptlc2/Glb1/Plpp3/Sgms2/Acer3/Kdsr/Sgpl1/Sphk1/Sptlc1/Asah2/Plpp2/Smpd3/Neu1/B4galt6/Ugcg/Gal3st1/Smpd4/Sphk2/Neu3/Plpp1/Cerk
Antigen processing and presentation	Antigen processing and presentation	Antigen processing and presentation	58	0.533569402259719	1.92785559261998	2.39827550878691e-07	9.220036956003e-07	2.52450053556517e-07	11644	tags=78%, list=36%, signal=50%	Ctss/Pdia3/Ctsb/Cd74/Calr/Lgmn/H2-DMb1/H2-Aa/Rfx5/H2-DMa/H2-M3/Hspa4/H2-Eb1/Ctsl/Nfya/Ifi30/H2-Ab1/Hsp90aa1/Tapbp/H2-T23/B2m/Ciita/H2-D1/Rfxank/H2-Ob/Cd8a/H2-Oa/Tap1/Hspa2/Hsp90ab1/Creb1/Tap2/Cd4/H2-M2/Hspa5/H2-Q1/Psme2/Canx/Nfyb/Klrc3/Psme3/Rfxap/Cd8b1/H2-Q10/Hspa1l
O-Glycan biosynthesis	O-Glycan biosynthesis	O-Glycan biosynthesis	26	0.660272751224409	2.1465329792098	2.60720790582423e-07	9.8053688632085e-07	2.68476786640939e-07	7012	tags=73%, list=22%, signal=57%	Galnt10/Gcnt1/Galnt4/Galnt16/Gcnt4/Galnt12/Galnt1/Galnt2/B4galt5/Galnt6/St3gal2/St3gal1/Galnt11/C1galt1c1/C1galt1/Galnt3/Galnt7/Galnt17/Galnt9
Tight junction	Tight junction	Tight junction	127	0.442434482575989	1.72004863950757	2.69001424552024e-07	9.90154179734046e-07	2.71110058339106e-07	10954	tags=61%, list=34%, signal=41%	Actn1/Epb41l2/Prkcd/Myl12b/Pard6b/Akt3/Mras/Myh10/Gnai3/Sptan1/Cask/Pten/Rab13/Myh9/Cttn/Hcls1/Actn4/Pard6g/Cdc42/Gnai2/Src/Prkci/F11r/Rhoa/Actb/Rras/Ppp2ca/Myl9/Exoc4/Myh7/Prkcb/Pals1/Csnk2a2/Ppp2r1b/Epb41l1/Ctnnb1/Amotl1/Tjp2/Cldn11/Cldn1/Kras/Prkca/Gnai1/Llgl1/Magi1/Actg1/Ppp2r2d/Prkcg/Ppp2cb/Cldn15/Myh11/Vapa/Jam3/Tjp1/Ppp2r2a/Cdk4/Prkch/Csnk2a1/Rras2/Akt1/Pard3/Mpdz/Ash1l/Prkcz/Csnk2b/Ppp2r2…
Leishmania infection	Leishmania infection	Leishmania infection	63	0.524021853850078	1.91012604932179	3.29294607266929e-07	1.18683264702456e-06	3.24961783487101e-07	10556	tags=76%, list=33%, signal=51%	Ifngr1/Ncf4/Fcgr2b/Ncf1/Ptpn6/Tgfb3/Nfkb1/Tlr2/Itgb2/H2-DMb1/H2-Aa/Fcgr1/Itgam/Tgfb2/Irak4/H2-DMa/Itga4/Mapk3/H2-Eb1/Fcgr4/Ncf2/C3/H2-Ab1/Marcksl1/Prkcb/Myd88/Mapk13/Itgb1/Mapk11/Tab2/Cyba/Rela/H2-Ob/Jak2/Traf6/Fos/H2-Oa/Mapk1/Tgfb1/Map3k7/Cr1l/Elk1/Ptgs2/Stat1/Il12b/Il1b/Irak1/Il4
Renal cell carcinoma	Renal cell carcinoma	Renal cell carcinoma	70	0.499589332260786	1.83636237343211	3.54078466243834e-07	1.25011376857517e-06	3.42288528055264e-07	11506	tags=77%, list=36%, signal=50%	Pak1/Pik3r5/Met/Akt3/Tgfb3/Pak3/Arnt2/Tgfb2/Pik3cg/Vegfd/Cdc42/Mapk3/Pik3cd/Pak2/Vegfc/Pik3r3/Ptpn11/Crk/Rac1/Vhl/Map2k1/Hgf/Rap1b/Crebbp/Slc2a1/Kras/Hif1a/Braf/Crkl/Arnt/Rap1a/Ep300/Sos1/Mapk1/Tgfb1/Tgfa/Rbx1/Araf/Pak4/Pik3cb/Ets1/Pak6/Akt1/Pdgfb/Elob/Rapgef1/Sos2/Map2k2/Pik3r2/Hras/Eloc/Pgf/Gab1/Egln2
Glioma	Glioma	Glioma	63	0.52103974682258	1.89925589138231	4.1852171746061e-07	1.44808514241371e-06	3.96494258646894e-07	11838	tags=79%, list=37%, signal=50%	Pdgfra/Pik3r5/Akt3/Egfr/Pdgfrb/Igf1/Shc1/Pten/Shc2/Plcg2/Pik3cg/Mapk3/Pik3cd/Calm2/Pik3r3/Trp53/Map2k1/Prkcb/Plcg1/Igf1r/E2f1/Kras/Prkca/Braf/Cdk6/Prkcg/Cdkn1a/Sos1/Calm3/Mdm2/Mapk1/Tgfa/Araf/Cdk4/Shc4/Pik3cb/Rb1/E2f3/Akt1/Pdgfb/E2f2/Cdkn2a/Calm1/Sos2/Map2k2/Pik3r2/Hras/Pdgfa/Ccnd1/Mtor
Vasopressin-regulated water reabsorption	Vasopressin-regulated water reabsorption	Vasopressin-regulated water reabsorption	43	0.565859616613409	1.97417	5.01092430920285e-07	1.69978412841587e-06	4.65410926551349e-07	11045	tags=81%, list=34%, signal=54%	Creb3l2/Dync2li1/Adcy3/Dync1i2/Creb3l1/Dync2h1/Arhgdib/Dctn5/Creb3/Dync1li1/Arhgdia/Dynll1/Dctn4/Nsf/Dync1li2/Creb5/Rab5b/Aqp2/Dctn2/Vamp2/Dync1h1/Prkx/Rab5c/Dctn6/Creb1/Gnas/Rab5a/Dctn1/Stx4a/Creb3l3/Rab11b/Prkacb/Creb3l4/Avpr2/Rab11a
Vibrio cholerae infection	Vibrio cholerae infection	Vibrio cholerae infection	52	0.536209862192031	1.91127045875112	6.11828936204442e-07	2.03550780698785e-06	5.57334051198378e-07	11073	tags=77%, list=34%, signal=51%	Pdia4/Adcy3/Atp6v1a/Atp6v0a4/Tcirg1/Atp6ap1/Plcg2/Sec61a1/Kdelr3/Arf1/Atp6v1c1/Ero1a/Actb/Atp6v0e/Kdelr2/Atp6v0d1/Prkcb/Plcg1/Tjp2/Atp6v1b2/Prkca/Atp6v1h/Atp6v0a1/Actg1/Prkcg/Prkx/Tjp1/Atp6v0e2/Gnas/Kdelr1/Atp6v0b/Atp6v0c/Atp6v1g1/Atp6v1d/Atp6v1f/Atp6v0d2/Sec61b/Prkacb/Slc12a2/Sec61a2
Non-small cell lung cancer	Non-small cell lung cancer	Non-small cell lung cancer	54	0.525772722769887	1.88341187344562	7.65085385105025e-07	2.49735418156923e-06	6.83790314393766e-07	10954	tags=80%, list=34%, signal=53%	Rassf5/Pik3r5/Akt3/Egfr/Plcg2/Pik3cg/Mapk3/Pik3cd/Rassf1/Pik3r3/Trp53/Map2k1/Erbb2/Prkcb/Plcg1/E2f1/Stk4/Kras/Prkca/Braf/Cdk6/Prkcg/Sos1/Mapk1/Tgfa/Rxra/Bad/Araf/Cdk4/Pik3cb/Rb1/E2f3/Akt1/Rxrb/Foxo3/Pdpk1/E2f2/Cdkn2a/Casp9/Sos2/Map2k2/Pik3r2/Hras
Long-term depression	Long-term depression	Long-term depression	65	0.502534511431478	1.8369887420091	8.30971806648717e-07	2.66218745463385e-06	7.28922637411155e-07	7334	tags=57%, list=23%, signal=44%	Pla2g4a/Gucy1a1/Gria3/Gnao1/Gucy1b1/Igf1/Gnai3/Gnaq/Plcb3/Itpr3/Plcb1/Mapk3/Gnai2/Gna13/Itpr2/Lyn/Ppp2ca/Map2k1/Prkcb/Ppp2r1b/Igf1r/Kras/Prkca/Gnai1/Braf/Itpr1/Prkcg/Ppp2cb/Plcb2/Gria1/Gna11/Prkg1/Mapk1/Gria2/Pla2g6/Araf/Gnas
Cytokine-cytokine receptor interaction	Cytokine-cytokine receptor interaction	Cytokine-cytokine receptor interaction	218	0.383330595552813	1.52929284526231	8.81310753506618e-07	2.77212291557536e-06	7.59023615460245e-07	10034	tags=53%, list=31%, signal=37%	Tgfbr2/Cx3cl1/Ifngr1/Tnfrsf11b/Tgfbr1/Pdgfra/Il1r1/Tnfrsf1b/Csf1r/Il1rap/Osmr/Csf2rb2/Cxcr3/Inhbb/Cxcl16/Met/Il10ra/Il4ra/Tgfb3/Il21r/Inhba/Egfr/Pdgfrb/Il17ra/Eda/Pdgfc/Flt4/Il6/Ccr1/Flt3l/Ifnar2/Tgfb2/Tnfsf12/Vegfd/Tnfsf13/Ccl3/Cxcr6/Il18rap/Il18r1/Tnfrsf1a/Acvr1b/Il18/Ccr2/Acvrl1/Il6ra/Vegfc/Cxcl5/Ccr5/Acvr1/Cxcr4/Csf3r/Tnfrsf14/Tnfrsf25/Plekho2/Flt3/Hgf/Il11ra1/Ccl9/Il11/Tnfrsf13b/Cd40/Ltbr/Cc…
NOD-like receptor signaling pathway	NOD-like receptor signaling pathway	NOD-like receptor signaling pathway	58	0.507482501866099	1.83360023126498	2.60197463579993e-06	8.03824307131051e-06	2.20091839494355e-06	9879	tags=72%, list=31%, signal=50%	Naip2/Nfkb1/Casp4/Hsp90b1/Casp8/Pstpip1/Birc3/Il6/Mapk3/Tnfaip3/Il18/Ikbkb/Ripk2/Casp1/Hsp90aa1/Birc2/Card6/Erbin/Nlrp3/Mapk13/Card9/Mapk11/Tab2/Rela/Nlrp1a/Traf6/Nod1/Sugt1/Mefv/Pycard/Mapk1/Trip6/Map3k7/Hsp90ab1/Nlrc4/Chuk/Ccl12/Cxcl2/Mapk9/Xiap/Il1b/Cxcl1
Glycosaminoglycan degradation	Glycosaminoglycan degradation	Glycosaminoglycan degradation	19	0.679679282376287	2.10253219595847	3.47494402811099e-06	1.05467599449684e-05	2.88776512031384e-06	9056	tags=89%, list=28%, signal=64%	Hexb/Gusb/Arsb/Sgsh/Gns/Ids/Glb1/Galns/Hexa/Hgsnat/Naglu/Hs3st3a1/Hpse/Hyal1/Idua/Hyal2/Hs3st3b1
Nucleotide excision repair	Nucleotide excision repair	Nucleotide excision repair	43	0.540875938503532	1.88700979797727	3.58161348814421e-06	1.06830885077405e-05	2.92509268541724e-06	12584	tags=88%, list=39%, signal=54%	Pold4/Pole2/Mnat1/Pold3/Cul4b/Ddb1/Pole3/Rfc2/Rfc5/Lig1/Ercc3/Rad23b/Gtf2h1/Rpa1/Cdk7/Xpc/Pcna/Gtf2h2/Gtf2h5/Rbx1/Ercc6/Xpa/Ercc4/Ercc8/Ddb2/Ercc5/Pold1/Ercc1/Rfc4/Cul4a/Cetn2/Gtf2h3/Rfc3/Rfc1/Pole4/Rpa2/Gtf2h4/Ercc2
Colorectal cancer	Colorectal cancer	Colorectal cancer	62	0.505016761018855	1.83748988231762	4.8833181060442e-06	1.40318067803705e-05	3.84199151272695e-06	14093	tags=89%, list=44%, signal=50%	Tgfbr2/Tgfbr1/Pik3r5/Akt3/Tgfb3/Tgfb2/Bcl2/Pik3cg/Mapk3/Casp3/Pik3cd/Rac2/Msh6/Pik3r3/Trp53/Rac1/Smad4/Rhoa/Appl1/Map2k1/Tcf7l1/Ctnnb1/Kras/Axin1/Bax/Braf/Fos/Smad3/Axin2/Gsk3b/Rac3/Mapk1/Tgfb1/Bad/Tcf7/Araf/Birc5/Msh3/Pik3cb/Myc/Akt1/Mapk9/Casp9/Msh2/Pik3r2/Ralgds/Ccnd1/Tcf7l2/Apc/Smad2/Jun/Pik3ca/Pik3r1/Mlh1/Raf1
RNA degradation	RNA degradation	RNA degradation	57	0.501024756532857	1.80609211058092	4.88821121035888e-06	1.40318067803705e-05	3.84199151272695e-06	12681	tags=81%, list=39%, signal=49%	Eno2/Cnot6/Dis3/Eno1/Dcp1b/Lsm6/Parn/Mphosph6/Tent4a/Edc3/Edc4/Papola/Skiv2l/Exosc1/Cnot3/Ttc37/Wdr61/Cnot10/Exosc10/Cnot9/Xrn2/Zcchc7/Cnot2/Mtrex/Cnot8/Dcp2/Papolb/Lsm8/Ddx6/Dcps/Exosc8/Lsm3/Lsm7/Xrn1/Exosc5/Exosc7/Papolg/Exosc9/Exosc2/Cnot6l/Cnot4/Cnot1/Pnpt1/Lsm2/Patl1/Lsm1
Long-term potentiation	Long-term potentiation	Long-term potentiation	66	0.490732855324579	1.79571808630145	4.94763129250059e-06	1.40318067803705e-05	3.84199151272695e-06	7876	tags=56%, list=24%, signal=43%	Rps6ka1/Gnaq/Plcb3/Itpr3/Plcb1/Mapk3/Calm2/Itpr2/Map2k1/Prkcb/Rap1b/Crebbp/Kras/Ppp3r1/Prkca/Camk4/Braf/Grin2d/Atf4/Itpr1/Prkcg/Rap1a/Plcb2/Gria1/Ppp3cc/Chp1/Ep300/Calm3/Rapgef3/Ppp3ca/Mapk1/Prkx/Gria2/Araf/Ppp1r12a/Grin2a/Rps6ka3
Phosphatidylinositol signaling system	Phosphatidylinositol signaling system	Phosphatidylinositol signaling system	73	0.479464330709384	1.7672625680414	5.2244174622417e-06	1.45364322039253e-05	3.98016093201483e-06	10889	tags=68%, list=34%, signal=46%	Pip4k2a/Itpk1/Inpp5d/Pik3r5/Ocrl/Pip5k1a/Pten/Plcb3/Plcg2/Itpr3/Plcb1/Pik3cg/Impa1/Dgka/Pik3cd/Pikfyve/Calm2/Pik3r3/Pik3c2a/Itpr2/Inpp5b/Prkcb/Pip4k2b/Plcg1/Synj1/Prkca/Plce1/Itpr1/Prkcg/Dgkz/Plcb2/Inpp5a/Pik3c3/Pip4k2c/Calm3/Plcd1/Dgkq/Inpp5k/Inpp1/Pi4ka/Pik3cb/Dgkd/Plcd3/Pip5k1c/Pi4kb/Ippk/Calm1/Pik3r2/Cds2/Dgkb
VEGF signaling pathway	VEGF signaling pathway	VEGF signaling pathway	73	0.47941506620494	1.7670809834916	5.29361403957972e-06	1.45364322039253e-05	3.98016093201483e-06	12248	tags=73%, list=38%, signal=45%	Pla2g4a/Pik3r5/Akt3/Nfatc1/Nfatc4/Shc2/Plcg2/Pik3cg/Cdc42/Mapk3/Src/Pik3cd/Rac2/Sphk1/Pik3r3/Rac1/Nfatc3/Map2k1/Prkcb/Ptk2/Plcg1/Mapk13/Mapk11/Kras/Ppp3r1/Prkca/Prkcg/Pxn/Ppp3cc/Chp1/Sphk2/Ppp3ca/Rac3/Mapk1/Pla2g6/Bad/Pik3cb/Mapkapk3/Akt1/Ptgs2/Casp9/Hspb1/Nos3/Sh2d2a/Map2k2/Pik3r2/Hras/Pla2g2e/Mapk12/Mapkapk2/Chp2/Nfat5/Mapk14
Glycosaminoglycan biosynthesis - chondroitin sulfate	Glycosaminoglycan biosynthesis - chondroitin sulfate	Glycosaminoglycan biosynthesis - chondroitin sulfate	22	0.647637473921134	2.04691193410281	7.3462635943782e-06	1.98578687785536e-05	5.43720167347071e-06	7874	tags=82%, list=24%, signal=62%	Dse/Chst12/Chst11/Csgalnact2/Chsy1/Ust/Chsy3/B4galt7/Xylt1/Chst14/Chpf2/Chpf/Xylt2/Csgalnact1/Chst3/Chst15/B3gat3/B3gat2
Melanogenesis	Melanogenesis	Melanogenesis	97	0.435260755428005	1.65429863428637	1.04899428068214e-05	2.79193862396938e-05	7.64449273371598e-06	10954	tags=61%, list=34%, signal=40%	Creb3l2/Edn1/Gnao1/Adcy3/Fzd2/Fzd1/Gnai3/Creb3l1/Adcy7/Fzd7/Gnaq/Creb3/Plcb3/Plcb1/Mapk3/Gnai2/Wnt9a/Calm2/Wnt2/Fzd8/Fzd6/Map2k1/Tcf7l1/Prkcb/Wnt11/Ctnnb1/Crebbp/Adcy4/Kras/Prkca/Adcy2/Gnai1/Prkcg/Plcb2/Ep300/Calm3/Gsk3b/Wnt4/Fzd5/Mapk1/Prkx/Creb1/Tcf7/Fzd9/Gnas/Dvl3/Dvl1/Wnt2b/a/Fzd4/Calm1/Creb3l3/Prkacb/Creb3l4/Map2k2/Ednrb/Adcy5/Fzd3/Hras
Jak-STAT signaling pathway	Jak-STAT signaling pathway	Jak-STAT signaling pathway	127	0.411073946354367	1.59812855916446	1.29908232832224e-05	3.40517034545073e-05	9.32355738030319e-06	14397	tags=70%, list=44%, signal=39%	Ifngr1/Osmr/Csf2rb2/Ptpn6/Pik3r5/Akt3/Il10ra/Il4ra/Il21r/Socs5/Tyk2/Stat6/Il6/Spred1/Ifnar2/Stat2/Pik3cg/Pik3cd/Il6ra/Socs3/Pik3r3/Ptpn11/Csf3r/Stam/Cblb/Stat3/Jak3/Il11ra1/Il11/Pias3/Stat4/Crebbp/Socs4/Il2rg/Pias1/Stam2/Socs2/Jak2/Ifnar1/Lif/Pim1/Clcf1/Cbl/Il13ra1/Ep300/Ccnd2/Spry2/Sos1/Il7r/Il20rb/Osm/Csf2ra/Il6st/Il2rb/Socs7/Pias2/Pik3cb/Myc/Il9r/Akt1/Il3ra/Lepr/Irf9/Stat1/Il7/Il12b/Sos2/Il13r…
Acute myeloid leukemia	Acute myeloid leukemia	Acute myeloid leukemia	57	0.489148389900651	1.76328022993608	1.49849728254532e-05	3.86925417731852e-05	1.05942463023628e-05	14397	tags=88%, list=44%, signal=49%	Pik3r5/Akt3/Nfkb1/Runx1/Pik3cg/Mapk3/Rara/Pik3cd/Spi1/Pml/Ikbkb/Pik3r3/Stat3/Map2k1/Tcf7l1/Flt3/Kras/Rps6kb2/Braf/Rela/Pim1/Cebpa/Sos1/Mapk1/Bad/Tcf7/Araf/Chuk/Rps6kb1/Pik3cb/Myc/Akt1/Runx1t1/Sos2/Jup/Map2k2/Pik3r2/Hras/Ppard/Ccnd1/Mtor/Pim2/Tcf7l2/Ikbkg/Eif4ebp1/Kit/Pik3ca/Pik3r1/Raf1/Grb2
Insulin signaling pathway	Insulin signaling pathway	Insulin signaling pathway	132	0.408251754928382	1.59320163455114	1.66155375631966e-05	4.22718823298971e-05	1.15742908721957e-05	10627	tags=59%, list=33%, signal=40%	Phkg2/Inpp5d/Prkag2/Pik3r5/Akt3/Shc1/Ptpn1/Pygl/Ptprf/Shc2/Pck2/Pik3cg/Mapk3/Prkci/Pik3cd/Calm2/Prkar1b/Ikbkb/Socs3/Pik3r3/Pde3b/Crk/Cblb/Map2k1/Rps6/Eif4e2/Hk3/Exoc7/Socs4/Prkab2/Kras/Foxo1/Rps6kb2/Prkar1a/Braf/Socs2/Sh2b2/Acaca/Crkl/Prkaa1/Cbl/Ppp1r3c/Sos1/Calm3/Gsk3b/Inpp5k/Mapk1/Prkx/Srebf1/Phka2/Bad/Irs2/Mknk1/Araf/Rptor/Shc4/Elk1/Rps6kb1/Fasn/Pik3cb/Irs1/Hk1/Flot2/Rhoq/Akt1/Tsc1/Mapk9/Pdpk1…
ErbB signaling pathway	ErbB signaling pathway	ErbB signaling pathway	87	0.449289184276397	1.6934349993458	1.68947837770289e-05	4.23593854119711e-05	1.15982497325141e-05	10562	tags=63%, list=33%, signal=43%	Pak1/Ereg/Pik3r5/Akt3/Egfr/Shc1/Pak3/Shc2/Plcg2/Nck1/Pik3cg/Mapk3/Src/Pik3cd/Pak2/Pik3r3/Nrg1/Crk/Cblb/Map2k1/Erbb2/Prkcb/Ptk2/Plcg1/Kras/Rps6kb2/Prkca/Braf/Prkcg/Crkl/Cbl/Abl1/Cdkn1a/Sos1/Gsk3b/Hbegf/Mapk1/Tgfa/Bad/Araf/Shc4/Pak4/Elk1/Rps6kb1/Pik3cb/Pak6/Myc/Akt1/Mapk9/Nck2/Cdkn1b/Map2k4/Sos2/Map2k2/Pik3r2
Butanoate metabolism	Butanoate metabolism	Butanoate metabolism	31	-0.387099	-2.42602	2.92288457524394e-05	7.12195819038311e-05	1.95003418659714e-05	1197	tags=39%, list=4%, signal=37%	Ehhadh/Acsm1/Pdha1/Acads/Aldh5a1/Pdhb/Acsm5/L2hgdh/Echs1/Acat1/Hadha/Hadh
Cytosolic DNA-sensing pathway	Cytosolic DNA-sensing pathway	Cytosolic DNA-sensing pathway	41	0.530378909316074	1.84061796485213	2.9108738832628e-05	7.12195819038311e-05	1.95003418659714e-05	8596	tags=71%, list=27%, signal=52%	Aim2/Nfkb1/Adar/Ripk1/Sting1/Polr3k/Il6/Ikbke/Il33/Il18/Ikbkb/Rigi/Casp1/Polr3d/Polr3f/Ccl4/Rela/Polr1c/Irf3/Ripk3/Tbk1/Pycard/Zbp1/Chuk/Polr3b/Cxcl10/Irf7/Polr3c/Polr3a
Bladder cancer	Bladder cancer	Bladder cancer	40	0.52451082493864	1.81316181633279	4.78567601136263e-05	0.000114989159717463	3.14847106010699e-05	11531	tags=78%, list=36%, signal=50%	Egfr/Thbs1/Mmp2/Vegfd/Mapk3/Rassf1/Vegfc/Trp53/Dapk2/Map2k1/Erbb2/E2f1/Fgfr3/Kras/Braf/Dapk3/Cdkn1a/Mdm2/Mapk1/Araf/Cdk4/Rb1/Myc/E2f3/Dapk1/E2f2/Cdkn2a/Map2k2/Hras/Pgf/Ccnd1
mTOR signaling pathway	mTOR signaling pathway	mTOR signaling pathway	51	0.486098629957268	1.72898708413012	4.87927066439064e-05	0.000115632030813641	3.16607325014533e-05	9015	tags=63%, list=28%, signal=45%	Pik3r5/Akt3/Igf1/Rps6ka1/Cab39l/Pik3cg/Vegfd/Mapk3/Pik3cd/Ulk3/Vegfc/Pik3r3/Eif4b/Rps6/Eif4e2/Rps6kb2/Hif1a/Braf/Prkaa1/Mlst8/Mapk1/Cab39/Rictor/Rptor/Rps6kb1/Strada/Rps6ka3/Pik3cb/Akt1/Tsc1/Pdpk1/Ulk2
Melanoma	Melanoma	Melanoma	67	0.465464721627824	1.70540169164957	5.7024767247123e-05	0.000131537129783364	3.60156424718672e-05	11531	tags=69%, list=36%, signal=44%	Fgf18/Pdgfra/Fgf11/Pik3r5/Met/Akt3/Fgfr1/Egfr/Pdgfrb/Igf1/Pdgfc/Pten/Fgf14/Pik3cg/Mapk3/Pik3cd/Fgf7/Pik3r3/Trp53/Map2k1/Hgf/Igf1r/E2f1/Kras/Braf/Cdk6/Cdkn1a/Mdm2/Mapk1/Bad/Araf/Cdk4/Pdgfd/Pik3cb/Rb1/E2f3/Akt1/Pdgfb/Fgf6/E2f2/Cdkn2a/Map2k2/Pik3r2/Hras/Pdgfa/Ccnd1
GnRH signaling pathway	GnRH signaling pathway	GnRH signaling pathway	91	0.433101839744676	1.63728135827662	5.7024767247123e-05	0.000131537129783364	3.60156424718672e-05	10961	tags=59%, list=34%, signal=39%	Pla2g4a/Ptk2b/Prkcd/Adcy3/Egfr/Adcy7/Gnaq/Pld2/Plcb3/Mmp14/Itpr3/Map3k3/Plcb1/Mmp2/Cdc42/Mapk3/Src/Calm2/Pld1/Itpr2/Mapk7/Map2k1/Prkcb/Mapk13/Mapk11/Adcy4/Kras/Prkca/Adcy2/Cacna1d/Atf4/Itpr1/Plcb2/Gna11/Sos1/Calm3/Map3k2/Hbegf/Mapk1/Prkx/Pla2g6/Gnas/Elk1/Mapk9/Map2k4/Calm1/Sos2/Prkacb/Map2k2/Gnrh1/Adcy5/Map3k1/Hras/Pla2g2e
Other glycan degradation	Other glycan degradation	Other glycan degradation	16	0.666396034995427	1.99354694590016	7.63450242657437e-05	0.000173785384183864	4.75834638775411e-05	9401	tags=88%, list=29%, signal=62%	Hexb/Man2b1/Gba/Man2b2/Glb1/Hexa/Manba/Fuca1/Man2c1/Neu1/Aga/Neu3/Fuca2/Engase
Amyotrophic lateral sclerosis (ALS)	Amyotrophic lateral sclerosis (ALS)	Amyotrophic lateral sclerosis (ALS)	52	0.480057558947619	1.7111207674658	8.55964662517336e-05	0.000192314138461687	5.26567461562271e-05	12419	tags=73%, list=38%, signal=45%	Tnfrsf1b/Bcl2/Casp3/Tnfrsf1a/Trp53/Casp1/Rac1/Apaf1/Derl1/Bid/Mapk13/Daxx/Mapk11/Ppp3r1/Bax/Grin2d/Als2/Gria1/Ppp3cc/Chp1/Ccs/Ppp3ca/Prph/Gria2/Bad/Grin2a/Gpx1/Rab5a/Casp9/Slc1a2/Tomm40l/Tomm40/Cat/Bcl2l1/Mapk12/Chp2/Mapk14/Map2k6
Endometrial cancer	Endometrial cancer	Endometrial cancer	52	0.477022288213888	1.70030182567317	0.000100334731010187	0.000222537288009773	6.09320228806802e-05	14624	tags=87%, list=45%, signal=48%	Pik3r5/Akt3/Egfr/Pten/Pik3cg/Mapk3/Pik3cd/Pik3r3/Trp53/Map2k1/Erbb2/Tcf7l1/Ilk/Ctnnb1/Kras/Axin1/Braf/Sos1/Axin2/Gsk3b/Mapk1/Bad/Tcf7/Araf/Elk1/Pik3cb/Myc/Akt1/Foxo3/Pdpk1/Casp9/Sos2/Map2k2/Pik3r2/Hras/Ccnd1/Tcf7l2/Apc/Ctnna1/Pik3ca/Pik3r1/Mlh1/Raf1/Grb2/Cdh1
Calcium signaling pathway	Calcium signaling pathway	Calcium signaling pathway	162	0.372383830746157	1.46725336929645	0.00010998602077049	0.000240855463206264	6.59476473640515e-05	11483	tags=53%, list=35%, signal=34%	Ptk2b/Pde1a/Phkg2/Pdgfra/F2r/Adcy3/Egfr/Pdgfrb/Pde1b/Adcy7/Atp2b4/Gnaq/Cysltr1/Plcb3/Plcg2/Itpr3/Plcb1/Bst1/Ptafr/P2rx7/Calm2/Sphk1/Slc8a2/Itpr2/Mylk/Erbb2/Ptgfr/Prkcb/Plcg1/Mylk2/Cacna1e/Adcy4/P2rx4/Ppp3r1/Prkca/Adcy2/Cacna1d/Camk4/Grin2d/Plce1/Gna15/Atp2a3/Ppid/Itpr1/Prkcg/Slc25a5/Plcb2/Atp2b1/Gna11/Ppp3cc/Chp1/Sphk2/Calm3/Plcd1/Ppp3ca/Prkx/Phka2/Cd38/Tbxa2r/Gnas/Htr2b/Grin2a/Bdkrb2/Plcd3/Cacna…
RIG-I-like receptor signaling pathway	RIG-I-like receptor signaling pathway	RIG-I-like receptor signaling pathway	54	0.467990707534147	1.67642636648877	0.000121786547521086	0.000263363409014348	7.21104557690638e-05	14779	tags=83%, list=46%, signal=45%	Nfkb1/Ripk1/Sting1/Otud5/Casp8/Ikbke/Ikbkb/Rigi/Traf2/Ddx3x/Atg12/Mapk13/Ifih1/Mapk11/Rela/Isg15/Dhx58/Tkfc/Traf6/Tank/Irf3/Tbk1/Map3k7/Chuk/Rnf125/Tradd/Cxcl10/Tbkbp1/Irf7/Atg5/Mapk9/Cyld/Il12b/Map3k1/Trim25/Fadd/Mapk12/Mapk14/Ikbkg/Nlrx1/Tnf/Mavs/Sike1/Traf3/Mapk8
Basal transcription factors	Basal transcription factors	Basal transcription factors	32	0.538031981355185	1.80915204285564	0.00015030852034857	0.000321029308892624	8.78997195020876e-05	12485	tags=84%, list=39%, signal=52%	Gtf2a1/Taf2/Gtf2f1/Ston1/Tbpl1/Gtf2ird1/Gtf2h1/Taf11/Gtf2e1/Tbp/Gtf2h2/Taf6l/Gtf2b/Taf5/Taf12/Taf10/Taf5l/Gtf2e2/Gtf2h3/Taf6/Taf9b/Gtf2a2/Taf1/Gtf2f2/Gtf2i/Taf9/Gtf2h4
Primary immunodeficiency	Primary immunodeficiency	Primary immunodeficiency	35	0.528897585994524	1.79435161615491	0.000168156395684255	0.000354768981138733	9.71378408959112e-05	12857	tags=83%, list=40%, signal=50%	Ptprc/Ada/Blnk/Rfx5/Btk/Jak3/Tnfrsf13b/Cd40/Ciita/Il2rg/Rfxank/Cd8a/Cd3d/Lck/Tap1/Il7r/Cd3e/Tap2/Cd40lg/Cd79a/Cd4/Cd19/Dclre1c/Rfxap/Cd8b1/Icos/Aicda/Ikbkg/Zap70
Dorso-ventral axis formation	Dorso-ventral axis formation	Dorso-ventral axis formation	22	0.586419042141325	1.85342600463911	0.000219970069799622	0.000453033596134936	0.000124043272443396	11545	tags=86%, list=36%, signal=56%	Spire1/Egfr/Notch2/Mapk3/Notch3/Map2k1/Etv6/Cpeb1/Kras/Notch1/Notch4/Sos1/Mapk1/Spire2/Ets1/Ets2/Sos2/Piwil2/Piwil4
Prion diseases	Prion diseases	Prion diseases	34	0.510273789851524	1.72599135527152	0.000219150990348024	0.000453033596134936	0.000124043272443396	10539	tags=68%, list=33%, signal=46%	C1qb/Ncam1/C1qa/Prnp/Il6/C1qc/Mapk3/Lamc1/Map2k1/Bax/Notch1/C7/Mapk1/Prkx/Fyn/Stip1/Elk1/Egr1/Hspa5/C6/Il1b/Prkacb/Map2k2
Fc epsilon RI signaling pathway	Fc epsilon RI signaling pathway	Fc epsilon RI signaling pathway	75	0.432475390148076	1.59995027133833	0.000257725751748391	0.000524547706499666	0.00014362425794028	14397	tags=73%, list=44%, signal=41%	Pla2g4a/Prkcd/Gab2/Inpp5d/Pik3r5/Akt3/Vav1/Syk/Lcp2/Fcer1g/Plcg2/Pik3cg/Mapk3/Pik3cd/Rac2/Pik3r3/Btk/Rac1/Lyn/Map2k1/Prkcb/Plcg1/Mapk13/Mapk11/Kras/Prkca/Vav2/Sos1/Vav3/Rac3/Mapk1/Pla2g6/Fyn/Pik3cb/Akt1/Mapk9/Pdpk1/Map2k4/Sos2/Map2k2/Il4/Pik3r2/Hras/Pla2g2e/Mapk12/Mapk14/Map2k6/Lat/Map2k7/Tnf/Pik3ca/Pla2g3/Pik3r1/Raf1/Grb2
Inositol phosphate metabolism	Inositol phosphate metabolism	Inositol phosphate metabolism	53	0.465904087133801	1.66297114843866	0.00029081886379042	0.000585019342276077	0.000160181748721773	14390	tags=81%, list=44%, signal=45%	Pip4k2a/Itpk1/Ocrl/Pip5k1a/Pten/Plcb3/Plcg2/Plcb1/Pik3cg/Impa1/Pik3cd/Pikfyve/Pik3c2a/Inpp5b/Pip4k2b/Plcg1/Synj1/Minpp1/Plce1/Plcb2/Inpp5a/Pik3c3/Pip4k2c/Plcd1/Inpp5k/Inpp1/Pi4ka/Pik3cb/Plcd3/Pip5k1c/Pi4kb/Ippk/Ipmk/Tpi1/Isyna1/Pip5k1b/Cdipt/Plcd4/Itpkb/Miox/Pik3ca/Inpp4b/Plcb4
DNA replication	DNA replication	DNA replication	35	0.517485481597187	1.75563461590507	0.0003011879166765	0.000598913903276259	0.000163986161529855	12494	tags=86%, list=39%, signal=53%	Pold4/Pole2/Prim2/Pold3/Mcm6/Mcm4/Mcm7/Pole3/Rnaseh1/Rfc2/Rfc5/Lig1/Dna2/Rpa1/Mcm3/Mcm5/Mcm2/Pcna/Prim1/Rnaseh2a/Pold1/Rnaseh2b/Rfc4/Rfc3/Rfc1/Pole4/Pola1/Rpa2/Pola2/Fen1
Viral myocarditis	Viral myocarditis	Viral myocarditis	66	0.435111854602644	1.59218649902165	0.000591339770605909	0.00116252023085025	0.000318304900445765	7080	tags=52%, list=22%, signal=40%	Myh10/Cd86/Itgb2/H2-DMb1/Casp8/H2-Aa/Icam1/Myh9/Cd55/H2-DMa/H2-M3/Casp3/H2-Eb1/Rac2/Eif4g3/Rac1/Actb/H2-Ab1/Bid/Lama2/Myh7/Cd40/H2-T23/H2-D1/H2-Ob/Actg1/H2-Oa/Abl1/Myh11/Cd80/Rac3/Fyn/Itgal/Cd40lg
Ether lipid metabolism	Ether lipid metabolism	Ether lipid metabolism	30	0.513073079504002	1.70836184961847	0.000655524408180787	0.00127422160241883	0.000348889395247018	8326	tags=57%, list=26%, signal=42%	Pla2g7/Pla2g4a/Lpcat2/Pld2/Plpp3/Pafah1b2/Lpcat4/Pld1/Plpp2/Agps/Pafah1b3/Enpp6/Plpp1/Pla2g6/Pafah1b1/Pafah2/Enpp2
Pyrimidine metabolism	Pyrimidine metabolism	Pyrimidine metabolism	95	0.390229049404211	1.48209824446116	0.000700653787589093	0.00134681228058792	0.000368765151362681	15717	tags=75%, list=49%, signal=39%	Entpd1/Pold4/Pole2/Prim2/Pnp2/Polr3k/Pold3/Ctps/Ctps2/Pole3/Nme7/Tyms/Uprt/Polr3d/Uck2/Rrm1/Dck/Polr3f/Cad/Cmpk1/Nt5c2/Polr1h/Polr2a/Polr1c/Nme1/Txnrd1/Uckl1/Tk2/Umps/Tk1/Uck1/Cda/Rrm2/Cant1/Polr2d/Prim1/Nt5e/Polr3b/Itpa/Polr2b/Polr3c/Polr3a/Pold1/Upp1/Nt5c/Polr2g/Polr1b/Dtymk/Pole4/Pola1/Nt5c1b/Pnpt1/Pola2/Polr1e/Ak3/Polr2j/Polr2h/Cmpk2/Polr3gl/Polr2f/Dctd/Polr3g/Polr2l/Nme2/Nme3/Polr2i/Polr2c/P…
Glycosaminoglycan biosynthesis - keratan sulfate	Glycosaminoglycan biosynthesis - keratan sulfate	Glycosaminoglycan biosynthesis - keratan sulfate	15	0.624976488915106	1.84262725060284	0.000720483799720851	0.00136971095990887	0.000375034944909639	7489	tags=73%, list=23%, signal=56%	Fut8/B4galt1/St3gal2/B4galt2/St3gal1/Chst2/Chst1/B4galt4/B4galt3/Chst4/B3gnt7
Glycosaminoglycan biosynthesis - heparan sulfate	Glycosaminoglycan biosynthesis - heparan sulfate	Glycosaminoglycan biosynthesis - heparan sulfate	24	0.552460099859158	1.77608853762399	0.000919601417788815	0.00172925049214636	0.000473478990852365	9970	tags=79%, list=31%, signal=55%	Ext1/Hs3st1/B4galt7/Xylt1/Hs6st2/Xylt2/Ext2/Glce/Hs2st1/Extl3/Hs3st3a1/Hs6st1/Ndst1/Extl2/B3gat3/B3gat2/Hs3st3b1/Ndst2/B3galt6
Complement and coagulation cascades	Complement and coagulation cascades	Complement and coagulation cascades	68	0.424562374954806	1.55704468312998	0.000930552377572559	0.00173102754107584	0.000473965557337466	9351	tags=49%, list=29%, signal=35%	Pros1/Cfh/Serping1/C1s1/F2r/C1qb/Plat/C3ar1/Masp1/C5ar1/C1qa/Plau/Serpine1/C1qc/Cd55/C4b/Cfi/C3/Thbd/C2/Cfb/C7/Kng2/Plaur/Cr1l/Vwf/Bdkrb2/C1rb/F8/C6/Serpind1/F9/F10
Proteasome	Proteasome	Proteasome	44	0.469782158611926	1.64507295480416	0.00113893560256342	0.00209612616216459	0.000573931714617624	12302	tags=75%, list=38%, signal=47%	Psmc4/Psmd13/Psma3/Psmd1/Psmf1/Psmd14/Psmc5/Psma4/Psmd7/Psma5/Psmc6/Psmb10/Psmd4/Psmb1/Psmc1/Psmc2/Psmd3/Psma1/Psme2/Pomp/Psmd2/Psmb3/Psma7/Psmb8/Psmd8/Psme3/Psmb9/Psma6/Psma2/Psmb6/Psmb5/Psmd12/Psmd6
Homologous recombination	Homologous recombination	Homologous recombination	27	0.524439635183181	1.71370798637065	0.00121277528582683	0.00220852762576887	0.000604707898750222	15409	tags=100%, list=48%, signal=52%	Pold4/Rad51d/Pold3/Brca2/Rad50/Top3b/Top3a/Rpa1/Mre11a/Rad52/Rad54l/Xrcc3/Pold1/Xrcc2/Mus81/Rad51c/Rad51/Blm/Eme1/Nbn/Rad51b/Rpa2/Rad54b/Sem1/Ssbp1/Rpa3/Pold2
Glycosphingolipid biosynthesis - globo series	Glycosphingolipid biosynthesis - globo series	Glycosphingolipid biosynthesis - globo series	14	0.636034284601549	1.84829	0.00171524006588491	0.00306970274071386	0.000840502727910701	3708	tags=64%, list=11%, signal=57%	Hexb/A4galt/Gla/B3galnt1/Hexa/Gbgt1/Naga/St3gal2/St3gal1
Purine metabolism	Purine metabolism	Purine metabolism	154	0.352748307044919	1.38733884309031	0.00172116280837714	0.00306970274071386	0.000840502727910701	16325	tags=69%, list=50%, signal=35%	Papss2/Gucy1a1/Entpd1/Pde1a/Pold4/Ak5/Enpp1/Adcy3/Ada/Gucy1b1/Adss/Pde1b/Gmpr2/Adcy7/Pole2/Papss1/Gda/Prim2/Pnp2/Polr3k/Pold3/Pde8a/Ampd2/Nudt5/Entpd2/Pde3b/Npr1/Pole3/Hprt/Nme7/Enpp3/Polr3d/Rrm1/Dck/Polr3f/Aprt/Adcy4/Adcy2/Nt5c2/Polr1h/Polr2a/Polr1c/Nme1/Npr2/Impdh2/Pde4b/Rrm2/Cant1/Polr2d/Atic/Prim1/Pde5a/Xdh/Nt5e/Impdh1/Polr3b/Nudt9/Pde9a/Itpa/Ak2/Polr2b/Polr3c/Polr3a/Pold1/Gmps/Nt5c/Pde10a/Pr…
Hypertrophic cardiomyopathy (HCM)	Hypertrophic cardiomyopathy (HCM)	Hypertrophic cardiomyopathy (HCM)	82	0.380285136684745	1.42243236699893	0.00335167935139145	0.00591674007949715	0.00162003835459308	6489	tags=43%, list=20%, signal=34%	Ace/Itgb5/Prkag2/Tgfb3/Tpm3/Igf1/Itga11/Itga2/Itgb8/Itgb4/Il6/Tgfb2/Cacnb3/Itga4/Itga10/Tpm2/Cacng7/Actb/Itga5/Lama2/Myh7/Itga8/Itga9/Itgb7/Tpm4/Itgb1/Prkab2/Cacna1d/Itga3/Lmna/Actg1/Prkaa1/Emd/Cacnb1/Tgfb1
Adipocytokine signaling pathway	Adipocytokine signaling pathway	Adipocytokine signaling pathway	66	0.404155402896034	1.47890885801163	0.00357388794656763	0.0062452789369313	0.00170999423280748	8999	tags=53%, list=28%, signal=38%	Tnfrsf1b/Prkag2/Akt3/Cpt1c/Nfkb1/Acsl5/Nfkbie/Camkk1/Pck2/Acsl3/Camkk2/Tnfrsf1a/Ikbkb/Socs3/Acsl4/Ptpn11/Traf2/Stat3/Prkab2/Slc2a1/Rela/Jak2/Adipor2/Prkaa1/Rxra/Irs2/Chuk/Tradd/Irs1/Npy/Akt1/Rxrb/Lepr/Mapk9/Adipor1
Arginine and proline metabolism	Arginine and proline metabolism	Arginine and proline metabolism	52	0.417628726265798	1.48859896752854	0.00384889189956162	0.00665858298624161	0.00182315932084498	10248	tags=54%, list=32%, signal=37%	Gatm/P4ha1/Ass1/P4ha3/Asl/Aldh18a1/Glud1/Sat1/Ckb/Aldh3a2/Azin2/Maoa/Ckmt1/Pycr1/Gls/Glul/P4ha2/Srm/Oat/Aldh7a1/Sat2/Pycrl/Aoc1/Odc1/Lap3/Arg1/Gamt/Nos3
Regulation of autophagy	Regulation of autophagy	Regulation of autophagy	23	0.506814003100504	1.61679507142795	0.00399583930237548	0.00684435840901938	0.0018740257280552	9015	tags=65%, list=28%, signal=47%	Atg4c/Ulk3/Becn1/Gabarapl1/Atg4b/Atg12/Atg3/Atg7/Prkaa1/Pik3r4/Pik3c3/Gabarap/Atg4a/Atg5/Ulk2
Intestinal immune network for IgA production	Intestinal immune network for IgA production	Intestinal immune network for IgA production	41	0.438307673648549	1.52109551130226	0.00572874041286706	0.00971639305319609	0.00266040576448935	7868	tags=54%, list=24%, signal=41%	Cd86/H2-DMb1/H2-Aa/Map3k14/Il6/H2-DMa/Itga4/Tnfsf13/H2-Eb1/Cxcr4/H2-Ab1/Tnfrsf13b/Cd40/Ltbr/Itgb7/H2-Ob/Icosl/H2-Oa/Cd80/Tgfb1/Cd40lg/Tnfsf13b
Aminoacyl-tRNA biosynthesis	Aminoacyl-tRNA biosynthesis	Aminoacyl-tRNA biosynthesis	41	0.437653422931819	1.51882501071941	0.00595339376118183	0.00999938952120832	0.0027378918676871	12688	tags=66%, list=39%, signal=40%	Aars/Hars/Qars/Mars1/Nars/Cars/Rars/Tars/Lars/Gars/Sars/Wars1/Eprs/Yars/Mtfmt/Iars/Vars/Farsa/Sepsecs/Dars/Vars2/Wars2/Hars2/Rars2/Iars2/Cars2/Kars
One carbon pool by folate	One carbon pool by folate	One carbon pool by folate	17	0.559856878848115	1.68573152018577	0.0063074827017816	0.0104922548789252	0.0028728413115402	11241	tags=82%, list=35%, signal=54%	Tyms/Amt/Mthfd2/Dhfr/Mthfs/Mtfmt/Atic/Mthfr/Mthfd1/Mthfd2l/Shmt2/Mthfd1l/Ftcd/Aldh1l1
Protein export	Protein export	Protein export	23	0.492008211111716	1.56956288887258	0.00673577740852081	0.0110979951588009	0.00303869657527254	12118	tags=78%, list=37%, signal=49%	Spcs3/Sec63/Sec61a1/Sec62/Sec11c/Srp14/Sec11a/Srpr/Srp72/Srprb/Hspa5/Sec61b/Srp68/Srp19/Srp9/Sec61a2/Srp54a/Sec61g
Basal cell carcinoma	Basal cell carcinoma	Basal cell carcinoma	54	0.41301094142327	1.4794790167918	0.00683139028544421	0.0111493445224703	0.00305275633411112	10034	tags=59%, list=31%, signal=41%	Gli2/Fzd2/Fzd1/Fzd7/Bmp4/Smo/Gli3/Wnt9a/Wnt2/Ptch2/Trp53/Fzd8/Fzd6/Tcf7l1/Sufu/Wnt11/Ctnnb1/Gli1/Axin1/Axin2/Gsk3b/Wnt4/Fzd5/Stk36/Tcf7/Ptch1/Fzd9/Dvl3/Dvl1/Wnt2b/Fzd4/Bmp2
Hedgehog signaling pathway	Hedgehog signaling pathway	Hedgehog signaling pathway	52	0.40524108683733	1.44444437254123	0.00706245180380305	0.0114187304865227	0.00312651580099495	10244	tags=56%, list=32%, signal=38%	Gli2/Csnk1g3/Bmp4/Smo/Bmp6/Gli3/Btrc/Wnt9a/Csnk1d/Rab23/Wnt2/Ptch2/Fbxw11/Sufu/Wnt11/Gli1/Csnk1a1/Gas1/Gsk3b/Wnt4/Prkx/Stk36/Ptch1/Csnk1e/Lrp2/Wnt2b/Csnk1g2/Bmp2/Prkacb
beta-Alanine metabolism	beta-Alanine metabolism	beta-Alanine metabolism	21	-0.332544	-1.82365	0.00786509964067376	0.0125987244244126	0.00344960510555867	1197	tags=29%, list=4%, signal=28%	Ehhadh/Mlycd/Echs1/Hibch/Hadha/Acadm
Steroid biosynthesis	Steroid biosynthesis	Steroid biosynthesis	16	0.552454863330682	1.65269	0.00854681976460713	0.013510230598318	0.00369918087571836	9115	tags=69%, list=28%, signal=49%	Lipa/Dhcr24/Sqle/Soat1/Ebp/Msmo1/Cyp51/Dhcr7/Nsdhl/Lss/Soat2
Galactose metabolism	Galactose metabolism	Galactose metabolism	26	0.485629311107994	1.57877078833131	0.00859032003361263	0.013510230598318	0.00369918087571836	8199	tags=50%, list=25%, signal=37%	Gla/Gale/Glb1/B4galt1/Pgm2/Pfkp/Galk2/B4galt2/Hk3/Pfkl/Galk1/Gaa/Hk1
Base excision repair	Base excision repair	Base excision repair	33	0.445499269279374	1.50057234607617	0.00931265000905016	0.0145143103744656	0.00397410384454488	14628	tags=82%, list=45%, signal=45%	Pold4/Pole2/Pold3/Parp3/Pole3/Neil1/Mbd4/Lig1/Tdg/Neil3/Mpg/Parp4/Parp2/Xrcc1/Apex1/Pcna/Pold1/Poll/Polb/Nthl1/Pole4/Mutyh/Fen1/Parp1/Ogg1/Neil2/Lig3
Thyroid cancer	Thyroid cancer	Thyroid cancer	29	0.460282356008854	1.5249671647034	0.0111749584319584	0.0172613197207928	0.00472625121652375	13425	tags=79%, list=41%, signal=46%	Tpm3/Mapk3/Ccdc6/Ntrk1/Trp53/Map2k1/Tcf7l1/Ctnnb1/Kras/Braf/Tpr/Tfg/Mapk1/Rxra/Tcf7/Myc/Rxrb/Map2k2/Hras/Ccnd1/Tcf7l2/Ncoa4/Pparg
Terpenoid backbone biosynthesis	Terpenoid backbone biosynthesis	Terpenoid backbone biosynthesis	14	0.559615946783162	1.62622469199771	0.0164742574773915	0.0252216508282189	0.00690583685591634	10427	tags=79%, list=32%, signal=53%	Hmgcr/Mvk/Idi1/Ggps1/Pmvk/Dhdds/Fdps/Hmgcs2/Mvd/Hmgcs1/Acat3
Riboflavin metabolism	Riboflavin metabolism	Riboflavin metabolism	15	0.527309504329468	1.55467426281269	0.0195070327975285	0.0296027778418635	0.0081054152898318	8335	tags=60%, list=26%, signal=45%	Acp2/Enpp1/Mtmr2/Acp5/Enpp3/Acp1/Mtmr1/Mtmr6/Mtmr7
Glycerophospholipid metabolism	Glycerophospholipid metabolism	Glycerophospholipid metabolism	73	0.375435983016157	1.3838233982883	0.0199961040838728	0.0300810957087826	0.00823638154484465	13421	tags=60%, list=41%, signal=35%	Pla2g4a/Pla2g15/Lpcat2/Pld2/Agpat4/Plpp3/Lpcat4/Dgka/Pld1/Mboat1/Plpp2/Lcat/Pgs1/Ptdss2/Etnk1/Gpat4/Pcyt1b/Dgkz/Pemt/Etnk2/Dgkq/Plpp1/Pla2g6/Crls1/Dgkd/Chka/Gpd2/Ptdss1/Mboat7/Pcyt2/Cds2/Dgkb/Pla2g2e/Lpgat1/Pisd/Lypla2/Mboat2/Agpat1/Cdipt/Gpd1/Ache/Gpat2/Adprm/Lpcat3
Selenoamino acid metabolism	Selenoamino acid metabolism	Selenoamino acid metabolism	26	0.46417575491293	1.50902572341891	0.0209323978725319	0.0312181451030002	0.00854771237989052	14429	tags=77%, list=45%, signal=43%	Papss2/Papss1/Mettl6/Scly/Mars1/Sephs1/Ggt7/Ahcyl1/Ahcyl2/Ahcy/Mat2b/Cbs/Bud23/Mettl2/Lcmt1/Sephs2/Hemk1/Lcmt2/Ggt5/Mars2
Mismatch repair	Mismatch repair	Mismatch repair	22	0.468733374334151	1.48147069382475	0.0223592115510461	0.0330610563959912	0.00905231236884457	16286	tags=95%, list=50%, signal=47%	Pold4/Pold3/Msh6/Rfc2/Rfc5/Lig1/Rpa1/Pcna/Msh3/Pold1/Rfc4/Msh2/Rfc3/Rfc1/Rpa2/Ssbp1/Mlh1/Rpa3/Pold2/Exo1/Pms2
Systemic lupus erythematosus	Systemic lupus erythematosus	Systemic lupus erythematosus	99	0.345291489975856	1.3150274546599	0.024975024975025	0.0366159264464349	0.0100256567696354	7496	tags=34%, list=23%, signal=26%	Actn1/Fcgr2b/C1s1/C1qb/Ro60/C1qa/Cd86/H2-DMb1/H2-Aa/Fcgr1/C1qc/Actn4/Trim21/H2-DMa/C4b/H2-Eb1/Fcgr4/C3/H2-Ab1/Macroh2a1/Snrpd1/Cd40/H2-Ob/C2/Ssb/H2-Oa/Macroh2a2/C7/H3f3a/Cd80/H3f3b/Cd40lg/Grin2a/H2az1
Dilated cardiomyopathy	Dilated cardiomyopathy	Dilated cardiomyopathy	88	0.351436116948602	1.32447000077334	0.026	0.0377983193277311	0.0103494029190624	8972	tags=47%, list=28%, signal=34%	Itgb5/Adcy3/Tgfb3/Tpm3/Igf1/Adcy7/Itga11/Itga2/Itgb8/Itgb4/Tgfb2/Cacnb3/Itga4/Itga10/Tpm2/Cacng7/Actb/Itga5/Lama2/Myh7/Itga8/Itga9/Itgb7/Tpm4/Itgb1/Adcy4/Adcy2/Cacna1d/Itga3/Lmna/Actg1/Emd/Cacnb1/Tgfb1/Prkx/Cacng4/Gnas/Itga1/Mybpc3/Itgav/Itgb3
Sulfur metabolism	Sulfur metabolism	Sulfur metabolism	10	0.575337763597705	1.53592424892745	0.0274111767203082	0.0395177797717776	0.0108202013369637	751	tags=40%, list=2%, signal=39%	Papss2/Chst12/Chst11/Papss1
Glycosphingolipid biosynthesis - ganglio series	Glycosphingolipid biosynthesis - ganglio series	Glycosphingolipid biosynthesis - ganglio series	15	0.51781998977647	1.52669618936436	0.0277537537572369	0.0396809867768759	0.0108648883782137	13686	tags=87%, list=42%, signal=50%	Hexb/Slc33a1/Glb1/Hexa/B4galnt1/St3gal2/St3gal1/St6galnac4/B3galt4/St6galnac6/St6galnac5/St8sia1/St6galnac3
ABC transporters	ABC transporters	ABC transporters	40	0.406446450382979	1.40502950402335	0.0282258064516129	0.0400251189846642	0.0109591138077876	8651	tags=48%, list=27%, signal=35%	Abcc3/Abcd4/Abca9/Abcc4/Abca1/Abca7/Abcg2/Abcc5/Abcg1/Abca3/Abca8b/Abcc10/Tap1/Abcd1/Abcc1/Tap2/Abca2/Abcg4/Abca5
Type II diabetes mellitus	Type II diabetes mellitus	Type II diabetes mellitus	45	0.395609751550925	1.39083762642464	0.034136546184739	0.0480131909752832	0.0131462950647262	14147	tags=67%, list=44%, signal=38%	Prkcd/Pik3r5/Pik3cg/Mapk3/Pik3cd/Ikbkb/Socs3/Pik3r3/Hk3/Socs4/Cacna1e/Cacna1d/Socs2/Mapk1/Irs2/Pik3cb/Irs1/Hk1/Cacna1a/Mapk9/Prkcz/Pik3r2/Pkm/Mtor/Socs1/Tnf/Pik3ca/Pik3r1/Cacna1g/Adipoq
RNA polymerase	RNA polymerase	RNA polymerase	27	0.44303238720376	1.44769405139782	0.0346938775510204	0.0484035549703752	0.0132531790305256	14953	tags=85%, list=46%, signal=46%	Polr3k/Polr3d/Polr3f/Polr1h/Polr2a/Polr1c/Polr2d/Polr3b/Polr2b/Polr3c/Polr3a/Polr2g/Polr1b/Polr1e/Polr2j/Polr2h/Polr3gl/Polr2f/Polr3g/Polr2l/Polr2i/Polr2c/Polr3h
