# Supplementary material for: Exploration of the Potential Mechanism of Metal Ion Transport‐Related Genes in Myocardial Infarction Based on Transcriptomics
Source: J Cell Mol Med. 2026 Apr 9;30(7):e71134. doi: 10.1111/jcmm.71134 (PMC13066501; doi:10.1111/jcmm.71134)
Supplement: Supplementary file 5 — Table S5: Igf1 (129 pathways). [file JCMM-30-e71134-s001.xlsx]

## Sheet: GSEA_Igf1_gsea
Table S5 Igf1 （129 pathways)
	ID	Description	setSize	enrichmentScore	NES	pvalue	p.adjust	qvalue	rank	leading_edge	core_enrichment
Valine, leucine and isoleucine degradation	Valine, leucine and isoleucine degradation	Valine, leucine and isoleucine degradation	42	-0.577644	-3.83428	1e-10	9.36842105263158e-10	2.65927977839335e-10	1130	tags=52%, list=3%, signal=51%	Hsd17b10/Ehhadh/Acads/Mcee/Mccc1/Mmut/Pcca/Bckdha/Mccc2/Acat1/Echs1/Bckdhb/Aldh6a1/Hadh/Hibadh/Dbt/Hibch/Dld/Hadha/Acadm/Acaa2/Hadhb
Citrate cycle (TCA cycle)	Citrate cycle (TCA cycle)	Citrate cycle (TCA cycle)	29	-0.654669	-3.75431	1e-10	9.36842105263158e-10	2.65927977839335e-10	1905	tags=72%, list=6%, signal=68%	Ogdh/Idh2/Mdh2/Cs/Pdha1/Dlat/Idh3g/Pdhb/Ogdhl/Idh3a/Sdhd/Suclg2/Sdha/Mdh1/Fh1/Sdhb/Idh3b/Sdhc/Suclg1/Dld/Sucla2
N-Glycan biosynthesis	N-Glycan biosynthesis	N-Glycan biosynthesis	44	0.686577281953306	2.41254295686618	1e-10	9.36842105263158e-10	2.65927977839335e-10	7959	tags=89%, list=25%, signal=67%	Alg9/Stt3a/Man2a1/Rpn2/Ganab/Dpm2/Alg5/Man1b1/Man1a2/Stt3b/Mgat2/Fut8/Dad1/Alg14/Alg8/Mogs/Rpn1/B4galt1/Ddost/Mgat5/St6gal1/Alg3/Alg12/B4galt2/Rft1/Dpm3/Mgat4a/Dpagt1/Alg1/Man2a2/Alg13/Man1c1/Mgat3/Alg11/Dolpp1/B4galt3/Man1a/Alg2/Mgat5b
Ribosome	Ribosome	Ribosome	83	0.616139763213971	2.30046820774603	1e-10	9.36842105263158e-10	2.65927977839335e-10	9630	tags=88%, list=30%, signal=62%	Rpl3/Rpl15/Rps4x/Rpl4/Rps18/Rpl10/Rps6/Rps16/Rpl23/Rps26/Rps11/Rpl36a/Rpl23a/Rpl7/Rps3/Rpl19/Rpsa/Rpl5/Rps15/Rps23/Rps20/Rps24/Rps15a/Rps5/Rps12/Rpl14/Rpl10a/Rpl13a/Fau/Rpl34/Rpl26/Rplp0/Rps3a1/Rpl12/Rps9/Rps7/Rpl18a/Rplp1/Rpl21/Rpl24/Rps19/Rpl9/Rpl32/Rpl8/Rpl35/Rpl6/Rps25/Rpl35a/Mrpl13/Rpl28/Rplp2/Rpl39/Rpl31/Rpl37/Rpl27/Rpl18/Rpl22/Rps8/Rpl37a/Rps27l/Rpl11/Rpl7a/Rpl17/Rpl36al/Rpl22l1/Rps27a/Rps…
Amino sugar and nucleotide sugar metabolism	Amino sugar and nucleotide sugar metabolism	Amino sugar and nucleotide sugar metabolism	44	0.649450374184878	2.28208384876386	1e-10	9.36842105263158e-10	2.65927977839335e-10	7083	tags=75%, list=22%, signal=59%	Ugdh/Gale/Cyb5r3/Renbp/Hexb/Pgm2/Hexa/Gfpt2/Uxs1/Nans/Npl/Gmds/Cmas/Hk3/Galk2/Pmm2/Amdhd2/Gnpda1/Cyb5r1/Gnpnat1/Gmppa/Pmm1/Gfpt1/Pgm3/Uap1/Gmppb/Gfus/Fpgt/Hk1/Gne/Nagk/Galk1/Gnpda2
Pathogenic Escherichia coli infection	Pathogenic Escherichia coli infection	Pathogenic Escherichia coli infection	51	0.618471699165767	2.21857795666006	1e-10	9.36842105263158e-10	2.65927977839335e-10	6907	tags=75%, list=21%, signal=59%	Arpc1b/Hcls1/Cd14/Arpc3/Tubb2a/Cttn/Tubb5/Cdc42/Tuba1a/Tubb3/Actb/Was/Tuba1c/Arpc2/Arhgef2/Arpc5/Tubb2b/Wasl/Arpc4/Nck1/Tubb6/Rhoa/Tuba1b/Ywhaq/Arpc1a/Cldn1/Ctnnb1/Krt18/Actg1/Ly96/Abl1/Tlr5/Ncl/Fyn/Prkca/Tubb4b/Rock2/Itgb1
Fc gamma R-mediated phagocytosis	Fc gamma R-mediated phagocytosis	Fc gamma R-mediated phagocytosis	94	0.583207687885458	2.20489037117507	1e-10	9.36842105263158e-10	2.65927977839335e-10	7145	tags=71%, list=22%, signal=56%	Fcgr2b/Arpc1b/Ncf1/Pla2g4a/Prkcd/Vav1/Cfl1/Mapk3/Pak1/Gsn/Marcks/Fcgr1/Pld2/Pik3r5/Arpc3/Inpp5d/Gab2/Dnm1/Rac2/Marcksl1/Plcg2/Cdc42/Asap1/Ptprc/Was/Hck/Arpc2/Syk/Pip5k1a/Arpc5/Wasl/Plpp3/Arpc4/Sphk1/Fcgr4/Pikfyve/Dock2/Rac1/Lyn/Pik3cd/Plpp2/Limk2/Wasf2/Map2k1/Arf6/Arpc1a/Akt3/Crk/Rps6kb2/Prkcb/Plcg1/Pla2g6/Pip4k2b/Sphk2/Pik3r3/Pik3cg/Limk1/Vav2/Pld1/Prkcg/Plpp1/Prkca/Asap2/Vasp/Vav3/Crkl/Rps6kb1
Spliceosome	Spliceosome	Spliceosome	123	0.572812704120486	2.19979026800032	1e-10	9.36842105263158e-10	2.65927977839335e-10	12167	tags=89%, list=38%, signal=56%	Zmat2/Ctnnbl1/Lsm6/Snrpb2/Snrnp70/Rbm17/Prpf31/Bud31/Dhx38/U2af1/Pqbp1/Snrpd1/U2af2/Ppie/Srsf9/Cwc15/Eftud2/Sf3a3/Rbm22/Plrg1/Sart1/Hnrnpa1/Acin1/Rbm25/Snw1/Isy1/Prpf6/Ddx46/Tra2b/Ncbp1/Srsf6/Usp39/Puf60/Cdc5l/Sf3b1/Hspa2/Srsf10/Xab2/Dhx15/Eif4a3/Alyref/Tcerg1/Sf3b3/Ddx42/Sf3a1/Ddx39b/Ddx5/Ncbp2/Dhx8/Ddx23/Hnrnpc/Sf3b2/Snrpa1/Prpf3/Hnrnpm/Dhx16/Prpf40a/Syf2/Lsm8/Srsf3/Srsf4/Prpf38a/Aqr/Thoc3/Cher…
Lysosome	Lysosome	Lysosome	117	0.5729198268793	2.19839305620595	1e-10	9.36842105263158e-10	2.65927977839335e-10	9987	tags=80%, list=31%, signal=56%	Arsg/Ctss/Atp6v0a4/Cd68/Ctsb/Asah1/Laptm5/Ap3s1/Arsa/Ctsz/Acp5/Ctsk/Gm2a/Slc11a1/Hexb/Ctsa/Tcirg1/Lipa/Cln5/Lgmn/Ctsl/Glb1/Ap1s1/Acp2/M6pr/Npc2/Sumf1/Slc17a5/Arsb/Galns/Gba/Ctsh/Man2b1/Hexa/Gusb/Lamp2/Pla2g15/Ap4m1/Nagpa/Laptm4a/Cd63/Galc/Ctsc/Cln3/Ap3m2/Ap1s2/Lamp1/Naga/Atp6v0d1/Ctsd/Hgsnat/Manba/Fuca1/Ppt1/Gns/Ids/Ctns/Ctso/Ap3d1/Gla/Cltc/Psap/Atp6ap1/Ap3b1/Naglu/Clta/Sgsh/Ap1s3/Atp6v1h/Neu1/Tp…
ECM-receptor interaction	ECM-receptor interaction	ECM-receptor interaction	83	0.582760392248945	2.17584034523144	1e-10	9.36842105263158e-10	2.65927977839335e-10	8583	tags=72%, list=27%, signal=53%	Itgb4/Col1a2/Col5a2/Comp/Thbs1/Agrn/Col3a1/Itgb5/Col6a1/Thbs3/Fn1/Col1a1/Sdc2/Col5a1/Col6a2/Itga2/Spp1/Itga11/Sdc3/Col6a3/Sdc1/Tnc/Itga5/Itga10/Cd47/Cd44/Thbs2/Col4a6/Thbs4/Lamc1/Itga4/Col4a4/Itgb8/Col4a2/Itgb7/Itga9/Lama4/Sv2b/Lama3/Col5a3/Col4a1/Sdc4/Col11a1/Chad/Lama2/Itga3/Lamb2/Lamb1/Lamc2/Itga8/Itgb1/Tnxb/Vwf/Itgb3/Col11a2/Hmmr/Hspg2/Col2a1/Lamc3/Reln
Cell cycle	Cell cycle	Cell cycle	123	0.554428978683902	2.12919068106015	1e-10	9.36842105263158e-10	2.65927977839335e-10	10599	tags=80%, list=33%, signal=54%	Tgfb3/Cdc7/Cdkn2b/Mcm6/Tgfb2/Bub3/Cdc25b/Mcm7/Ywhab/Sfn/Hdac1/Smc1a/Trp53/Rbl1/Espl1/Anapc2/Anapc7/E2f1/Dbf4/Mad1l1/Anapc10/Cdc45/Plk1/Orc6/Cdc16/Ywhaq/Mcm4/Cdk2/Smad4/Mcm2/Skp2/Cdc23/Ywhah/Cdc27/Cdc26/Mcm3/Rbx1/Chek2/Orc2/Cdkn2c/Pcna/Cdk4/Ccnb2/Ccna2/Cdkn1a/Stag1/Mcm5/Cdc6/Abl1/Ccnd2/Myc/Bub1b/Orc5/Crebbp/Cdc14a/Anapc4/Tgfb1/Smc3/Cdc20/Cdk1/Stag2/Mad2l1/Cdk6/Cdc25c/Ttk/Smad3/E2f4/E2f5/Mdm2/Anapc…
Focal adhesion	Focal adhesion	Focal adhesion	196	0.53174774933359	2.1070755709886	1e-10	9.36842105263158e-10	2.65927977839335e-10	11164	tags=78%, list=34%, signal=51%	Igf1/Shc2/Itgb4/Myl12b/Col1a2/Col5a2/Vav1/Actn1/Mapk3/Comp/Pak1/Thbs1/Pdgfra/Col3a1/Itgb5/Col6a1/Thbs3/Fn1/Egfr/Col1a1/Shc1/Met/Vegfd/Col5a1/Col6a2/Itga2/Pik3r5/Spp1/Itga11/Rac2/Birc3/Parvg/Actn4/Capn2/Col6a3/Pdgfc/Cdc42/Tnc/Flt4/Flna/Pdgfrb/Itga5/Parva/Itga10/Actb/Ilk/Src/Thbs2/Bcl2/Myl9/Col4a6/Vegfc/Zyx/Thbs4/Lamc1/Itga4/Rac1/Mylk2/Rhoa/Col4a4/Pik3cd/Pak3/Birc2/Itgb8/Col4a2/Pxn/Tln1/Itgb7/Pak2/…
Endocytosis	Endocytosis	Endocytosis	180	0.513926383323011	2.02576524760132	1e-10	9.36842105263158e-10	2.65927977839335e-10	12994	tags=83%, list=40%, signal=50%	Csf1r/Arrb2/Rab31/Arap1/Pdgfra/Egfr/Arfgap3/Met/Smap1/Pld2/F2r/Dnm1/Dab2/Chmp5/Pard6g/Cdc42/Asap1/Pard6b/H2-M3/Src/Pip5k1a/Ehd3/Ldlrap1/Eps15/Ldlr/Pdcd6ip/Grk5/Itch/Pikfyve/Il2rg/Sh3gl1/Git2/Ap2b1/Cxcr4/Vps28/Cltc/Sh3gl3/Smurf2/Ap2a2/Arf6/H2-T23/Prkci/Vps45/Grk2/Stam/Clta/Psd4/Arfgap1/Ehd2/Acap2/Ehd4/Acap1/Rab5c/H2-D1/Rab11fip3/Vta1/Ap2m1/Fgfr3/Ntrk1/Pip4k2b/Psd/Usp8/Hspa2/Igf1r/Ccr5/Acap3/Snf8/S…
Regulation of actin cytoskeleton	Regulation of actin cytoskeleton	Regulation of actin cytoskeleton	203	0.502911489758306	1.99212765469948	1e-10	9.36842105263158e-10	2.65927977839335e-10	10197	tags=69%, list=31%, signal=48%	Arpc1b/Pip4k2a/Itgb4/Baiap2/Myl12b/Fgfr1/Nckap1l/Vav1/Actn1/Cfl1/Mapk3/Pak1/Gsn/Mras/Pdgfra/Itgb5/Fgf18/Itgb2/Cd14/Fn1/Egfr/Itga2/Pik3r5/Arpc3/F2r/Itga11/Rac2/Cyfip1/Actn4/Iqgap1/Rras/Myh10/Fgf11/Pdgfc/Cdc42/Tmsb4x/Msn/Pdgfrb/Itga5/Itga10/Iqgap2/Actb/Was/Brk1/Tiam1/Arpc2/Itgam/Pip5k1a/Arhgef1/Arpc5/Wasl/Ssh3/Arpc4/Csk/Myl9/Slc9a1/Pikfyve/Myh9/Fgd3/Itga4/Rac1/Mylk2/Gng12/Nckap1/Fgf7/Rhoa/Pik3cd/Pa…
Oocyte meiosis	Oocyte meiosis	Oocyte meiosis	106	0.516280161799414	1.96681578977247	1e-10	9.36842105263158e-10	2.65927977839335e-10	10350	tags=71%, list=32%, signal=48%	Igf1/Mapk3/Adcy3/Ar/Ywhab/Calm2/Rps6ka1/Smc1a/Adcy7/Btrc/Ppp2r1b/Espl1/Anapc2/Anapc7/Stag3/Anapc10/Plk1/Itpr3/Map2k1/Cdc16/Ywhaq/Cdk2/Cpeb1/Adcy4/Itpr2/Cdc23/Ywhah/Cdc27/Cdc26/Ppp2cb/Rbx1/Igf1r/Ccnb2/Adcy2/Ppp3r1/Ppp2ca/Fbxw11/Calm3/Sgo1/Ppp2r5d/Aurka/Anapc4/Smc3/Ppp3ca/Cdc20/Cdk1/Ppp3cc/Mad2l1/Cdc25c/Anapc1/Prkx/Ppp2r5b/Cul1/Ppp2r5e/Itpr1/Bub1/Fbxo5/Slk/Skp1/Mapk1/Chp1/Rps6ka3/Ccnb1/Anapc11/Pkmy…
Leukocyte transendothelial migration	Leukocyte transendothelial migration	Leukocyte transendothelial migration	109	0.511113014922623	1.95173230061739	1e-10	9.36842105263158e-10	2.65927977839335e-10	6911	tags=60%, list=21%, signal=47%	Ncf1/Myl12b/Vav1/Actn1/Itgb2/Ncf4/Thy1/Ptk2b/Pik3r5/Rassf5/Cldn11/Mmp2/Cybb/Rac2/Gnai3/Plcg2/Actn4/Cdc42/Ncf2/Msn/Vcam1/Actb/Gnai1/Itgam/Icam1/Pecam1/Myl9/Gnai2/Mapk11/F11r/Itga4/Rac1/Rhoa/Pik3cd/Cxcr4/Cyba/Pxn/Rap1b/Cldn1/Ctnnb1/Mapk13/Rhoh/Prkcb/Actg1/Plcg1/Ptk2/Rap1a/Bcar1/Cldn15/Pik3r3/Pik3cg/Ctnnd1/Rapgef3/Vav2/Ptpn11/Itgal/Prkcg/Jam3/Itk/Prkca/Rock2/Esam/Vasp/Itgb1/Vav3
Chemokine signaling pathway	Chemokine signaling pathway	Chemokine signaling pathway	172	0.495017945716528	1.94553890368683	1e-10	9.36842105263158e-10	2.65927977839335e-10	9763	tags=67%, list=30%, signal=47%	Shc2/Ncf1/Gng8/Prkcd/Vav1/Arrb2/Mapk3/Ccl9/Pak1/Gng2/Cxcl16/Shc1/Elmo1/Stat2/Ptk2b/Pik3r5/Cxcl5/Adcy3/Ccl6/Rac2/Cxcr3/Cx3cl1/Ccr1/Gnai3/Cdc42/Nfkb1/Ccr2/Adcy7/Was/Gngt2/Gnai1/Tiam1/Hck/Ccl3/Wasl/Csk/Gnb4/Grk5/Gnai2/Dock2/Rac1/Plcb3/Gng12/Cxcl13/Fgr/Rhoa/Lyn/Pik3cd/Gng10/Ikbkb/Plcb1/Cxcr4/Pxn/Map2k1/Rap1b/Gnb1/Akt3/Grk2/Cxcr6/Crk/Rela/Prkcb/Adcy4/Tiam2/Ptk2/Rap1a/Jak3/Stat3/Cxcl2/Prex1/Bcar1/Ccl22…
Axon guidance	Axon guidance	Axon guidance	128	0.492857456379661	1.90214793964397	1e-10	9.36842105263158e-10	2.65927977839335e-10	10681	tags=71%, list=33%, signal=48%	Fes/Dpysl2/Cfl1/Mapk3/Pak1/Sema3d/Rhod/Met/Rgs3/Rac2/Srgap3/Plxna3/Gnai3/Ngef/Nfatc1/Cdc42/Robo1/Gnai1/Cdk5/Ephb6/Slit2/Nck1/Slit3/Gnai2/Sema3f/Nfatc4/Sema4a/Rac1/Unc5b/Ntn4/Rhoa/Pak3/Sema3a/Srgap1/Limk2/Cxcr4/Rnd1/Pak2/Epha7/Epha2/Efna5/Srgap2/Ptk2/Ephb3/Ephb4/Plxnc1/Unc5c/Nfatc3/Plxnb2/Ephb2/Ppp3r1/Abl1/Kras/Sema3c/Limk1/Sema3g/Fyn/Ppp3ca/Rasa1/Ppp3cc/Rock2/Sema3b/Unc5a/Efnb2/Itgb1/Sema5a/Efna4…
Pathways in cancer	Pathways in cancer	Pathways in cancer	319	0.468867006484416	1.89472668520416	1e-10	9.36842105263158e-10	2.65927977839335e-10	12962	tags=75%, list=40%, signal=46%	Igf1/Tgfb3/Fzd1/Smo/Bmp4/Fgfr1/Tpm3/Tgfbr2/Csf1r/Fzd2/Mapk3/Pdgfra/Fgf18/Cdkn2b/Fn1/Egfr/Tgfb2/Met/Vegfd/Itga2/Pik3r5/Rassf5/Gli2/Bcr/Mmp2/Rac2/Rara/Birc3/Flt3l/Brca2/Plcg2/Pml/Ar/Fgf11/Hdac1/Cdc42/Nfkb1/Casp3/Pdgfrb/Tgfbr1/Casp8/Trp53/Spi1/Wnt9a/Ccdc6/Il6/Ralbp1/Mecom/Bcl2/E2f1/Col4a6/Traf2/Runx1/Vegfc/Hsp90b1/Gli1/Tcf7l1/Vhl/Gli3/Lamc1/Rac1/Fgf7/Rhoa/Rassf1/Dapk2/Col4a4/Pik3cd/Ralb/Birc2/Ikbkb/…
Wnt signaling pathway	Wnt signaling pathway	Wnt signaling pathway	144	0.474247274635995	1.84492414975068	1.10705170050281e-10	9.85276013447497e-10	2.79676219074393e-10	10182	tags=67%, list=31%, signal=46%	Nkd2/Sfrp1/Fzd1/Sfrp2/Fzd2/Nkd1/Rac2/Nfatc1/Trp53/Btrc/Wnt9a/Ppp2r1b/Csnk2a2/Nfatc4/Tcf7l1/Rac1/Plcb3/Lrp5/Psen1/Rhoa/Plcb1/Fzd7/Axin1/Prickle2/Senp2/Ctbp2/Ctnnb1/Wnt2/Smad4/Prkcb/Ppp2cb/Daam2/Porcn/Tbl1x/Rbx1/Wnt4/Nfatc3/Wnt11/Ppp3r1/Ppp2ca/Fbxw11/Fzd8/Ruvbl1/Fzd6/Ppp2r5d/Ccnd2/Chd8/Peg12/Myc/Sfrp4/Csnk2b/Crebbp/Ppp3ca/Axin2/Siah1a/Vangl1/Prkcg/Plcb2/Ppp3cc/Prkca/Rock2/Smad3/Csnk1e/Csnk1a1/Lrp6/…
Propanoate metabolism	Propanoate metabolism	Propanoate metabolism	30	-0.580718	-3.51614	1.99959185325659e-10	1.69489214228416e-09	4.81104806798578e-10	984	tags=57%, list=3%, signal=55%	Ehhadh/Acacb/Mcee/Mlycd/Acss1/Suclg2/Mmut/Pcca/Acat1/Echs1/Suclg1/Aldh6a1/Hibch/Sucla2/Hadha/Ldhb/Acadm
TGF-beta signaling pathway	TGF-beta signaling pathway	TGF-beta signaling pathway	83	0.531129296298664	1.9830663970851	4.00115143556689e-10	3.09654328491698e-09	8.78971482412864e-10	9593	tags=73%, list=30%, signal=52%	Dcn/Tgfb3/Bmp4/Tgfbr2/Id2/Mapk3/Comp/Thbs1/Thbs3/Fst/Cdkn2b/Tgfb2/Tgfbr1/Rbl1/Smad1/Ppp2r1b/Thbs2/Inhbb/Gdf6/Lefty1/Id4/Thbs4/Inhba/Rhoa/Acvr1/Smad7/Smurf2/Acvrl1/Rps6kb2/Smad4/Chrd/Bmp6/Ppp2cb/Rbx1/Smad6/Sp1/Id3/Ppp2ca/Smurf1/Myc/Crebbp/Tgfb1/Smad9/Rock2/Smad3/E2f4/E2f5/Rps6kb1/Tfdp1/Bmp2/Zfyve16/Cul1/Ep300/Skp1/Mapk1/Rock1/Rbl2/Ltbp1/Bmpr2/Ppp2r1a/Bmpr1a
MAPK signaling pathway	MAPK signaling pathway	MAPK signaling pathway	256	0.408940791093482	1.63660146589246	3.9971542812856e-10	3.09654328491698e-09	8.78971482412864e-10	13495	tags=68%, list=42%, signal=40%	Il1r1/Tgfb3/Pla2g4a/Fgfr1/Tgfbr2/Cacnb3/Arrb2/Mapk3/Pak1/Mras/Pdgfra/Fgf18/Cd14/Egfr/Tgfb2/Cdc25b/Rac2/Rras/Fgf11/Cdc42/Nfkb1/Flna/Rps6ka1/Casp3/Pdgfrb/Mapk8ip1/Tgfbr1/Trp53/Cacna1e/Tnfrsf1a/Cacng7/Map3k12/Ngf/Mecom/Stk3/Map3k8/Traf2/Mapk11/Nfatc4/Ddit3/Rac1/Gng12/Fgf7/Atf4/Ikbkb/Map3k14/Dusp2/Daxx/Map3k3/Taok3/Pak2/Mapk7/Map2k1/Taok2/Rap1b/Akt3/Fgf14/Crk/Max/Mapk13/Rela/Prkcb/Cacnb1/Rap1a/Pla2g6…
Neurotrophin signaling pathway	Neurotrophin signaling pathway	Neurotrophin signaling pathway	123	0.484482535690166	1.86057320195743	4.47204900827309e-10	3.31676968113588e-09	9.41484001741703e-10	11444	tags=72%, list=35%, signal=47%	Shc2/Prkcd/Mapk3/Arhgdib/Shc1/Irak3/Nfkbie/Pik3r5/Arhgdia/Plcg2/Ywhab/Cdc42/Calm2/Nfkb1/Rps6ka1/Trp53/Ngf/Bcl2/Csk/Mapk11/Irak4/Rac1/Psen1/Rhoa/Pik3cd/Maged1/Ngfr/Atf4/Ikbkb/Map3k3/Mapk7/Map2k1/Ywhaq/Rap1b/Akt3/Crk/Sh2b2/Bad/Mapk13/Rela/Bax/Plcg1/Rap1a/Ywhah/Ntrk2/Ntrk1/Pik3r3/Ntrk3/Calm3/Ripk2/Pik3cg/Abl1/Kras/Map2k5/Ptpn11/Traf6/Zfp369/Braf/Camk4/Sh2b3/Frs2/Crkl/Prdm4/Akt1/Shc4/Bex3/Mapk1/Gsk3b…
Notch signaling pathway	Notch signaling pathway	Notch signaling pathway	46	0.618776773158559	2.18971613057393	6.48968725004978e-10	4.62065732203544e-09	1.31159994948375e-09	9661	tags=87%, list=30%, signal=61%	Psen2/Dtx4/Jag1/Lfng/Hdac1/Dtx1/Ncstn/Mfng/Rfng/Dtx3/Numbl/Adam17/Rbpj/Dtx3l/Notch2/Psen1/Maml2/Kat2a/Ctbp2/Snw1/Notch3/Numb/Dtx2/Crebbp/Notch4/Notch1/Ncor2/Maml1/Dll4/Cir1/Maml3/Ep300/Psenen/Dll1/Hdac2/Dvl1/Aph1a/Dvl3/Hes1/Ctbp1
Ubiquitin mediated proteolysis	Ubiquitin mediated proteolysis	Ubiquitin mediated proteolysis	132	0.462753510430479	1.78913476323151	2.57388869111944e-09	1.76212379622792e-08	5.00188895440215e-09	12389	tags=72%, list=38%, signal=45%	Ppil2/Birc3/Pml/Uba7/Fbxo4/Btrc/Cul7/Anapc2/Ube2j1/Anapc7/Uba2/Itch/Vhl/Ube2i/Ube2z/Sae1/Anapc10/Socs3/Birc2/Wwp2/Smurf2/Fbxw8/Cdc16/Ube2w/Ddb1/Ube2q1/Skp2/Cdc23/Cdc27/Ube2h/Cdc26/Uba6/Rbx1/Trim32/Ube2n/Ube4b/Uba1/Pias1/Fbxw11/Smurf1/Cul4b/Syvn1/Ube2e1/Traf6/Anapc4/Ube2m/Pias3/Siah1a/Trim37/Ube4a/Cdc20/Brca1/Cblb/Ube2r2/Mdm2/Anapc1/Ube2c/Ube2e2/Cbl/Elob/Ddb2/Ercc8/Cul1/Pias2/Ube2k/Skp1/Trip12/Klh…
Fatty acid metabolism	Fatty acid metabolism	Fatty acid metabolism	37	-0.480077	-2.91188	2.84695493582437e-09	1.87688140213607e-08	5.32763496762455e-09	984	tags=46%, list=3%, signal=45%	Ehhadh/Acads/Acadl/Acsl1/Acadvl/Acsl6/Cpt1b/Gcdh/Eci1/Acat1/Echs1/Cpt2/Hadh/Hadha/Acadm/Acaa2/Hadhb
Apoptosis	Apoptosis	Apoptosis	81	0.520092778793346	1.93809123143303	4.21347100427781e-09	2.67856370986232e-08	7.60325594756897e-09	11188	tags=78%, list=35%, signal=51%	Il1r1/Casp7/Csf2rb2/Endod1/Irak3/Pik3r5/Birc3/Capn2/Nfkb1/Casp3/Ripk1/Casp8/Trp53/Tnfrsf1a/Il1rap/Ngf/Bcl2/Traf2/Cflar/Irak4/Pik3cd/Birc2/Ikbkb/Map3k14/Bid/Capn1/Akt3/Myd88/Bad/Prkar1a/Rela/Prkar1b/Bax/Ntrk1/Tnfrsf10b/Pik3r3/Apaf1/Ppp3r1/Pik3cg/Casp6/Dffa/Ppp3ca/Ppp3cc/Prkar2b/Prkx/Exog/Akt1/Tradd/Fas/Chp1/Il3ra/Chuk/Irak2/Il1b/Prkacb/Chp2/Pik3r2/Dffb/Irak1/Pik3cb/Casp9/Xiap/Fadd
Adherens junction	Adherens junction	Adherens junction	73	0.53305232938092	1.97072141132567	6.40058103607816e-09	3.71582425715042e-08	1.05475792042117e-08	11577	tags=79%, list=36%, signal=51%	Baiap2/Fgfr1/Tgfbr2/Actn1/Mapk3/Egfr/Met/Snai2/Rac2/Actn4/Iqgap1/Ptpn6/Ptpn1/Cdc42/Tgfbr1/Actb/Was/Ptprf/Ptprj/Src/Wasl/Nectin3/Csnk2a2/Tcf7l1/Rac1/Rhoa/Nectin4/Wasf2/Acp1/Ctnnb1/Smad4/Nectin1/Actg1/Snai1/Erbb2/Igf1r/Ctnnd1/Csnk2b/Crebbp/Fyn/Smad3/Ep300/Mapk1/Rac3/Csnk2a1/Fer/Map3k7/Tjp1/Tcf7/Pard3/Vcl/Actn2/Ptprb/Yes1/Afdn/Ptprm/Wasf1/Wasf3
Hematopoietic cell lineage	Hematopoietic cell lineage	Hematopoietic cell lineage	78	0.520068588185054	1.93268685825794	6.34259672940105e-09	3.71582425715042e-08	1.05475792042117e-08	12938	tags=77%, list=40%, signal=46%	Il1r1/Csf1r/Cd14/Fcgr1/Itga2/Il4ra/Cd9/Flt3l/Cd37/Anpep/Cd55/Itga5/Cd34/Il6/Itgam/Cd44/H2-Eb1/Il11/Il6ra/Itga4/Cd22/Csf3r/Il11ra1/Cd33/Csf1/Flt3/Cd2/Cd5/Itga3/Cd7/Cd3d/Cd19/Cd8a/Csf2ra/Thpo/Cd3e/Il7r/Il1r2/Cd38/Itgb3/Cd4/Il7/Il3ra/Cd3g/Il9r/Itga1/Il1b/Ms4a1/Cr1l/Cd1d1/Il4/Cr2/Epor/Il5ra/Fcer2a/Tnf/Tpo/Itga6/Cd8b1/Kit
Toll-like receptor signaling pathway	Toll-like receptor signaling pathway	Toll-like receptor signaling pathway	88	0.510285654702402	1.91211071987628	6.47137932425074e-09	3.71582425715042e-08	1.05475792042117e-08	13462	tags=85%, list=42%, signal=50%	Lbp/Tlr6/Ctsk/Tlr2/Mapk3/Irf5/Ifnar2/Cd14/Pik3r5/Ikbke/Spp1/Nfkb1/Ripk1/Casp8/Il6/Ccl3/Tlr9/Tlr8/Map3k8/Mapk11/Irak4/Rac1/Pik3cd/Tlr1/Ikbkb/Map2k1/Akt3/Myd88/Mapk13/Cd86/Rela/Irf7/Ly96/Pik3r3/Ticam1/Cd40/Pik3cg/Irf3/Ccl4/Tlr5/Ifnar1/Tirap/Traf6/Cd80/Cxcl10/Fos/Il12b/Tab2/Ticam2/Tbk1/Akt1/Stat1/Mapk1/Chuk/Map2k2/Map3k7/Tlr7/Il1b/Pik3r2/Tollip/Tlr4/Irak1/Pik3cb/Map2k4/Mapk9/Fadd/Mapk12/Ccl5/Map2k6/…
Cell adhesion molecules (CAMs)	Cell adhesion molecules (CAMs)	Cell adhesion molecules (CAMs)	122	0.464895435821604	1.78617502549622	8.33093611215075e-09	4.63408321238386e-08	1.31541096507643e-08	12994	tags=74%, list=40%, signal=44%	Nlgn2/Itgb2/Ncam1/Sdc2/Vcan/H2-DMa/Cldn11/H2-Aa/Sdc3/H2-DMb1/Sdc1/Negr1/Selplg/Ptprc/Cd276/Vcam1/Cd34/Ptprf/H2-M3/Itgam/Icam1/Mpzl1/H2-Eb1/Pecam1/Spn/Nectin3/Cdh3/F11r/Itga4/H2-Ab1/Cd22/Itgb8/Itgb7/Selp/Itga9/H2-Ob/H2-T23/Cldn1/Cntnap1/Alcam/Cd86/Nectin1/H2-D1/Cd2/Sdc4/Cldn15/Cadm1/Mag/Cd40/H2-Oa/Pdcd1/Itgal/Cd80/Nfasc/Jam3/Cd8a/Esam/Itga8/Nrcam/Itgb1/Siglec1/Neo1/Icosl/Cd4/Nrxn3/Glg1/Pvr/H2-Q1/C…
Gap junction	Gap junction	Gap junction	82	0.504116268029786	1.88066589782835	1.54616279840787e-08	8.33990842777578e-08	2.3673306004331e-08	9609	tags=67%, list=30%, signal=47%	Mapk3/Gucy1a1/Pdgfra/Egfr/Tubb2a/Adcy3/Lpar1/Gnai3/Tubb5/Pdgfc/Gucy1b1/Tuba1a/Adcy7/Pdgfrb/Tubb3/Gnai1/Tuba1c/Src/Gnaq/Tubb2b/Gnai2/Tubb6/Plcb3/Csnk1d/Tuba1b/Plcb1/Itpr3/Mapk7/Map2k1/Prkcb/Adcy4/Itpr2/Adcy2/Gna11/Kras/Map2k5/Gnas/Prkcg/Plcb2/Cdk1/Prkca/Tubb4b/Htr2b/Prkx/Itpr1/Map3k2/Mapk1/Sos1/Prkg1/Pdgfd/Map2k2/Pdgfb/Tjp1/Hras/Prkacb
Chronic myeloid leukemia	Chronic myeloid leukemia	Chronic myeloid leukemia	73	0.525023233154173	1.9410374366472	1.70207487306237e-08	8.91086257073828e-08	2.52939919216699e-08	10854	tags=78%, list=34%, signal=52%	Shc2/Tgfb3/Tgfbr2/Mapk3/Shc1/Tgfb2/Pik3r5/Bcr/Gab2/Hdac1/Nfkb1/Tgfbr1/Trp53/Mecom/E2f1/Runx1/Pik3cd/Ikbkb/Map2k1/Akt3/Ctbp2/Crk/Bad/Smad4/Rela/Pik3r3/Cdk4/Cdkn1a/Pik3cg/Abl1/Kras/Ptpn11/Myc/Tgfb1/Braf/Cdk6/Araf/Smad3/Cblb/Mdm2/Crkl/Cbl/Akt1/Shc4/E2f3/Mapk1/Sos1/Chuk/Map2k2/Hdac2/E2f2/Cdkn2a/Hras/Ctbp1/Rb1/Pik3r2/Pik3cb
Small cell lung cancer	Small cell lung cancer	Small cell lung cancer	83	0.503559388838718	1.88012920752397	2.221783477909e-08	1.12993559733658e-07	3.20738667487615e-08	12739	tags=82%, list=39%, signal=50%	Cdkn2b/Fn1/Itga2/Pik3r5/Birc3/Nfkb1/Trp53/Bcl2/E2f1/Col4a6/Traf2/Lamc1/Col4a4/Pik3cd/Birc2/Ikbkb/Col4a2/Cks1b/Akt3/Lama4/Lama3/Traf1/Pten/Col4a1/Max/Cdk2/Rela/Skp2/Ptk2/Lama2/Itga3/Pik3r3/Cdk4/Lamb2/Lamb1/Apaf1/Pias1/Pik3cg/Traf6/Myc/Traf4/Pias3/Cdk6/Lamc2/Traf5/Itgb1/Akt1/Rxrb/Rxra/E2f3/Pias2/Chuk/Lamc3/E2f2/Ptgs2/Ccne1/Rb1/Pik3r2/Pik3cb/Casp9/Xiap/Cdkn1b/Itgav/Bcl2l1/Pias4/Ccnd1/Lama1/Itga6
Cytokine-cytokine receptor interaction	Cytokine-cytokine receptor interaction	Cytokine-cytokine receptor interaction	218	0.402639778951331	1.60164024961991	2.32340200422096e-08	1.14879321319814e-07	3.26091509364346e-08	13088	tags=65%, list=40%, signal=39%	Il1r1/Tgfb3/Csf2rb2/Tnfrsf11b/Tgfbr2/Csf1r/Ifngr1/Ccl9/Tnfrsf1b/Pdgfra/Ifnar2/Egfr/Cxcl16/Tgfb2/Met/Vegfd/Cxcl5/Il18/Il4ra/Ccl6/Osmr/Cxcr3/Cx3cl1/Flt3l/Ccr1/Pdgfc/Il21r/Tnfsf12/Eda/Flt4/Ccr2/Pdgfrb/Tgfbr1/Tnfrsf1a/Il6/Il1rap/Ccl3/Inhbb/Il11/Vegfc/Il2rg/Il6ra/Inhba/Cxcl13/Ltbr/Tnfsf13/Acvr1/Ngfr/Il18rap/Csf3r/Cxcr4/Il11ra1/Plekho2/Il10ra/Il18r1/Tnfrsf25/Acvrl1/Cxcr6/Tnfrsf18/Hgf/Csf1/Il17ra/Tnfrsf…
Pancreatic cancer	Pancreatic cancer	Pancreatic cancer	70	0.531089725852358	1.95714831885893	2.63755145879465e-08	1.26887610720391e-07	3.60177724102825e-08	11164	tags=80%, list=34%, signal=53%	Tgfb3/Tgfbr2/Mapk3/Egfr/Tgfb2/Vegfd/Pik3r5/Rac2/Brca2/Cdc42/Nfkb1/Tgfbr1/Trp53/Ralbp1/E2f1/Vegfc/Rac1/Pik3cd/Ralb/Ikbkb/Map2k1/Akt3/Arhgef6/Bad/Smad4/Rela/Erbb2/Stat3/Tgfa/Pik3r3/Cdk4/Pik3cg/Kras/Pld1/Tgfb1/Braf/Rala/Cdk6/Araf/Smad3/Akt1/E2f3/Rad51/Stat1/Mapk1/Chuk/Rac3/E2f2/Cdkn2a/Pgf/Rb1/Ralgds/Pik3r2/Pik3cb/Casp9/Mapk9
B cell receptor signaling pathway	B cell receptor signaling pathway	B cell receptor signaling pathway	75	0.519930592547813	1.92653626350736	3.10759593811105e-08	1.4556633604836e-07	4.13198351881802e-08	8653	tags=71%, list=27%, signal=52%	Fcgr2b/Cd72/Vav1/Mapk3/Pirb/Pik3ap1/Nfkbie/Pik3r5/Inpp5d/Rac2/Plcg2/Ptpn6/Nfatc1/Nfkb1/Syk/Blnk/Nfatc4/Rac1/Lyn/Pik3cd/Cd22/Ikbkb/Map2k1/Akt3/Btk/Rela/Prkcb/Bcl10/Card11/Pik3r3/Nfatc3/Cd79a/Ppp3r1/Cd81/Pik3cg/Kras/Vav2/Dapp1/Cd19/Ppp3ca/Ppp3cc/Cd79b/Fos/Vav3/Akt1/Mapk1/Gsk3b/Chp1/Sos1/Malt1/Chuk/Rac3/Map2k2
Prostate cancer	Prostate cancer	Prostate cancer	91	0.490428031413684	1.84459936486852	3.52894365552738e-08	1.6106460786766e-07	4.5719108087804e-08	13234	tags=82%, list=41%, signal=49%	Igf1/Fgfr1/Mapk3/Pdgfra/Egfr/Creb3l1/Creb3l2/Pik3r5/Creb3/Ar/Creb5/Pdgfc/Nfkb1/Pdgfrb/Trp53/Bcl2/E2f1/Hsp90b1/Tcf7l1/Pik3cd/Atf4/Ikbkb/Map2k1/Akt3/Ctnnb1/Hsp90aa1/Pten/Cdk2/Bad/Rela/Erbb2/Tgfa/Igf1r/Pik3r3/Cdkn1a/Pik3cg/Kras/Crebbp/Fgfr2/Braf/Foxo1/Hsp90ab1/Araf/Mdm2/Creb1/Akt1/E2f3/Ep300/Mapk1/Gsk3b/Sos1/Chuk/Pdgfd/Map2k2/Pdgfb/Tcf7/E2f2/Hras/Creb3l3/Pdpk1/Pdgfa/Ccne1/Rb1/Pik3r2/Pik3cb/Casp9/Cre…
SNARE interactions in vesicular transport	SNARE interactions in vesicular transport	SNARE interactions in vesicular transport	34	0.644790783193269	2.18855988892798	4.36557971438634e-08	1.94268297290192e-07	5.51441648133011e-08	6861	tags=79%, list=21%, signal=63%	Stx2/Stx16/Bet1l/Stx5a/Ykt6/Gosr2/Stx1a/Stx12/Sec22b/Vamp8/Vamp4/Vamp3/Gosr1/Snap23/Stx3/Snap29/Bet1/Stx8/Stx17/Use1/Vamp5/Vamp2/Stx7/Vti1a/Stx4a/Stx11/Stx6
Vascular smooth muscle contraction	Vascular smooth muscle contraction	Vascular smooth muscle contraction	106	0.466899223374847	1.77869465595104	6.24588337302422e-08	2.71162741560564e-07	7.69710916316207e-08	10394	tags=60%, list=32%, signal=41%	Pla2g4a/Prkcd/Cald1/Myl6/Mapk3/Gucy1a1/Adcy3/Calm2/Gucy1b1/Ptgir/Adcy7/Gnaq/Arhgef1/Npr1/Myl9/Mylk2/Plcb3/Rhoa/Plcb1/Itpr3/Map2k1/Acta2/Gna13/Prkcb/Adcy4/Itpr2/Pla2g6/Arhgef11/Actg2/Calcrl/Adcy2/Calm3/Gna11/Mylk/Prkch/Ramp2/Gnas/Prkcg/Braf/Plcb2/Prkca/Npr2/Rock2/Araf/Cacna1d/Irag1/Prkx/Myl6b/Itpr1/Kcnmb1/Ppp1r12a/Mapk1/Prkg1/Rock1/Myh11/Map2k2/Ednra/Arhgef12/Prkacb/Calm1/Ppp1r14a/Ramp3/Ppp1ca/Kcn…
Leishmania infection	Leishmania infection	Leishmania infection	63	0.531146344461686	1.93995443743655	6.98766446133814e-08	2.89256807934463e-07	8.21071956289426e-08	10792	tags=78%, list=33%, signal=52%	Fcgr2b/Ncf1/Tgfb3/Ifngr1/Tlr2/Mapk3/Itgb2/Ncf4/Fcgr1/Tgfb2/H2-DMa/H2-Aa/Marcksl1/Ptpn6/H2-DMb1/Ncf2/Nfkb1/Itgam/H2-Eb1/C3/Fcgr4/Mapk11/Irak4/Itga4/H2-Ab1/Cyba/H2-Ob/Myd88/Mapk13/Rela/Prkcb/H2-Oa/Traf6/Tgfb1/Jak2/Fos/Itgb1/Il12b/Tab2/Stat1/Mapk1/Map3k7/Elk1/Ptgs2/Il1b/Cr1l/Il4/Tlr4/Irak1
Natural killer cell mediated cytotoxicity	Natural killer cell mediated cytotoxicity	Natural killer cell mediated cytotoxicity	104	0.465683707148195	1.77300198329389	6.87570620651951e-08	2.89256807934463e-07	8.21071956289426e-08	10907	tags=68%, list=34%, signal=45%	Shc2/Sh3bp2/Tyrobp/Fcer1g/Ifngr1/Vav1/Mapk3/Pak1/Itgb2/Ifnar2/Shc1/Ptk2b/Pik3r5/Rac2/Plcg2/Ptpn6/Nfatc1/Mill2/Cd48/Lcp2/Casp3/H2-M3/Ulbp1/Syk/Icam1/Fcgr4/Nfatc4/Rac1/Pik3cd/Bid/Cd244a/Map2k1/H2-T23/H2-D1/Prkcb/Plcg1/Tnfrsf10b/Pik3r3/Nfatc3/Ppp3r1/Pik3cg/Kras/Ifnar1/Vav2/Ptpn11/Itgal/Fyn/Ppp3ca/Prkcg/Braf/Ppp3cc/Prkca/Lck/Araf/Vav3/Shc4/Fas/Mapk1/Chp1/Sos1/Rac3/Map2k2/Hcst/Hras/Raet1e/H2-Q10/Chp2/…
Antigen processing and presentation	Antigen processing and presentation	Antigen processing and presentation	58	0.536922002480363	1.94653747058356	8.76518051214357e-08	3.54591393445808e-07	1.0065279057007e-07	12994	tags=83%, list=40%, signal=50%	Ctss/Ctsb/Cd74/Lgmn/Ctsl/Ifi30/Pdia3/H2-DMa/Calr/H2-Aa/H2-DMb1/H2-M3/H2-Eb1/Tapbp/H2-Ab1/Ciita/H2-Ob/B2m/H2-T23/Rfx5/Hsp90aa1/Rfxank/Hspa4/H2-D1/Nfya/Hspa2/Tap2/Tap1/H2-Oa/Cd8a/Hsp90ab1/Psme2/Creb1/Cd4/H2-Q1/Hspa5/Nfyb/H2-Q10/H2-M2/Psme3/Rfxap/Canx/Hspa1l/Klrd1/Hspa8/Klrc3/Cd8b1/H2-Q2
Progesterone-mediated oocyte maturation	Progesterone-mediated oocyte maturation	Progesterone-mediated oocyte maturation	83	0.494048145696023	1.8446172769974	9.39500656717388e-08	3.71624704212656e-07	1.05487793034935e-07	9670	tags=65%, list=30%, signal=46%	Igf1/Mapk3/Pik3r5/Cdc25b/Adcy3/Gnai3/Rps6ka1/Adcy7/Gnai1/Anapc2/Anapc7/Gnai2/Mapk11/Pik3cd/Anapc10/Plk1/Map2k1/Cdc16/Akt3/Pde3b/Hsp90aa1/Cdk2/Cpeb1/Mapk13/Adcy4/Cdc23/Cdc27/Cdc26/Igf1r/Pik3r3/Ccnb2/Adcy2/Ccna2/Pik3cg/Kras/Anapc4/Braf/Cdk1/Mad2l1/Hsp90ab1/Cdc25c/Araf/Anapc1/Prkx/Akt1/Bub1/Mapk1/Rps6ka3/Ccnb1/Anapc11/Pkmyt1/Anapc5/Prkacb/Cdc25a
Sphingolipid metabolism	Sphingolipid metabolism	Sphingolipid metabolism	38	0.594356513945195	2.05300186896476	1.73336402970108e-07	6.70736515840853e-07	1.90392387701721e-07	6843	tags=68%, list=21%, signal=54%	Asah1/Arsa/Glb1/Gba/Sptlc2/Galc/Sgpl1/Kdsr/Plpp3/Sphk1/Sptlc1/Sgms2/Sgpp1/Plpp2/Gla/Smpd3/Acer3/Neu1/Sphk2/Gal3st1/Ugcg/Asah2/Plpp1/Cerk/Smpd4/B4galt6
Long-term potentiation	Long-term potentiation	Long-term potentiation	66	0.515060755304801	1.89098169230837	2.3534734433182e-07	8.91315474277957e-07	2.5300498382816e-07	10197	tags=65%, list=31%, signal=45%	Mapk3/Calm2/Rps6ka1/Gnaq/Plcb3/Atf4/Plcb1/Itpr3/Map2k1/Rap1b/Prkcb/Itpr2/Rap1a/Ppp3r1/Calm3/Kras/Rapgef3/Crebbp/Ppp3ca/Grin2d/Prkcg/Braf/Plcb2/Ppp3cc/Camk4/Prkca/Araf/Prkx/Gria1/Gria2/Itpr1/Ppp1r12a/Ep300/Mapk1/Chp1/Rps6ka3/Map2k2/Grin2a/Hras/Prkacb/Calm1/Chp2/Ppp1ca
T cell receptor signaling pathway	T cell receptor signaling pathway	T cell receptor signaling pathway	108	0.460812588191786	1.75754062069418	2.48068487097147e-07	9.19920639651919e-07	2.61124723260154e-07	13495	tags=79%, list=42%, signal=46%	Vav1/Mapk3/Pak1/Nfkbie/Pik3r5/Ptpn6/Nfatc1/Cdc42/Lcp2/Nfkb1/Ptprc/Nck1/Map3k8/Mapk11/Nfatc4/Rhoa/Pik3cd/Pak3/Ikbkb/Map3k14/Pak2/Map2k1/Akt3/Mapk13/Rela/Plcg1/Bcl10/Card11/Pik3r3/Cdk4/Nfatc3/Ppp3r1/Pik3cg/Kras/Vav2/Pdcd1/Cd3d/Rasgrp1/Fyn/Ppp3ca/Ppp3cc/Itk/Cd8a/Lck/Cblb/Cd3e/Fos/Vav3/Cbl/Pak4/Cd4/Akt1/Nck2/Mapk1/Gsk3b/Chp1/Sos1/Malt1/Chuk/Cd3g/Map2k2/Map3k7/Hras/Cd40lg/Dlg1/Icos/Pdpk1/Chp2/Il4/Pak6…
Glycosaminoglycan biosynthesis - chondroitin sulfate	Glycosaminoglycan biosynthesis - chondroitin sulfate	Glycosaminoglycan biosynthesis - chondroitin sulfate	22	0.690183009118956	2.18585681063102	3.07248917847626e-07	1.11612872197709e-06	3.16819507125372e-07	6235	tags=82%, list=19%, signal=66%	Dse/Chst12/Ust/Chpf2/Chsy1/Chst14/Chst11/Chpf/Xylt2/Csgalnact2/B4galt7/Chsy3/Xylt1/Csgalnact1/Chst15/B3gat3/Chst3/B3gat2
Glioma	Glioma	Glioma	63	0.512845563434104	1.87311281886344	4.99086054820505e-07	1.776746355161e-06	5.04339592239668e-07	10854	tags=75%, list=34%, signal=50%	Igf1/Shc2/Mapk3/Pdgfra/Egfr/Shc1/Pik3r5/Plcg2/Calm2/Pdgfrb/Trp53/E2f1/Pik3cd/Map2k1/Akt3/Pten/Prkcb/Plcg1/Tgfa/Igf1r/Pik3r3/Cdk4/Calm3/Cdkn1a/Pik3cg/Kras/Prkcg/Braf/Prkca/Cdk6/Araf/Mdm2/Akt1/Shc4/E2f3/Mapk1/Sos1/Map2k2/Pdgfb/E2f2/Cdkn2a/Hras/Calm1/Pdgfa/Rb1/Pik3r2/Pik3cb
Nucleotide excision repair	Nucleotide excision repair	Nucleotide excision repair	43	0.565107448412417	1.98086910292996	8.53995200657131e-07	2.96117604469103e-06	8.40546718776876e-07	13519	tags=95%, list=42%, signal=56%	Pold4/Pole2/Mnat1/Pole3/Pold3/Lig1/Rfc2/Gtf2h1/Ddb1/Gtf2h5/Rad23b/Ercc3/Rbx1/Pcna/Cul4b/Rpa1/Rfc5/Ercc6/Xpa/Xpc/Cdk7/Ddb2/Ercc8/Pold1/Cetn2/Ercc1/Ercc5/Gtf2h3/Ercc4/Gtf2h2/Rfc4/Cul4a/Rfc3/Gtf2h4/Rfc1/Rpa2/Pole4/Rad23a/Pold2/Rpa3/Ercc2
NOD-like receptor signaling pathway	NOD-like receptor signaling pathway	NOD-like receptor signaling pathway	58	0.515964675697259	1.87055954142789	8.65062664741201e-07	2.96117604469103e-06	8.40546718776876e-07	11574	tags=79%, list=36%, signal=51%	Mapk3/Casp4/Il18/Pstpip1/Birc3/Nfkb1/Casp8/Il6/Naip2/Casp1/Mapk11/Hsp90b1/Birc2/Ikbkb/Tnfaip3/Hsp90aa1/Mapk13/Card9/Rela/Mefv/Cxcl2/Pycard/Trip6/Ripk2/Ccl12/Card6/Sugt1/Traf6/Nod1/Nlrp3/Erbin/Hsp90ab1/Nlrp1a/Nlrc4/Tab2/Mapk1/Chuk/Cxcl1/Map3k7/Il1b/Nod2/Ccl2/Xiap/Mapk9/Mapk12/Ccl5
Renal cell carcinoma	Renal cell carcinoma	Renal cell carcinoma	70	0.498581512332903	1.83735049121955	9.16450894065107e-07	3.07789168195451e-06	8.7367711847319e-07	10854	tags=74%, list=34%, signal=49%	Tgfb3/Mapk3/Pak1/Tgfb2/Met/Vegfd/Pik3r5/Cdc42/Vegfc/Vhl/Rac1/Pik3cd/Pak3/Pak2/Map2k1/Rap1b/Akt3/Crk/Hgf/Arnt2/Rap1a/Tgfa/Rbx1/Slc2a1/Pik3r3/Hif1a/Pik3cg/Kras/Ptpn11/Crebbp/Arnt/Tgfb1/Braf/Araf/Ets1/Crkl/Elob/Pak4/Akt1/Ep300/Mapk1/Sos1/Map2k2/Eloc/Pdgfb/Hras/Rapgef1/Pgf/Egln2/Pak6/Pik3r2/Pik3cb
Vibrio cholerae infection	Vibrio cholerae infection	Vibrio cholerae infection	52	0.535991268327613	1.92334284405489	9.71726111971722e-07	3.20309718390679e-06	9.09217414710384e-07	11076	tags=77%, list=34%, signal=51%	Atp6v0a4/Pdia4/Tcirg1/Adcy3/Atp6v1a/Plcg2/Kdelr3/Sec61a1/Atp6v0e/Actb/Atp6v0d1/Arf1/Kdelr2/Atp6ap1/Atp6v1c1/Atp6v1h/Atp6v1b2/Prkcb/Actg1/Plcg1/Tjp2/Ero1a/Atp6v1g1/Gnas/Prkcg/Prkca/Atp6v0e2/Atp6v0b/Prkx/Atp6v1d/Atp6v1f/Atp6v0a1/Sec61b/Kdelr1/Tjp1/Prkacb/Sec61g/Atp6v0d2/Atp6v0c/Sec61a2
p53 signaling pathway	p53 signaling pathway	p53 signaling pathway	65	0.506535763826272	1.85744156665407	1.1905226056565e-06	3.85296406921558e-06	1.09368583868922e-06	9201	tags=68%, list=28%, signal=49%	Igf1/Shisa5/Thbs1/Sfn/Serpine1/Casp3/Casp8/Trp53/Zmat3/Ppm1d/Igfbp3/Bid/Steap3/Pmaip1/Pten/Cdk2/Pidd1/Bax/Tnfrsf10b/Ccng2/Chek2/Sesn3/Cdk4/Ccnb2/Apaf1/Cdkn1a/Sesn2/Ccnd2/Siah1a/Cdk1/Mdm4/Cdk6/Rrm2/Mdm2/Ddb2/Bbc3/Cd82/Gadd45g/Gadd45b/Fas/Gtse1/Ccnb1/Ei24/Cdkn2a
Epithelial cell signaling in Helicobacter pylori infection	Epithelial cell signaling in Helicobacter pylori infection	Epithelial cell signaling in Helicobacter pylori infection	68	0.495141197599302	1.81843894862688	1.34468849349646e-06	4.27418842575662e-06	1.21325277608704e-06	13462	tags=82%, list=42%, signal=48%	Atp6v0a4/Pak1/Tcirg1/Egfr/Met/Atp6v1a/Plcg2/Cdc42/Nfkb1/Casp3/Atp6v0e/Src/Atp6v0d1/Csk/Adam17/Mapk11/F11r/Rac1/Lyn/Ikbkb/Map3k14/Atp6ap1/Atp6v1c1/Mapk13/Atp6v1h/Atp6v1b2/Adam10/Rela/Plcg1/Hbegf/Cxcl2/Ptpn11/Nod1/Atp6v1g1/Jam3/Atp6v0e2/Git1/Atp6v0b/Atp6v1d/Atp6v1f/Atp6v0a1/Chuk/Cxcl1/Tjp1/Ptprz1/Atp6v0d2/Atp6v0c/Map2k4/Mapk9/Mapk12/Ccl5/Jam2/Ikbkg/Mapk14/Atp6v1e1/Jun
Long-term depression	Long-term depression	Long-term depression	65	0.499563441601525	1.83187440626539	2.35837492541067e-06	7.3647497670719e-06	2.0905262496715e-06	9513	tags=63%, list=29%, signal=45%	Igf1/Pla2g4a/Mapk3/Gucy1a1/Gria3/Gnai3/Gucy1b1/Gnao1/Gnai1/Gnaq/Ppp2r1b/Gnai2/Plcb3/Lyn/Plcb1/Itpr3/Map2k1/Gna13/Prkcb/Itpr2/Pla2g6/Ppp2cb/Igf1r/Ppp2ca/Gna11/Kras/Gnas/Prkcg/Braf/Plcb2/Prkca/Araf/Gria1/Gria2/Cacna1a/Itpr1/Mapk1/Prkg1/Map2k2/Hras/Ppp2r1a
Non-small cell lung cancer	Non-small cell lung cancer	Non-small cell lung cancer	54	0.512475707484546	1.84800350157345	6.55225875552348e-06	1.99171417923996e-05	5.65359435857587e-06	10945	tags=78%, list=34%, signal=52%	Mapk3/Egfr/Pik3r5/Rassf5/Plcg2/Trp53/E2f1/Rassf1/Pik3cd/Map2k1/Akt3/Bad/Prkcb/Plcg1/Erbb2/Tgfa/Pik3r3/Cdk4/Pik3cg/Kras/Prkcg/Braf/Stk4/Prkca/Cdk6/Araf/Akt1/Rxrb/Rxra/E2f3/Mapk1/Sos1/Map2k2/E2f2/Cdkn2a/Hras/Pdpk1/Foxo3/Rb1/Pik3r2/Pik3cb/Casp9
Tight junction	Tight junction	Tight junction	127	0.413663518458016	1.59483264650556	6.60174924579536e-06	1.99171417923996e-05	5.65359435857587e-06	13865	tags=68%, list=43%, signal=39%	Myl12b/Prkcd/Actn1/Hcls1/Mras/Rab13/Epb41l2/Cldn11/Gnai3/Actn4/Cttn/Rras/Myh10/Pard6g/Cdc42/Pard6b/Myh7/Actb/Gnai1/Src/Ppp2r1b/Csnk2a2/Myl9/Gnai2/Myh9/Cask/F11r/Sptan1/Rhoa/Prkci/Akt3/Cldn1/Ctnnb1/Pten/Epb41l1/Prkcb/Actg1/Ppp2cb/Magi1/Exoc4/Cldn15/Cdk4/Ppp2ca/Tjp2/Llgl1/Kras/Csnk2b/Amotl1/Vapa/Prkch/Ppp2r2d/Prkcg/Jam3/Prkca/Pals1/Rras2/Ppp2r2b/Akt1/Csnk2a1/Myh11/Ppp2r2a/Tjp1/Tjap1/Hras/Pard3/Ppp2…
VEGF signaling pathway	VEGF signaling pathway	VEGF signaling pathway	73	0.473558101463379	1.75076824285616	7.85798486282239e-06	2.33120217597064e-05	6.6172504107978e-06	11347	tags=68%, list=35%, signal=45%	Shc2/Pla2g4a/Mapk3/Pik3r5/Rac2/Plcg2/Nfatc1/Cdc42/Src/Sphk1/Mapk11/Nfatc4/Rac1/Pik3cd/Pxn/Map2k1/Akt3/Bad/Mapk13/Prkcb/Plcg1/Ptk2/Pla2g6/Sphk2/Pik3r3/Nfatc3/Ppp3r1/Pik3cg/Kras/Ppp3ca/Prkcg/Ppp3cc/Prkca/Akt1/Mapk1/Chp1/Rac3/Map2k2/Nos3/Mapkapk3/Hspb1/Ptgs2/Hras/Chp2/Sh2d2a/Pik3r2/Pla2g2e/Pik3cb/Casp9/Mapk12
Colorectal cancer	Colorectal cancer	Colorectal cancer	62	0.480504094281404	1.75026597347775	1.03717279448498e-05	3.02650421997256e-05	8.59090494137688e-06	12708	tags=79%, list=39%, signal=48%	Tgfb3/Tgfbr2/Mapk3/Tgfb2/Pik3r5/Rac2/Casp3/Tgfbr1/Trp53/Bcl2/Tcf7l1/Rac1/Rhoa/Pik3cd/Map2k1/Axin1/Akt3/Ctnnb1/Msh6/Bad/Smad4/Bax/Pik3r3/Appl1/Pik3cg/Kras/Myc/Tgfb1/Birc5/Axin2/Braf/Araf/Smad3/Fos/Akt1/Msh3/Mapk1/Gsk3b/Rac3/Tcf7/Ralgds/Pik3r2/Pik3cb/Casp9/Mapk9/Msh2/Ccnd1/Tcf7l2/Mlh1
Jak-STAT signaling pathway	Jak-STAT signaling pathway	Jak-STAT signaling pathway	127	0.408908642782252	1.57650076414366	1.11846311659623e-05	3.2110715282924e-05	9.11480977871289e-06	13036	tags=65%, list=40%, signal=39%	Csf2rb2/Ifngr1/Ifnar2/Stat2/Pik3r5/Il4ra/Osmr/Ptpn6/Il21r/Stat6/Il6/Tyk2/Il11/Spred1/Il2rg/Il6ra/Pik3cd/Socs3/Csf3r/Il11ra1/Socs5/Il10ra/Socs2/Akt3/Stam/Jak3/Stat3/Pik3r3/Pim1/Pias1/Stat4/Clcf1/Lif/Pik3cg/Spry2/Ccnd2/Ifnar1/Stam2/Ptpn11/Myc/Il6st/Socs4/Crebbp/Pias3/Csf2ra/Irf9/Il20rb/Cblb/Il13ra1/Jak2/Il7r/Lepr/Cbl/Il12b/Akt1/Ep300/Stat1/Pias2/Il7/Sos1/Il2rb/Il3ra/Osm/Socs7/Il9r/Il13ra2/Il4/Spred…
Melanogenesis	Melanogenesis	Melanogenesis	97	0.433796473539846	1.64211252085106	1.28647372136086e-05	3.63479876828942e-05	1.03175837302124e-05	13125	tags=68%, list=41%, signal=41%	Fzd1/Fzd2/Mapk3/Creb3l1/Creb3l2/Edn1/Adcy3/Creb3/Gnai3/Calm2/Gnao1/Adcy7/Gnai1/Gnaq/Wnt9a/Gnai2/Tcf7l1/Plcb3/Plcb1/Fzd7/Map2k1/Ctnnb1/Wnt2/Prkcb/Adcy4/Wnt4/Wnt11/Adcy2/Calm3/Fzd8/Fzd6/Kras/Crebbp/Gnas/Prkcg/Plcb2/Prkca/Prkx/Creb1/a/Ep300/Fzd5/Mapk1/Gsk3b/Map2k2/Tcf7/Dvl1/Fzd4/Hras/Dvl3/Prkacb/Creb3l3/Wnt2b/Fzd9/Calm1/Fzd3/Creb3l4/Adcy5/Wnt9b/Wnt5b/Tcf7l2/Wnt6/Ednrb/Wnt10b/Kit/Pomc
Melanoma	Melanoma	Melanoma	67	0.474056584746677	1.74054601290568	1.69116785608059e-05	4.70356059972415e-05	1.33513251795836e-05	10854	tags=67%, list=34%, signal=45%	Igf1/Fgfr1/Mapk3/Pdgfra/Fgf18/Egfr/Met/Pik3r5/Fgf11/Pdgfc/Pdgfrb/Trp53/E2f1/Fgf7/Pik3cd/Map2k1/Akt3/Fgf14/Pten/Bad/Hgf/Igf1r/Pik3r3/Cdk4/Cdkn1a/Pik3cg/Kras/Braf/Cdk6/Araf/Mdm2/Fgf6/Akt1/E2f3/Mapk1/Pdgfd/Map2k2/Pdgfb/E2f2/Cdkn2a/Hras/Pdgfa/Rb1/Pik3r2/Pik3cb
Bladder cancer	Bladder cancer	Bladder cancer	40	0.532770141659122	1.84738907441524	1.84569630469663e-05	4.97778700357575e-05	1.41297324761464e-05	10695	tags=75%, list=33%, signal=50%	Mapk3/Thbs1/Egfr/Vegfd/Mmp2/Trp53/E2f1/Vegfc/Rassf1/Dapk2/Map2k1/Erbb2/Fgfr3/Cdk4/Cdkn1a/Kras/Myc/Dapk3/Braf/Araf/Mdm2/E2f3/Mapk1/Map2k2/E2f2/Cdkn2a/Hras/Pgf/Rb1/Dapk1
Insulin signaling pathway	Insulin signaling pathway	Insulin signaling pathway	132	0.403058797438173	1.5583382726845	1.82910163262643e-05	4.97778700357575e-05	1.41297324761464e-05	11164	tags=60%, list=34%, signal=39%	Shc2/Phkg2/Pygl/Mapk3/Shc1/Pck2/Pik3r5/Inpp5d/Ptpn1/Calm2/Prkag2/Rps6/Ptprf/Eif4e2/Pik3cd/Hk3/Socs3/Ikbkb/Map2k1/Socs2/Prkci/Akt3/Pde3b/Crk/Sh2b2/Rps6kb2/Acaca/Bad/Prkar1a/Ppp1r3c/Prkar1b/Exoc7/Prkab2/Pik3r3/Mknk1/Calm3/Pik3cg/Kras/Socs4/Fasn/Braf/Foxo1/Hk1/Prkar2b/Araf/Srebf1/Cblb/Phka2/Prkx/Crkl/Cbl/Rps6kb1/Prkaa1/Akt1/Shc4/Flot2/Mapk1/Gsk3b/Sos1/Irs1/Irs2/Flot1/Map2k2/Rhoq/Elk1/Inpp5k/Hras/Prk…
Vasopressin-regulated water reabsorption	Vasopressin-regulated water reabsorption	Vasopressin-regulated water reabsorption	43	0.527517409639566	1.84910487545027	2.04088530127847e-05	5.42205348697863e-05	1.53908082421629e-05	12160	tags=81%, list=38%, signal=51%	Dctn5/Arhgdib/Dynll1/Dync1i2/Creb3l1/Creb3l2/Adcy3/Dync2li1/Arhgdia/Creb3/Creb5/Dync1li1/Nsf/Dync2h1/Dync1li2/Aqp2/Rab5c/Dctn2/Vamp2/Dctn4/Dctn6/Stx4a/Gnas/Rab5b/Prkx/Creb1/Dync1h1/Dctn1/Prkacb/Creb3l3/Rab11b/Rab5a/Creb3l4/Avpr2/Rab11a
RNA degradation	RNA degradation	RNA degradation	57	0.482938022174851	1.74585796724932	2.25022046390081e-05	5.89028297903447e-05	1.67199043757336e-05	13012	tags=81%, list=40%, signal=48%	Eno2/Lsm6/Eno1/Edc3/Exosc1/Cnot6/Mphosph6/Dis3/Tent4a/Skiv2l/Edc4/Dcp1b/Parn/Wdr61/Cnot10/Lsm8/Cnot3/Papola/Cnot8/Cnot9/Zcchc7/Exosc10/Dcps/Mtrex/Xrn2/Ttc37/Lsm7/Cnot2/Exosc5/Exosc7/Lsm3/Exosc8/Dcp2/Papolb/Ddx6/Exosc9/Exosc2/Cnot4/Pnpt1/Xrn1/Papolg/Lsm2/Cnot6l/Lsm1/Cnot1/Patl1
O-Glycan biosynthesis	O-Glycan biosynthesis	O-Glycan biosynthesis	26	0.60152854242709	1.96863064155492	2.80669670881452e-05	7.13702877384263e-05	2.02588634621198e-05	8981	tags=73%, list=28%, signal=53%	Galnt12/Galnt10/Gcnt1/Galnt16/Galnt4/B4galt5/C1galt1c1/St3gal2/Galnt6/Gcnt4/Galnt2/Galnt11/St3gal1/Galnt1/Galnt9/C1galt1/Galnt3/Galnt17/Galnt7
Phosphatidylinositol signaling system	Phosphatidylinositol signaling system	Phosphatidylinositol signaling system	73	0.45949045761007	1.69875945231055	2.78132222202863e-05	7.13702877384263e-05	2.02588634621198e-05	10886	tags=66%, list=34%, signal=44%	Pip4k2a/Impa1/Pik3r5/Inpp5d/Plcg2/Calm2/Itpk1/Pip5k1a/Pikfyve/Plcb3/Pik3cd/Plcb1/Dgka/Itpr3/Ocrl/Pten/Prkcb/Itpr2/Plcg1/Inpp5b/Pip4k2b/Pik3r3/Pik3c3/Calm3/Pik3c2a/Pik3cg/Plcd3/Pip4k2c/Dgkz/Prkcg/Plcb2/Synj1/Prkca/Plcd1/Inpp1/Plce1/Dgkq/Inpp5a/Itpr1/Dgkd/Pi4ka/Ippk/Inpp5k/Pi4kb/Calm1/Pik3r2/Pik3cb/Pip5k1c
Homologous recombination	Homologous recombination	Homologous recombination	27	0.58324315968465	1.91657328616724	3.80848677943896e-05	9.54803727803008e-05	2.71026486898548e-05	13507	tags=100%, list=42%, signal=58%	Pold4/Brca2/Pold3/Rad50/Rad51d/Top3a/Top3b/Rad52/Rpa1/Mre11a/Pold1/Rad51/Rad54l/Mus81/Xrcc3/Blm/Eme1/Rad51c/Xrcc2/Rpa2/Rad54b/Nbn/Rad51b/Sem1/Ssbp1/Pold2/Rpa3
Other glycan degradation	Other glycan degradation	Other glycan degradation	16	0.672228806682804	1.99784718317471	4.46771208347181e-05	0.000110451770952498	3.13523654980478e-05	8876	tags=88%, list=27%, signal=64%	Hexb/Glb1/Gba/Man2b1/Hexa/Manba/Fuca1/Man2b2/Man2c1/Neu1/Aga/Fuca2/Engase/Neu3
Pyruvate metabolism	Pyruvate metabolism	Pyruvate metabolism	37	-0.325656	-1.97524	4.99748096894506e-05	0.000121856385270167	3.45896303546305e-05	1589	tags=38%, list=5%, signal=36%	Mdh2/Acot12/Acyp2/Acacb/Pdha1/Dlat/Pdhb/Acss1/Me3/Mdh1/Acat1/Dld/Ldhb/Ldhd
Pyrimidine metabolism	Pyrimidine metabolism	Pyrimidine metabolism	95	0.42147581852609	1.59348788687761	5.25302422211661e-05	0.000126356528586048	3.58670217157322e-05	13867	tags=72%, list=43%, signal=41%	Pold4/Pole2/Polr3k/Pnp2/Tyms/Entpd1/Ctps2/Pole3/Nme7/Pold3/Uck2/Polr1h/Nt5c2/Dck/Prim2/Nme1/Ctps/Polr3d/Polr1c/Uckl1/Cmpk1/Rrm1/Polr2d/Uck1/Uprt/Cda/Cad/Prim1/Polr3f/Tk2/Umps/Cant1/Rrm2/Itpa/Polr2a/Nt5c/Polr3b/Tk1/Upp1/Polr2g/Pold1/Nt5e/Txnrd1/Polr2b/Polr3c/Polr3a/Polr1e/Dtymk/Pola2/Polr1b/Cmpk2/Polr2l/Polr2f/Pole4/Polr2i/Polr2j/Pnpt1/Nme2/Nt5c1b/Polr3gl/Polr2h/Nudt2/Polr2e/Ak3/Pold2/Dctd/Pola1/N…
Amyotrophic lateral sclerosis (ALS)	Amyotrophic lateral sclerosis (ALS)	Amyotrophic lateral sclerosis (ALS)	52	0.489813369909008	1.7576387818338	5.55615662518015e-05	0.000131866117237609	3.74309498959505e-05	12592	tags=75%, list=39%, signal=46%	Tnfrsf1b/Casp3/Trp53/Tnfrsf1a/Bcl2/Casp1/Mapk11/Rac1/Bid/Daxx/Ccs/Derl1/Bad/Mapk13/Bax/Apaf1/Ppp3r1/Ppp3ca/Grin2d/Ppp3cc/Gpx1/Als2/Gria1/Prph/Gria2/Chp1/Slc1a2/Grin2a/Rab5a/Chp2/Tomm40l/Casp9/Tomm40/Mapk12/Bcl2l1/Cat/Sod1/Map2k6/Tnf
Butanoate metabolism	Butanoate metabolism	Butanoate metabolism	31	-0.39551	-2.37843	5.88128042840083e-05	0.000137745778454651	3.90999252857673e-05	984	tags=39%, list=3%, signal=38%	Ehhadh/Acsm1/Acads/Pdha1/Pdhb/Aldh5a1/Acsm5/Acat1/Echs1/Hadh/L2hgdh/Hadha
Glycosaminoglycan degradation	Glycosaminoglycan degradation	Glycosaminoglycan degradation	19	0.640103020294811	1.97965861745599	6.11165994733288e-05	0.00014128252865263	4.01038520125739e-05	7387	tags=79%, list=23%, signal=61%	Hexb/Glb1/Arsb/Galns/Hexa/Gusb/Hgsnat/Gns/Ids/Naglu/Sgsh/Hpse/Hs3st3a1/Hyal1/Hyal2
Acute myeloid leukemia	Acute myeloid leukemia	Acute myeloid leukemia	57	0.467775369459548	1.69104381546969	6.26706076467892e-05	0.000143017540527288	4.05963450343574e-05	13115	tags=79%, list=41%, signal=47%	Mapk3/Pik3r5/Rara/Pml/Nfkb1/Spi1/Runx1/Tcf7l1/Pik3cd/Ikbkb/Cebpa/Map2k1/Akt3/Rps6kb2/Bad/Flt3/Rela/Stat3/Pik3r3/Pim1/Pik3cg/Kras/Myc/Braf/Araf/Rps6kb1/Akt1/Mapk1/Sos1/Chuk/Map2k2/Tcf7/Hras/Ppard/Pik3r2/Jup/Pik3cb/Runx1t1/Pim2/Eif4ebp1/Ccnd1/Tcf7l2/Kit/Sos2/Ikbkg
Proteasome	Proteasome	Proteasome	44	0.499916820787395	1.75664245921202	7.09294540312906e-05	0.000159815731867971	4.53646075083537e-05	14473	tags=86%, list=45%, signal=48%	Psmc4/Psmd13/Psma4/Psma3/Psmc5/Psmd1/Psmd7/Psmd14/Psma5/Psmf1/Psmc1/Psmb1/Psmc2/Psmb10/Psmd3/Psme2/Psma1/Pomp/Psmd4/Psma7/Psmb3/Psmd8/Psma6/Psmc6/Psmb5/Psmb6/Psmb8/Psma2/Psmd2/Psmb9/Psme3/Psmd12/Sem1/Psmd6/Psmb7/Psmc3/Psmd11/Psma8
Cytosolic DNA-sensing pathway	Cytosolic DNA-sensing pathway	Cytosolic DNA-sensing pathway	41	0.513985552877166	1.78496623320838	8.37494728701338e-05	0.000186342577136048	5.28944039179792e-05	15313	tags=95%, list=47%, signal=50%	Adar/Sting1/Polr3k/Ikbke/Il18/Rigi/Nfkb1/Aim2/Ripk1/Il6/Il33/Casp1/Ikbkb/Polr3d/Rela/Polr1c/Ripk3/Irf7/Pycard/Zbp1/Irf3/Ccl4/Polr3f/Cxcl10/Polr3b/Tbk1/Chuk/Polr3c/Il1b/Polr3a/Ccl5/Trex1/Polr3gl/Ikbkg/Polr1d/Nfkbia/Mavs/Polr3h/Polr3g
DNA replication	DNA replication	DNA replication	35	0.536850671630576	1.83043828180775	0.000112462271745651	0.000247139313218838	7.01519044027454e-05	13833	tags=94%, list=43%, signal=54%	Pold4/Pole2/Mcm6/Mcm7/Pole3/Pold3/Lig1/Rfc2/Dna2/Prim2/Rnaseh1/Mcm4/Mcm2/Mcm3/Pcna/Rnaseh2a/Mcm5/Rpa1/Prim1/Rfc5/Pold1/Rnaseh2b/Rfc4/Rfc3/Pola2/Rfc1/Rpa2/Pole4/Ssbp1/Fen1/Pold2/Rpa3/Pola1
RIG-I-like receptor signaling pathway	RIG-I-like receptor signaling pathway	RIG-I-like receptor signaling pathway	54	0.474412729205471	1.71074720607936	0.000130760673794324	0.000283846340675483	8.05714036216629e-05	14605	tags=83%, list=45%, signal=46%	Sting1/Otud5/Ikbke/Rigi/Nfkb1/Isg15/Ripk1/Casp8/Dhx58/Traf2/Mapk11/Tkfc/Ikbkb/Mapk13/Rela/Irf7/Ifih1/Irf3/Traf6/Atg12/Ddx3x/Cxcl10/Atg5/Il12b/Tbk1/Cyld/Tradd/Tank/Tbkbp1/Chuk/Map3k7/Rnf125/Trim25/Mapk9/Fadd/Mapk12/Map3k1/Tnf/Ikbkg/Mapk14/Nlrx1/Sike1/Nfkbia/Mavs/Traf3
ErbB signaling pathway	ErbB signaling pathway	ErbB signaling pathway	87	0.421073424781204	1.57701088892129	0.000171521675870498	0.000367841666324682	0.000104413956141838	11522	tags=63%, list=36%, signal=41%	Shc2/Mapk3/Pak1/Egfr/Shc1/Pik3r5/Ereg/Plcg2/Src/Nck1/Pik3cd/Pak3/Pak2/Map2k1/Akt3/Nrg1/Crk/Rps6kb2/Bad/Prkcb/Plcg1/Ptk2/Hbegf/Erbb2/Tgfa/Pik3r3/Cdkn1a/Pik3cg/Abl1/Kras/Myc/Prkcg/Braf/Prkca/Araf/Cblb/Crkl/Cbl/Rps6kb1/Pak4/Akt1/Shc4/Nck2/Mapk1/Gsk3b/Sos1/Map2k2/Elk1/Hras/Pak6/Pik3r2/Pik3cb/Map2k4/Mapk9/Cdkn1b
GnRH signaling pathway	GnRH signaling pathway	GnRH signaling pathway	91	0.410828944065425	1.54521104168587	0.000303643471379403	0.000643434975065879	0.000182642689551521	13757	tags=66%, list=42%, signal=38%	Pla2g4a/Prkcd/Mmp14/Mapk3/Egfr/Pld2/Ptk2b/Mmp2/Adcy3/Cdc42/Calm2/Adcy7/Src/Gnaq/Mapk11/Plcb3/Atf4/Plcb1/Map3k3/Itpr3/Mapk7/Map2k1/Mapk13/Prkcb/Adcy4/Itpr2/Hbegf/Pla2g6/Adcy2/Calm3/Gna11/Kras/Pld1/Gnas/Plcb2/Prkca/Cacna1d/Prkx/Itpr1/Map3k2/Mapk1/Sos1/Map2k2/Elk1/Hras/Prkacb/Calm1/Gnrh1/Pla2g2e/Map2k4/Mapk9/Mapk12/Adcy5/Map3k1/Map2k6/Map2k7/Sos2/Mapk14/Jun/Pla2g3
Purine metabolism	Purine metabolism	Purine metabolism	154	0.362683257687459	1.41637902803963	0.000307593650115447	0.000644137290829994	0.000182842045889058	15001	tags=66%, list=46%, signal=35%	Entpd2/Pold4/Gmpr2/Pde1a/Enpp1/Pole2/Gucy1a1/Pde1b/Polr3k/Papss1/Adss/Ak5/Papss2/Adcy3/Pnp2/Ampd2/Aprt/Entpd1/Nudt5/Gda/Gucy1b1/Adcy7/Pole3/Nme7/Pold3/Ada/Npr1/Polr1h/Nt5c2/Enpp3/Dck/Prim2/Nme1/Pde8a/Pde3b/Polr3d/Hprt/Polr1c/Adcy4/Rrm1/Adcy2/Polr2d/Ak2/Impdh1/Pde4b/Prim1/Polr3f/Nudt9/Npr2/Impdh2/Cant1/Atic/Rrm2/Itpa/Pde9a/Polr2a/Nt5c/Polr3b/Polr2g/Pold1/Nt5e/Pde5a/Xdh/Paics/Pde10a/Polr2b/Polr3c/P…
Prion diseases	Prion diseases	Prion diseases	34	0.520802761992552	1.76771762973256	0.000362793200996727	0.000750897555551365	0.000213146556277147	10032	tags=68%, list=31%, signal=47%	C1qa/C1qb/C1qc/Mapk3/Ncam1/Prnp/Il6/Lamc1/Map2k1/Bax/C7/Fyn/Notch1/Stip1/Prkx/Mapk1/Egr1/Map2k2/Elk1/Il1b/Hspa5/Prkacb/C6
mTOR signaling pathway	mTOR signaling pathway	mTOR signaling pathway	51	0.462208619629575	1.65803197829688	0.000395359049133409	0.000808895525813181	0.000229609611111962	11059	tags=67%, list=34%, signal=44%	Igf1/Mapk3/Vegfd/Pik3r5/Ulk3/Rps6ka1/Rps6/Eif4e2/Vegfc/Pik3cd/Akt3/Eif4b/Rps6kb2/Cab39l/Pik3r3/Hif1a/Pik3cg/Mlst8/Braf/Rps6kb1/Prkaa1/Akt1/Mapk1/Rps6ka3/Strada/Rictor/Rptor/Cab39/Pdpk1/Pgf/Tsc1/Pik3r2/Pik3cb/Ulk2
Glycosaminoglycan biosynthesis - heparan sulfate	Glycosaminoglycan biosynthesis - heparan sulfate	Glycosaminoglycan biosynthesis - heparan sulfate	24	0.549470679970635	1.77125981555507	0.000558342308111324	0.00112937421413427	0.000320579315662004	9964	tags=79%, list=31%, signal=55%	Ext1/Hs3st1/Xylt2/B4galt7/Hs6st2/Ext2/Xylt1/Hs2st1/B3gat3/Extl3/B3gat2/Glce/Hs3st3a1/Hs6st1/Ndst1/Hs3st3b1/Ndst2/Extl2/B3galt6
Primary immunodeficiency	Primary immunodeficiency	Primary immunodeficiency	35	0.502398366792324	1.71297020175319	0.00062572639771233	0.00125145279542466	0.000355232017624977	13780	tags=83%, list=43%, signal=48%	Ptprc/Ada/Il2rg/Blnk/Ciita/Btk/Rfx5/Rfxank/Jak3/Tnfrsf13b/Tap2/Cd79a/Tap1/Cd40/Cd3d/Cd19/Cd8a/Lck/Cd3e/Il7r/Cd4/Dclre1c/Cd40lg/Icos/Rfxap/Cd8b1/Zap70/Ikbkg/Aicda
Basal transcription factors	Basal transcription factors	Basal transcription factors	32	0.50138113066261	1.69233269805612	0.00070272745265828	0.00138983873970193	0.000394513657632718	13025	tags=81%, list=40%, signal=49%	Gtf2f1/Gtf2h1/Taf2/Gtf2a1/Gtf2ird1/Taf11/Tbpl1/Taf6l/Ston1/Gtf2e1/Gtf2b/Taf10/Tbp/Taf12/Taf5l/Gtf2e2/Taf5/Gtf2h3/Gtf2h2/Gtf2h4/Taf6/Gtf2a2/Taf9/Gtf2f2/Taf1/Taf9b
Fc epsilon RI signaling pathway	Fc epsilon RI signaling pathway	Fc epsilon RI signaling pathway	75	0.415704002984102	1.54033797609321	0.00072885815288311	0.00142567858476037	0.00040468700217917	16033	tags=77%, list=50%, signal=39%	Pla2g4a/Fcer1g/Prkcd/Vav1/Mapk3/Pik3r5/Inpp5d/Gab2/Rac2/Plcg2/Lcp2/Syk/Mapk11/Rac1/Lyn/Pik3cd/Map2k1/Akt3/Btk/Mapk13/Prkcb/Plcg1/Pla2g6/Pik3r3/Pik3cg/Kras/Vav2/Fyn/Prkca/Vav3/Akt1/Mapk1/Sos1/Rac3/Map2k2/Hras/Pdpk1/Il4/Pik3r2/Pla2g2e/Pik3cb/Map2k4/Mapk9/Mapk12/Lat/Map2k6/Tnf/Map2k7/Sos2/Mapk14/Pla2g3/Grb2/Ms4a2/Pik3r1/Pik3ca/Map2k3/Mapk8/Raf1
Calcium signaling pathway	Calcium signaling pathway	Calcium signaling pathway	162	0.354123764653961	1.38532357166201	0.000792241289264359	0.0015328146683593	0.000435098190900335	13352	tags=57%, list=41%, signal=34%	Phkg2/Pde1a/Pdgfra/Bst1/Egfr/Pde1b/Ptk2b/F2r/Adcy3/Cysltr1/Plcg2/Calm2/Adcy7/Pdgfrb/Ptafr/Cacna1e/Gnaq/Sphk1/Mylk2/Plcb3/Slc25a5/Atp2b4/P2rx4/Plcb1/Itpr3/P2rx7/Prkcb/Adcy4/Itpr2/Plcg1/Ptgfr/Erbb2/Gna15/Sphk2/Slc8a2/Adcy2/Ppp3r1/Calm3/Gna11/Plcd3/Mylk/Ptger3/Tbxa2r/Ppid/Ppp3ca/Grin2d/Atp2a3/Gnas/Prkcg/Plcb2/Ppp3cc/Camk4/Prkca/Plcd1/Plce1/Htr2b/Cacna1d/Atp2b1/Cd38/Phka2/Prkx/Bdkrb2/Tacr1/Cacna1a/It…
Viral myocarditis	Viral myocarditis	Viral myocarditis	66	0.419932071919331	1.54172852781737	0.00102268340170347	0.00195739403766901	0.000555617467818526	6096	tags=47%, list=19%, signal=38%	Itgb2/H2-DMa/Rac2/H2-Aa/Myh10/Cd55/H2-DMb1/Casp3/Casp8/Myh7/Actb/H2-M3/Icam1/H2-Eb1/Myh9/Rac1/H2-Ab1/Bid/H2-Ob/H2-T23/Eif4g3/Cd86/H2-D1/Actg1/Lama2/Cd40/Abl1/H2-Oa/Itgal/Fyn/Cd80
Inositol phosphate metabolism	Inositol phosphate metabolism	Inositol phosphate metabolism	53	0.442225905782462	1.59314724253147	0.00117243836556016	0.00222014924542243	0.000630202032999862	13352	tags=74%, list=41%, signal=43%	Pip4k2a/Impa1/Plcg2/Itpk1/Pip5k1a/Pikfyve/Plcb3/Pik3cd/Plcb1/Ocrl/Pten/Plcg1/Inpp5b/Pip4k2b/Pik3c3/Pik3c2a/Minpp1/Pik3cg/Plcd3/Pip4k2c/Plcb2/Synj1/Plcd1/Inpp1/Plce1/Inpp5a/Pi4ka/Ippk/Inpp5k/Pi4kb/Ipmk/Pik3cb/Pip5k1c/Tpi1/Isyna1/Pip5k1b/Plcd4/Cdipt/Itpkb
Dorso-ventral axis formation	Dorso-ventral axis formation	Dorso-ventral axis formation	22	0.533313116128265	1.68903912684831	0.00180856809522894	0.00338868548369212	0.000961897712697941	12962	tags=86%, list=40%, signal=52%	Mapk3/Egfr/Spire1/Notch2/Map2k1/Notch3/Cpeb1/Etv6/Kras/Notch4/Notch1/Spire2/Ets1/Mapk1/Sos1/Ets2/Piwil4/Piwil2/Sos2
Endometrial cancer	Endometrial cancer	Endometrial cancer	52	0.434977426608994	1.56086632419254	0.00185930597417668	0.00344746316045259	0.000978582091671935	15535	tags=85%, list=48%, signal=44%	Mapk3/Egfr/Pik3r5/Ilk/Trp53/Tcf7l1/Pik3cd/Map2k1/Axin1/Akt3/Ctnnb1/Pten/Bad/Erbb2/Pik3r3/Pik3cg/Kras/Myc/Axin2/Braf/Araf/Akt1/Mapk1/Gsk3b/Sos1/Map2k2/Elk1/Tcf7/Hras/Pdpk1/Foxo3/Pik3r2/Pik3cb/Casp9/Ccnd1/Tcf7l2/Mlh1/Sos2/Ctnna1/Grb2/Apc/Pik3r1/Pik3ca/Cdh1
Hypertrophic cardiomyopathy (HCM)	Hypertrophic cardiomyopathy (HCM)	Hypertrophic cardiomyopathy (HCM)	82	0.3876089853271	1.44602157602551	0.00194436387496096	0.00356800793549537	0.00101279941397858	7612	tags=46%, list=24%, signal=36%	Igf1/Itgb4/Tgfb3/Tpm3/Cacnb3/Itgb5/Ace/Tgfb2/Itga2/Itga11/Prkag2/Itga5/Itga10/Myh7/Actb/Il6/Cacng7/Itga4/Tpm2/Itgb8/Itgb7/Itga9/Tpm4/Lmna/Actg1/Cacnb1/Lama2/Prkab2/Itga3/Emd/Cacng4/Tgfb1/Itga8/Cacna1d/Itgb1/Itgb3/Prkaa1/Mybpc3
Glycosaminoglycan biosynthesis - keratan sulfate	Glycosaminoglycan biosynthesis - keratan sulfate	Glycosaminoglycan biosynthesis - keratan sulfate	15	0.59491561754487	1.73927105901895	0.00261493878903969	0.00465459104449064	0.00132123223025163	8578	tags=73%, list=26%, signal=54%	Fut8/Chst1/St3gal2/B4galt1/Chst2/St3gal1/B4galt2/B4galt4/Chst4/B4galt3/B3gnt7
Glycosphingolipid biosynthesis - globo series	Glycosphingolipid biosynthesis - globo series	Glycosphingolipid biosynthesis - globo series	14	0.596877741033703	1.71910194675335	0.0025952021954833	0.00465459104449064	0.00132123223025163	4802	tags=64%, list=15%, signal=55%	B3galnt1/Hexb/Hexa/Naga/A4galt/St3gal2/Gla/Gbgt1/St3gal1
Ether lipid metabolism	Ether lipid metabolism	Ether lipid metabolism	30	0.487611769916766	1.63121426099046	0.00261049767709027	0.00465459104449064	0.00132123223025163	9000	tags=57%, list=28%, signal=41%	Pla2g4a/Lpcat2/Pla2g7/Pld2/Lpcat4/Pafah1b2/Plpp3/Plpp2/Pafah1b3/Pla2g6/Pld1/Plpp1/Agps/Enpp6/Enpp2/Pafah2/Pafah1b1
Complement and coagulation cascades	Complement and coagulation cascades	Complement and coagulation cascades	68	0.402476854515957	1.47812299142382	0.00335167935139145	0.00590692004502652	0.00167671296369765	11833	tags=53%, list=37%, signal=34%	C1qa/C1qb/Serping1/Pros1/Cfh/C1s1/C1qc/Plau/Plat/C4b/C5ar1/F2r/C3ar1/Cd55/Serpine1/Masp1/C3/C2/Thbd/Cfb/Cfi/C7/Plaur/Bdkrb2/Vwf/C1rb/Kng2/F10/Cr1l/C6/Cfd/Serpind1/F9/Bdkrb1/F8/Cr2
Terpenoid backbone biosynthesis	Terpenoid backbone biosynthesis	Terpenoid backbone biosynthesis	14	0.586635675414688	1.68960318388454	0.00345375116080867	0.00602713437866611	0.00171083648832627	9787	tags=79%, list=30%, signal=55%	Hmgcr/Mvk/Ggps1/Pmvk/Idi1/Dhdds/Fdps/Acat3/Mvd/Hmgcs2/Hmgcs1
Basal cell carcinoma	Basal cell carcinoma	Basal cell carcinoma	54	0.42412294111469	1.52940065027612	0.00384117868934206	0.00663815346313482	0.0018842777423446	12903	tags=70%, list=40%, signal=42%	Fzd1/Smo/Bmp4/Fzd2/Gli2/Trp53/Wnt9a/Gli1/Tcf7l1/Gli3/Fzd7/Axin1/Ctnnb1/Ptch2/Wnt2/Sufu/Wnt4/Wnt11/Fzd8/Fzd6/Axin2/Stk36/Bmp2/Fzd5/Gsk3b/Tcf7/Dvl1/Fzd4/Dvl3/Ptch1/Wnt2b/Fzd9/Fzd3/Wnt9b/Wnt5b/Tcf7l2/Wnt6/Wnt10b
RNA polymerase	RNA polymerase	RNA polymerase	27	0.49502429327522	1.62668060609246	0.00428712463474603	0.00733757870177686	0.00208281358773087	15829	tags=96%, list=49%, signal=49%	Polr3k/Polr1h/Polr3d/Polr1c/Polr2d/Polr3f/Polr2a/Polr3b/Polr2g/Polr2b/Polr3c/Polr3a/Polr1e/Polr1b/Polr2l/Polr2f/Polr2i/Polr2j/Polr3gl/Polr2h/Polr2e/Polr1d/Polr2c/Polr3h/Polr3g/Polr2k
beta-Alanine metabolism	beta-Alanine metabolism	beta-Alanine metabolism	21	-0.340819	-1.79539	0.00442562154051203	0.0075024822305823	0.00212962239543436	1845	tags=33%, list=6%, signal=31%	Dpyd/Ehhadh/Mlycd/Echs1/Hibch/Hadha/Acadm
Base excision repair	Base excision repair	Base excision repair	33	0.472233773536948	1.59742272388768	0.00456735116483488	0.0075980234330898	0.00215674231098942	14466	tags=85%, list=45%, signal=47%	Pold4/Pole2/Parp3/Neil1/Pole3/Pold3/Lig1/Neil3/Xrcc1/Pcna/Parp2/Mpg/Tdg/Apex1/Mbd4/Parp4/Pold1/Nthl1/Polb/Poll/Pole4/Ogg1/Fen1/Mutyh/Pold2/Parp1/Lig3/Smug1
Thyroid cancer	Thyroid cancer	Thyroid cancer	29	0.472218496129711	1.5728726946896	0.00456272365605592	0.0075980234330898	0.00215674231098942	9299	tags=66%, list=29%, signal=47%	Tpm3/Mapk3/Trp53/Ccdc6/Tcf7l1/Map2k1/Ctnnb1/Ntrk1/Tfg/Kras/Myc/Braf/Tpr/Rxrb/Rxra/Mapk1/Map2k2/Tcf7/Hras
Protein export	Protein export	Protein export	23	0.511509010392325	1.63746187737961	0.00483798647379068	0.0079737184475439	0.00226338548481435	11417	tags=78%, list=35%, signal=51%	Sec62/Sec61a1/Sec11c/Spcs3/Sec63/Sec11a/Srpr/Srp72/Srp14/Srprb/Sec61b/Hspa5/Srp68/Sec61g/Srp19/Srp9/Sec61a2/Srp54a
Intestinal immune network for IgA production	Intestinal immune network for IgA production	Intestinal immune network for IgA production	41	0.440826722261396	1.53090064405092	0.00491986135118998	0.00803426899552125	0.00228057310340047	10298	tags=61%, list=32%, signal=42%	H2-DMa/H2-Aa/H2-DMb1/Il6/H2-Eb1/Itga4/H2-Ab1/Ltbr/Tnfsf13/Map3k14/Cxcr4/Itgb7/H2-Ob/Cd86/Tnfrsf13b/Cd40/H2-Oa/Tgfb1/Cd80/Icosl/Tnfsf13b/Cd40lg/Ccl25/Icos/Il4
One carbon pool by folate	One carbon pool by folate	One carbon pool by folate	17	0.53720082960044	1.60864289859609	0.00674211498475036	0.0109099678844142	0.00309685664371309	11927	tags=82%, list=37%, signal=52%	Tyms/Mthfd2/Amt/Mthfs/Dhfr/Atic/Mthfd2l/Mthfd1l/Mthfd1/Mtfmt/Shmt2/Mthfr/Aldh1l1/Ftcd
Mismatch repair	Mismatch repair	Mismatch repair	22	0.499335900730652	1.58143096104029	0.00730589651141811	0.0117157619732651	0.00332558589424437	13507	tags=86%, list=42%, signal=50%	Pold4/Pold3/Lig1/Rfc2/Msh6/Pcna/Rpa1/Rfc5/Pold1/Msh3/Rfc4/Rfc3/Rfc1/Rpa2/Msh2/Ssbp1/Mlh1/Pold2/Rpa3
Dilated cardiomyopathy	Dilated cardiomyopathy	Dilated cardiomyopathy	88	0.365520543554838	1.3696558843572	0.00756281211404779	0.0120194692526831	0.00341179493866817	7612	tags=44%, list=24%, signal=34%	Igf1/Itgb4/Tgfb3/Tpm3/Cacnb3/Itgb5/Tgfb2/Itga2/Adcy3/Itga11/Adcy7/Itga5/Itga10/Myh7/Actb/Cacng7/Itga4/Tpm2/Itgb8/Itgb7/Itga9/Tpm4/Lmna/Adcy4/Actg1/Cacnb1/Lama2/Itga3/Emd/Adcy2/Cacng4/Tgfb1/Gnas/Itga8/Cacna1d/Itgb1/Prkx/Itgb3/Mybpc3
Systemic lupus erythematosus	Systemic lupus erythematosus	Systemic lupus erythematosus	99	0.35396319461653	1.34175750543849	0.00786231982600381	0.0123848931772449	0.00351552260501335	5549	tags=31%, list=17%, signal=26%	Fcgr2b/C1qa/C1qb/C1s1/C1qc/Actn1/C4b/Fcgr1/Trim21/H2-DMa/H2-Aa/Actn4/H2-DMb1/H2-Eb1/C3/Snrpd1/C2/Fcgr4/Macroh2a1/H2-Ab1/H2-Ob/Ro60/Macroh2a2/H3f3a/Ssb/Cd86/H3f3b/Cd40/H2-Oa/C7/H2az1
Regulation of autophagy	Regulation of autophagy	Regulation of autophagy	23	0.495914562108678	1.58754034316528	0.0084987415023444	0.0132699648019062	0.00376675523649613	7997	tags=61%, list=25%, signal=46%	Ulk3/Gabarapl1/Becn1/Atg4c/Atg4b/Atg3/Gabarap/Atg7/Pik3c3/Atg4a/Atg12/Atg5/Prkaa1/Pik3r4
Hedgehog signaling pathway	Hedgehog signaling pathway	Hedgehog signaling pathway	52	0.40810087904992	1.46442293327325	0.00983867252147471	0.0152285539897609	0.00432271195451521	10051	tags=56%, list=31%, signal=39%	Csnk1g3/Smo/Bmp4/Gli2/Rab23/Btrc/Wnt9a/Gli1/Gli3/Csnk1d/Ptch2/Wnt2/Bmp6/Sufu/Wnt4/Wnt11/Fbxw11/Gas1/Stk36/Csnk1e/Csnk1a1/Prkx/Bmp2/Gsk3b/Csnk1g2/Ptch1/Prkacb/Wnt2b/Lrp2
Nicotinate and nicotinamide metabolism	Nicotinate and nicotinamide metabolism	Nicotinate and nicotinamide metabolism	24	0.475351205230742	1.53233014752649	0.0104893889688105	0.0160957865211057	0.0045688808575581	8687	tags=58%, list=27%, signal=43%	Enpp1/Bst1/Nnmt/Nmnat2/Pnp2/Nt5c2/Enpp3/Nadsyn1/Nmrk1/Cd38/Nt5c/Nt5e/Qprt/Nadk
Galactose metabolism	Galactose metabolism	Galactose metabolism	26	0.478921505137307	1.56737292316795	0.0107516242069148	0.016357171870349	0.004643076580584	8177	tags=50%, list=25%, signal=37%	Gale/Glb1/Pgm2/Hk3/Gla/Pfkp/Galk2/B4galt1/Pfkl/B4galt2/Hk1/Galk1/Gaa
Arginine and proline metabolism	Arginine and proline metabolism	Arginine and proline metabolism	52	0.405791850930434	1.45613725219454	0.0108901142709295	0.0164274605103851	0.00466302841217319	8955	tags=50%, list=28%, signal=36%	Gatm/Asl/Maoa/P4ha1/Sat1/Aldh3a2/Aldh18a1/P4ha3/Ckb/Glud1/Azin2/Ass1/Pycr1/Gls/Srm/Ckmt1/Sat2/P4ha2/Glul/Pycrl/Aldh7a1/Oat/Lap3/Odc1/Nos3/Gamt
Glycosphingolipid biosynthesis - ganglio series	Glycosphingolipid biosynthesis - ganglio series	Glycosphingolipid biosynthesis - ganglio series	15	0.540504637657805	1.58019733525123	0.0113457675877048	0.0169709800891718	0.00481730954630543	11653	tags=80%, list=36%, signal=51%	Hexb/Glb1/Hexa/B4galnt1/St3gal2/Slc33a1/St3gal1/St6galnac4/B3galt4/St6galnac6/St8sia1/St6galnac5
Adipocytokine signaling pathway	Adipocytokine signaling pathway	Adipocytokine signaling pathway	66	0.37659151916896	1.38260906289721	0.0124922134698756	0.0185301166469821	0.00525987935573708	8357	tags=50%, list=26%, signal=37%	Cpt1c/Tnfrsf1b/Pck2/Nfkbie/Camkk1/Acsl5/Nfkb1/Prkag2/Tnfrsf1a/Camkk2/Traf2/Socs3/Ikbkb/Akt3/Rela/Acsl4/Stat3/Prkab2/Slc2a1/Acsl3/Ptpn11/Adipor2/Jak2/Lepr/Prkaa1/Akt1/Rxrb/Rxra/Tradd/Irs1/Irs2/Chuk/Adipor1
Riboflavin metabolism	Riboflavin metabolism	Riboflavin metabolism	15	0.533938149906831	1.56099981922064	0.0135366425100467	0.019913407989986	0.00565253449745315	7940	tags=60%, list=25%, signal=45%	Acp5/Enpp1/Acp2/Mtmr2/Enpp3/Acp1/Mtmr6/Mtmr1/Mtmr7
Aminoacyl-tRNA biosynthesis	Aminoacyl-tRNA biosynthesis	Aminoacyl-tRNA biosynthesis	41	0.414427282835831	1.43922081436216	0.0141153077850949	0.0205944654569417	0.00584585654602721	12863	tags=63%, list=40%, signal=38%	Aars/Qars/Cars/Nars/Hars/Gars/Mars1/Sars/Yars/Rars/Tars/Lars/Wars1/Eprs/Vars/Mtfmt/Iars/Farsa/Sepsecs/Vars2/Dars/Rars2/Kars/Hars2/Wars2/Cars2
Selenoamino acid metabolism	Selenoamino acid metabolism	Selenoamino acid metabolism	26	0.466638532379579	1.52717427117601	0.0147167046903399	0.0212973449990285	0.00604537291515888	12121	tags=69%, list=37%, signal=43%	Papss1/Papss2/Scly/Mettl6/Ggt7/Mars1/Sephs1/Bud23/Ahcy/Lcmt1/Mat2b/Mettl2/Ahcyl2/Ahcyl1/Cbs/Sephs2/Hemk1/Ggt5
Steroid biosynthesis	Steroid biosynthesis	Steroid biosynthesis	16	0.516887816521848	1.53618	0.0153183980202555	0.0219893132871409	0.00624179206258288	3719	tags=50%, list=11%, signal=44%	Lipa/Ebp/Dhcr24/Soat1/Sqle/Msmo1/Nsdhl/Cyp51
Primary bile acid biosynthesis	Primary bile acid biosynthesis	Primary bile acid biosynthesis	16	0.509621449326356	1.51458218823772	0.0201608409586674	0.0282569266979748	0.00802088989652743	9662	tags=50%, list=30%, signal=35%	Hsd3b7/Ch25h/Cyp27a1/Cyp7b1/Cyp39a1/Cyp8b1/Hsd17b4/Acox2
Allograft rejection	Allograft rejection	Allograft rejection	33	0.439377986854659	1.48628162556175	0.0199750674426674	0.0282569266979748	0.00802088989652743	10298	tags=61%, list=32%, signal=41%	H2-DMa/H2-Aa/H2-DMb1/H2-M3/H2-Eb1/H2-Ab1/H2-Ob/H2-T23/Cd86/H2-D1/Cd40/H2-Oa/Cd80/Il12b/Fas/H2-Q1/Cd40lg/H2-Q10/H2-M2/Il4
Aldosterone-regulated sodium reabsorption	Aldosterone-regulated sodium reabsorption	Aldosterone-regulated sodium reabsorption	40	0.408498939499968	1.4164766730214	0.0201573629877751	0.0282569266979748	0.00802088989652743	11566	tags=62%, list=36%, signal=40%	Igf1/Atp1b3/Mapk3/Pik3r5/Atp1a3/Sfn/Pik3cd/Atp1b1/Prkcb/Pik3r3/Pik3cg/Kras/Prkcg/Prkca/Atp1b2/Slc9a3r2/Mapk1/Irs1/Irs2/Pdpk1/Nedd4l/Pik3r2/Pik3cb/Atp1a1/Hsd11b2
Glycerophospholipid metabolism	Glycerophospholipid metabolism	Glycerophospholipid metabolism	73	0.364591977878711	1.34791497494743	0.0205974795065714	0.0286433699388258	0.00813058401575187	13757	tags=60%, list=42%, signal=35%	Pla2g4a/Lpcat2/Agpat4/Pld2/Pla2g15/Lpcat4/Plpp3/Lcat/Mboat1/Plpp2/Dgka/Ptdss2/Pgs1/Pla2g6/Etnk2/Gpat4/Pcyt1b/Pld1/Dgkz/Pemt/Plpp1/Crls1/Etnk1/Dgkq/Ptdss1/Dgkd/Mboat7/Chka/Ache/Pla2g2e/Pcyt2/Gpd1/Gpd2/Lypla2/Adprm/Pisd/Mboat2/Agpat1/Dgkb/Cds2/Cdipt/Gpat2/Lpgat1/Pla2g3
Graft-versus-host disease	Graft-versus-host disease	Graft-versus-host disease	31	0.425818763363274	1.43146145277629	0.0324214792299899	0.0447366147514589	0.0126987433948553	13266	tags=71%, list=41%, signal=42%	H2-DMa/H2-Aa/H2-DMb1/H2-M3/Il6/H2-Eb1/H2-Ab1/H2-Ob/H2-T23/Cd86/H2-D1/H2-Oa/Cd80/Fas/H2-Q1/Il1b/H2-Q10/H2-M2/Klrd1/Tnf/H2-Q2/Gzmb
