# Supplementary material for: Exploration of the Potential Mechanism of Metal Ion Transport‐Related Genes in Myocardial Infarction Based on Transcriptomics
Source: J Cell Mol Med. 2026 Apr 9;30(7):e71134. doi: 10.1111/jcmm.71134 (PMC13066501; doi:10.1111/jcmm.71134)
Supplement: Supplementary file 6 — Table S6: Lgals3 (124 pathways). [file JCMM-30-e71134-s006.xlsx]

## Sheet: GSEA_Lgals3_gsea
Table S6 Lgals3 (124 pathways)
	ID	Description	setSize	enrichmentScore	NES	pvalue	p.adjust	qvalue	rank	leading_edge	core_enrichment
Citrate cycle (TCA cycle)	Citrate cycle (TCA cycle)	Citrate cycle (TCA cycle)	29	-0.663895	-3.72614	1e-10	1.0875e-09	3.15789473684211e-10	1976	tags=72%, list=6%, signal=68%	Ogdh/Idh2/Mdh2/Cs/Pdha1/Dlat/Idh3g/Ogdhl/Suclg2/Pdhb/Idh3a/Sdhd/Sdha/Fh1/Mdh1/Sdhb/Idh3b/Sdhc/Suclg1/Dld/Sucla2
N-Glycan biosynthesis	N-Glycan biosynthesis	N-Glycan biosynthesis	44	0.664327044722486	2.30660975805439	1e-10	1.0875e-09	3.15789473684211e-10	7263	tags=84%, list=22%, signal=65%	Stt3a/Man2a1/Rpn2/Alg9/Dpm2/Ganab/Stt3b/Alg5/Man1a2/Man1b1/Mgat2/Fut8/Rpn1/Dad1/Ddost/Mogs/B4galt1/Alg14/Alg3/B4galt2/St6gal1/Alg12/Rft1/Alg8/Mgat5/Mgat3/Mgat4a/Dpagt1/Alg11/B4galt3/Dpm3/Alg1/Man2a2/Alg2/Man1c1/Man1a/Alg13
Lysosome	Lysosome	Lysosome	117	0.581693622108722	2.22747395719568	1e-10	1.0875e-09	3.15789473684211e-10	9452	tags=79%, list=29%, signal=56%	Ctss/Cd68/Laptm5/Ctsb/Arsa/Atp6v0a4/Cln5/Asah1/Acp2/Tcirg1/Ctsa/Hexb/Sumf1/Lipa/Arsg/Ap3s1/Npc2/Ctsz/Gm2a/Ctsk/Gba/Ctsl/Man2b1/Galns/Lamp2/Lgmn/Slc17a5/Ctsd/Hexa/Galc/M6pr/Pla2g15/Glb1/Ctsh/Cd63/Slc11a1/Gusb/Gns/Laptm4a/Gla/Lamp1/Arsb/Acp5/Ppt1/Ctsc/Fuca1/Ap1s1/Ap1s2/Nagpa/Ap4m1/Ids/Psap/Ctso/Hgsnat/Naga/Ap3m2/Naglu/Cln3/Ap1s3/Atp6v0d1/Atp6ap1/Ap3d1/Sgsh/Manba/Cltc/Ap3b1/Ctns/Clta/Atp6v1h/Tpp1/Mc…
Ribosome	Ribosome	Ribosome	83	0.59645800790856	2.21658515616537	1e-10	1.0875e-09	3.15789473684211e-10	10931	tags=90%, list=34%, signal=60%	Rpl3/Rpl10/Rpl4/Rps4x/Rpl15/Rps6/Rpl23a/Rps11/Rps18/Rpl5/Rps26/Rps24/Rpl23/Rps16/Rpl36a/Rpsa/Rpl14/Rps15/Rpl7/Rps3/Rpl10a/Rpl19/Rps3a1/Rps12/Rps23/Rpl12/Rps5/Rpl13a/Rps20/Rps15a/Fau/Rplp0/Rpl26/Rps9/Rpl18a/Rpl24/Rpl34/Rplp1/Rps7/Rps25/Rps19/Rpl6/Rpl9/Rpl8/Rpl32/Rpl21/Rplp2/Rpl35/Rpl28/Rpl35a/Rpl31/Rpl27/Mrpl13/Rpl37/Rpl17/Rps8/Rpl39/Rpl22/Rpl18/Rpl11/Rpl22l1/Rpl37a/Rpl7a/Rpl36al/Rps27l/Rps17/Rps2…
ECM-receptor interaction	ECM-receptor interaction	ECM-receptor interaction	83	0.593781403606928	2.20663823402624	1e-10	1.0875e-09	3.15789473684211e-10	8307	tags=72%, list=26%, signal=54%	Itga2/Itgb5/Itgb4/Sdc2/Spp1/Thbs3/Thbs1/Fn1/Agrn/Col5a2/Col1a2/Comp/Sdc1/Col4a6/Thbs2/Cd47/Itga11/Sdc3/Col1a1/Col5a1/Tnc/Col6a1/Col3a1/Itga4/Itgb8/Itga10/Col6a2/Cd44/Itga5/Col6a3/Itgb7/Col4a4/Lama3/Lamc1/Itga3/Col11a1/Chad/Thbs4/Itga9/Sv2b/Lama4/Col4a2/Lamb2/Lama2/Itga8/Sdc4/Lamc2/Itgb1/Col4a1/Col5a3/Lamb1/Col2a1/Hmmr/Itgb3/Col11a2/Reln/Vwf/Lamc3/Hspg2/Tnxb
Spliceosome	Spliceosome	Spliceosome	123	0.568165581766358	2.18431558593246	1e-10	1.0875e-09	3.15789473684211e-10	11673	tags=86%, list=36%, signal=55%	Zmat2/Rbm17/Snrpb2/Ctnnbl1/Snrnp70/Lsm6/Snrpd1/Dhx38/Prpf31/U2af2/Snw1/Srsf9/Pqbp1/Eftud2/Rbm22/Usp39/Ppie/Rbm25/Isy1/Hnrnpa1/U2af1/Sf3a3/Bud31/Acin1/Cwc15/Sart1/Plrg1/Prpf6/Ddx46/Sf3b1/Dhx15/Srsf6/Xab2/Ncbp1/Srsf10/Ddx5/Tra2b/Ddx23/Tcerg1/Cdc5l/Ddx39b/Puf60/Sf3b3/Eif4a3/Prpf40a/Ddx42/Hspa2/Sf3b2/Snrpa1/Dhx8/Sf3a1/Hnrnpc/Alyref/Aqr/Prpf3/Ncbp2/Cherp/Dhx16/Prpf38a/Syf2/Tra2a/Hnrnpm/Thoc1/Lsm8/Srsf…
Cell cycle	Cell cycle	Cell cycle	123	0.567937022129457	2.18343688719881	1e-10	1.0875e-09	3.15789473684211e-10	10415	tags=80%, list=32%, signal=55%	Tgfb3/Cdkn2b/Tgfb2/Mcm6/Mcm7/Bub3/Sfn/Cdc25b/Cdc7/Smc1a/Espl1/Ywhab/Rbl1/Hdac1/Cdc16/Anapc7/Trp53/Plk1/Anapc2/E2f1/Skp2/Mad1l1/Mcm4/Cdc45/Cdc27/Cdc26/Dbf4/Cdkn2c/Smad4/Orc6/Anapc10/Ywhaq/Pcna/Chek2/Ywhah/Bub1b/Cdk2/Stag1/Cdc14a/Crebbp/Mcm2/Orc2/Cdc23/Anapc4/Orc5/Ttk/Mcm3/Ccnd2/Ccnb2/Ccna2/Mcm5/Smc3/Cdc6/Cdk4/Tgfb1/Cdkn1a/Cdc20/Rbx1/Abl1/Cdk7/Mad2l1/Cdk1/Orc4/Stag2/Mdm2/Cdk6/Smad3/Anapc1/Rbl2/Myc/…
Focal adhesion	Focal adhesion	Focal adhesion	196	0.542421443505874	2.14596877471072	1e-10	1.0875e-09	3.15789473684211e-10	10875	tags=78%, list=34%, signal=52%	Igf1/Pak1/Itga2/Pik3r5/Vegfd/Vav1/Itgb5/Actn1/Itgb4/Myl12b/Spp1/Egfr/Shc2/Shc1/Thbs3/Pdgfc/Thbs1/Pdgfra/Fn1/Parvg/Col5a2/Met/Col1a2/Comp/Col4a6/Capn2/Src/Thbs2/Itga11/Flna/Mapk3/Pik3cd/Col1a1/Myl9/Pak3/Col5a1/Tnc/Parva/Col6a1/Actn4/Col3a1/Birc3/Pdgfrb/Rac2/Flt4/Itga4/Itgb8/Cdc42/Itga10/Col6a2/Bcl2/Vegfc/Birc2/Itga5/Col6a3/Ilk/Actb/Hgf/Akt3/Tln1/Map2k1/Itgb7/Col4a4/Rac1/Lama3/Rhoa/Pten/Zyx/Mylk2/D…
Fc gamma R-mediated phagocytosis	Fc gamma R-mediated phagocytosis	Fc gamma R-mediated phagocytosis	94	0.569352289469326	2.1433554565957	1e-10	1.0875e-09	3.15789473684211e-10	8229	tags=73%, list=25%, signal=55%	Fcgr2b/Prkcd/Pak1/Ncf1/Pik3r5/Vav1/Arpc1b/Pla2g4a/Pld2/Inpp5d/Syk/Gab2/Ptprc/Was/Gsn/Fcgr4/Cfl1/Plcg2/Fcgr1/Hck/Dnm1/Mapk3/Pik3cd/Arpc3/Wasl/Asap1/Dock2/Rac2/Marcks/Plpp3/Cdc42/Pip5k1a/Sphk1/Arpc2/Limk2/Arpc4/Marcksl1/Plpp2/Pikfyve/Akt3/Rps6kb2/Map2k1/Rac1/Arpc5/Arf6/Crk/Arpc1a/Prkcb/Wasf2/Pik3cg/Lyn/Pik3r3/Pip4k2b/Plcg1/Pld1/Sphk2/Vav2/Pla2g6/Limk1/Prkca/Plpp1/Prkcg/Crkl/Rps6kb1/Vav3/Asap2/Vasp/…
Endocytosis	Endocytosis	Endocytosis	180	0.515831392377363	2.03085602355242	1e-10	1.0875e-09	3.15789473684211e-10	13460	tags=85%, list=42%, signal=50%	Egfr/Csf1r/Arap1/Pld2/Arfgap3/Arrb2/Pdgfra/Dab2/Rab31/Met/F2r/Src/Chmp5/Dnm1/Pard6g/Smap1/Ehd3/Asap1/Pard6b/H2-M3/Cdc42/Grk5/Pip5k1a/Pdcd6ip/Ldlr/Itch/Eps15/Ldlrap1/Prkci/Psd4/Smurf2/Pikfyve/Arfgap1/Ntrk1/Ap2a2/Sh3gl1/H2-T23/Ap2b1/Cltc/Git2/Vps28/Stam/Arf6/Clta/Vps45/Acap2/H2-D1/Grk2/Il2rg/Usp8/Fgfr3/Cxcr4/Ehd4/Pip4k2b/Fgfr2/Ccr5/Psd/Igf1r/Rab11fip1/Ap2m1/Acap1/Sh3gl3/Pld1/Vta1/Acap3/Traf6/Ehd2/S…
Regulation of actin cytoskeleton	Regulation of actin cytoskeleton	Regulation of actin cytoskeleton	203	0.50856645275218	2.01526790034113	1e-10	1.0875e-09	3.15789473684211e-10	10856	tags=72%, list=34%, signal=48%	Pip4k2a/Pak1/Fgf18/Itga2/Nckap1l/Pik3r5/Vav1/Itgb5/Arpc1b/Actn1/Baiap2/Itgb4/Mras/Cd14/Fgfr1/Myl12b/Itgb2/Egfr/Tiam1/Pdgfc/Fgf11/Pdgfra/Fn1/Was/Itgam/Ssh3/Iqgap1/Gsn/F2r/Fgd3/Cfl1/Iqgap2/Itga11/Fgf7/Myh10/Mapk3/Pik3cd/Myl9/Cyfip1/Pak3/Arpc3/Wasl/Actn4/Pdgfrb/Rac2/Rras/Itga4/Itgb8/Cdc42/Pip5k1a/Arpc2/Itga10/Csk/Msn/Limk2/Arpc4/Tmsb4x/Arhgef1/Itga5/Brk1/Nckap1/Fgf14/Slc9a1/Itgax/Myh9/Tiam2/Actb/Pik…
Chemokine signaling pathway	Chemokine signaling pathway	Chemokine signaling pathway	172	0.499500406333576	1.95823536359132	1e-10	1.0875e-09	3.15789473684211e-10	10602	tags=70%, list=33%, signal=48%	Gng8/Prkcd/Pak1/Ncf1/Pik3r5/Vav1/Cxcl16/Cxcr3/Cx3cl1/Cxcl5/Shc2/Shc1/Adcy3/Tiam1/Ptk2b/Arrb2/Stat2/Gng2/Was/Ccr1/Elmo1/Hck/Gnai3/Mapk3/Ccr2/Pik3cd/Wasl/Ccl9/Dock2/Rac2/Ccl3/Gnai1/Nfkb1/Cdc42/Grk5/Ccl6/Adcy7/Csk/Fgr/Gng10/Plcb3/Gnai2/Cxcr6/Tiam2/Ikbkb/Akt3/Gnb4/Map2k1/Rac1/Rhoa/Plcb1/Gng12/Crk/Pxn/Grk2/Prkcb/Gngt2/Adcy2/Pik3cg/Lyn/Prex1/Jak3/Rap1b/Gnb1/Cxcl13/Pik3r3/Ccl4/Cxcr4/Stat3/Rela/Gng4/Ccr5…
Oocyte meiosis	Oocyte meiosis	Oocyte meiosis	106	0.512957498736399	1.95091636110182	1e-10	1.0875e-09	3.15789473684211e-10	11377	tags=74%, list=35%, signal=48%	Igf1/Ar/Adcy3/Calm2/Rps6ka1/Mapk3/Stag3/Smc1a/Espl1/Ywhab/Itpr3/Adcy7/Cdc16/Anapc7/Plk1/Anapc2/Btrc/Map2k1/Ppp2r1b/Cpeb1/Cdc27/Cdc26/Adcy2/Anapc10/Ppp2cb/Ywhaq/Ppp2ca/Itpr2/Ywhah/Igf1r/Cdk2/Sgo1/Adcy4/Calm3/Fbxw11/Ppp2r5d/Cdc23/Anapc4/Ppp3r1/Ccnb2/Ppp3ca/Smc3/Aurka/Cdc20/Rbx1/Mad2l1/Ppp3cc/Cdk1/Anapc1/Chp1/Ppp2r5b/Ppp2r5e/Skp1/Itpr1/Fbxo5/Bub1/Cul1/Prkx/Ccnb1/Cdc25c/Slk/Mapk1/Calm1/Anapc5/Anapc11…
Neurotrophin signaling pathway	Neurotrophin signaling pathway	Neurotrophin signaling pathway	123	0.4936229810475	1.89773616297632	1e-10	1.0875e-09	3.15789473684211e-10	10875	tags=72%, list=34%, signal=48%	Prkcd/Pik3r5/Shc2/Shc1/Arhgdib/Irak3/Calm2/Rps6ka1/Nfkbie/Plcg2/Mapk3/Arhgdia/Pik3cd/Ywhab/Nfkb1/Cdc42/Csk/Ngf/Bcl2/Trp53/Irak4/Ikbkb/Ntrk1/Akt3/Map3k3/Maged1/Map2k1/Mapk13/Rac1/Sh2b2/Atf4/Rhoa/Psen1/Mapk11/Mapk7/Crk/Ntrk3/Ngfr/Pik3cg/Rap1b/Ywhaq/Pik3r3/Ripk2/Rela/Ywhah/Bax/Ptpn11/Calm3/Camk4/Plcg1/Kras/Map2k5/Traf6/Ntrk2/Bad/Rap1a/Braf/Zfp369/Frs2/Abl1/Sh2b3/Crkl/Shc4/Irs2/Prdm4/Gsk3b/Sos1/Akt1/…
Axon guidance	Axon guidance	Axon guidance	128	0.491021854794856	1.89220299639686	1e-10	1.0875e-09	3.15789473684211e-10	9289	tags=66%, list=29%, signal=48%	Pak1/Rhod/Plxna3/Srgap3/Fes/Dpysl2/Sema3d/Met/Slit2/Cfl1/Robo1/Gnai3/Nfatc1/Mapk3/Ngef/Slit3/Pak3/Ntn4/Ephb6/Rgs3/Rnd1/Rac2/Nfatc4/Gnai1/Cdc42/Epha7/Cdk5/Sema3a/Limk2/Gnai2/Sema3f/Efna5/Sema4a/Srgap1/Nck1/Plxnc1/Rac1/Rhoa/Unc5b/Pak2/Ephb3/Epha2/Srgap2/Unc5c/Cxcr4/Ephb2/Plxnb2/Kras/Nfatc3/Ptk2/Ppp3r1/Rock2/Itgb1/Ppp3ca/Sema3b/Ephb4/Limk1/Sema3g/Abl1/Ppp3cc/Rasa1/Sema3c/Chp1/Pak4/Unc5a/Efna4/Rac3/E…
Pathways in cancer	Pathways in cancer	Pathways in cancer	319	0.463358284603374	1.87903637055276	1e-10	1.0875e-09	3.15789473684211e-10	11265	tags=69%, list=35%, signal=45%	Igf1/Fgf18/Tgfbr2/Itga2/Pik3r5/Vegfd/Bmp4/Fzd1/Fgfr1/Fzd2/Tgfb3/Ar/Egfr/Rassf5/Gli2/Smo/Csf1r/Cdkn2b/Tgfb2/Pml/Flt3l/Fgf11/Bcr/Pdgfra/Tpm3/Fn1/Brca2/Met/Tgfbr1/Runx1/Col4a6/Gli3/Plcg2/Spi1/Rara/Il6/Fgf7/Mapk3/Hsp90b1/Fzd7/Pik3cd/Casp8/Traf1/Mecom/Birc3/Ralbp1/Pdgfrb/Rac2/Hdac1/Nfkb1/Mmp2/Cdc42/Ccdc6/Wnt9a/Traf2/Rassf1/Arnt2/Bcl2/Vegfc/Bid/Birc2/Trp53/Csf3r/Fgf14/Wnt2/E2f1/Gli1/Ikbkb/Ntrk1/Hgf/Skp…
Amino sugar and nucleotide sugar metabolism	Amino sugar and nucleotide sugar metabolism	Amino sugar and nucleotide sugar metabolism	44	0.64430024422151	2.23707470927814	1.32655441002256e-10	1.35776745496427e-09	3.94270041368935e-10	7273	tags=75%, list=22%, signal=58%	Cyb5r3/Hexb/Ugdh/Renbp/Hexa/Gale/Uxs1/Gmds/Cmas/Gfpt2/Pgm2/Nans/Npl/Galk2/Gmppa/Hk3/Pmm2/Amdhd2/Gnpda1/Gfpt1/Pmm1/Uap1/Gmppb/Pgm3/Gnpnat1/Cyb5r1/Fpgt/Gnpda2/Gfus/Nagk/Gne/Galk1/Hk1
Wnt signaling pathway	Wnt signaling pathway	Wnt signaling pathway	144	0.467165355156471	1.81108693268271	2.02813642055176e-10	1.96053187320003e-09	5.69301451382949e-10	11377	tags=69%, list=35%, signal=45%	Nkd2/Sfrp1/Fzd1/Fzd2/Sfrp2/Nkd1/Nfatc1/Fzd7/Rac2/Nfatc4/Wnt9a/Plcb3/Trp53/Lrp5/Senp2/Wnt2/Btrc/Prickle2/Ppp2r1b/Rac1/Rhoa/Csnk2a2/Plcb1/Psen1/Tcf7l1/Ctbp2/Wnt11/Axin1/Prkcb/Smad4/Porcn/Tbl1x/Ppp2cb/Daam2/Ppp2ca/Fzd8/Plcb2/Wnt4/Ctnnb1/Crebbp/Axin2/Fbxw11/Ppp2r5d/Fzd6/Nfatc3/Chd8/Ppp3r1/Ccnd2/Rock2/Siah1a/Sfrp4/Ppp3ca/Peg12/Ruvbl1/Rbx1/Ppp3cc/Vangl1/Csnk1a1/Prkca/Prkcg/Lrp6/Smad3/Chp1/Prickle1/Ppp2…
Propanoate metabolism	Propanoate metabolism	Propanoate metabolism	30	-0.587912	-3.40379	5.08812200840283e-10	4.57928241010407e-09	1.32973717897759e-09	969	tags=57%, list=3%, signal=55%	Ehhadh/Acacb/Mcee/Mlycd/Acss1/Suclg2/Mmut/Pcca/Acat1/Aldh6a1/Echs1/Suclg1/Hibch/Hadha/Sucla2/Acadm/Ldhb
Ubiquitin mediated proteolysis	Ubiquitin mediated proteolysis	Ubiquitin mediated proteolysis	132	0.462346039950509	1.78402282954297	5.26354300011962e-10	4.57928241010407e-09	1.32973717897759e-09	13478	tags=76%, list=42%, signal=44%	Pml/Ppil2/Uba7/Birc3/Wwp2/Socs3/Ube2j1/Cdc16/Anapc7/Birc2/Fbxo4/Itch/Anapc2/Cul7/Uba2/Btrc/Ube2i/Smurf2/Ube2q1/Skp2/Vhl/Ube2w/Fbxw8/Ube2z/Sae1/Ddb1/Cdc27/Cdc26/Anapc10/Uba6/Cul4b/Pias1/Ube2m/Ube2n/Ube2e1/Ube2h/Trim32/Pias3/Syvn1/Fbxw11/Cdc23/Anapc4/Trim37/Ube4b/Uba1/Traf6/Ddb2/Siah1a/Ube4a/Smurf1/Brca1/Cdc20/Rbx1/Cblb/Ube2e2/Mdm2/Anapc1/Ube2r2/Ube2k/Cbl/Ube2c/Skp1/Ercc8/Cul1/Elob/Trip12/Ube2d2a/K…
Pathogenic Escherichia coli infection	Pathogenic Escherichia coli infection	Pathogenic Escherichia coli infection	51	0.600286060517563	2.12088331081725	7.81977162735741e-10	6.47923934838186e-09	1.88144881259727e-09	6817	tags=73%, list=21%, signal=57%	Arpc1b/Cd14/Tubb3/Was/Hcls1/Cttn/Arpc3/Wasl/Cdc42/Arpc2/Arhgef2/Tubb2a/Tubb5/Arpc4/Tubb6/Actb/Tuba1c/Nck1/Cldn1/Arpc5/Rhoa/Tuba1a/Arpc1a/Tubb2b/Ywhaq/Tuba1b/Krt18/Ncl/Ctnnb1/Ly96/Actg1/Rock2/Itgb1/Abl1/Tubb4b/Prkca/Tlr5
TGF-beta signaling pathway	TGF-beta signaling pathway	TGF-beta signaling pathway	83	0.527800909640086	1.96143843524044	8.67010501416171e-10	6.85726487483699e-09	1.99122029033379e-09	8877	tags=71%, list=27%, signal=52%	Tgfbr2/Fst/Bmp4/Id2/Tgfb3/Dcn/Thbs3/Cdkn2b/Tgfb2/Thbs1/Tgfbr1/Gdf6/Comp/Inhbb/Thbs2/Mapk3/Inhba/Rbl1/Id4/Lefty1/Smad7/Acvrl1/Smad1/Smurf2/Chrd/Rps6kb2/Ppp2r1b/Rhoa/Bmp6/Smad6/Acvr1/Smad4/Ppp2cb/Ppp2ca/Thbs4/Sp1/Id3/Crebbp/Smad9/Rock2/Smurf1/Tgfb1/Rbx1/Smad3/Rbl2/Rps6kb1/Myc/Ep300/E2f4/Skp1/Tfdp1/E2f5/Cul1/Zfyve16/Mapk1/Bmp2/Rock1/Ltbp1/Bmpr2
Chronic myeloid leukemia	Chronic myeloid leukemia	Chronic myeloid leukemia	73	0.544133241086868	1.99631189062017	1.1215393642202e-09	8.48468910323109e-09	2.46379356899632e-09	10602	tags=79%, list=33%, signal=54%	Tgfbr2/Pik3r5/Tgfb3/Shc2/Shc1/Tgfb2/Bcr/Gab2/Tgfbr1/Runx1/Mapk3/Pik3cd/Mecom/Hdac1/Nfkb1/Trp53/E2f1/Ikbkb/Akt3/Map2k1/Ctbp2/Crk/Smad4/Pik3cg/Pik3r3/Rela/Ptpn11/Kras/Bad/Cdk4/Tgfb1/Braf/Cdkn1a/Abl1/Cblb/Mdm2/Cdk6/Smad3/Crkl/Shc4/Araf/Myc/Cbl/Chuk/Sos1/Akt1/Mapk1/Cdkn2a/E2f3/E2f2/Hdac2/Map2k2/Ctbp1/Rb1/Cdkn1b/Pik3cb/Hras/Pik3r2
Toll-like receptor signaling pathway	Toll-like receptor signaling pathway	Toll-like receptor signaling pathway	88	0.514807580484412	1.92490199932763	1.23289610000488e-09	8.93849672503541e-09	2.59557073685239e-09	13385	tags=85%, list=41%, signal=50%	Lbp/Pik3r5/Tlr6/Cd14/Tlr2/Ikbke/Spp1/Ctsk/Ifnar2/Irf5/Il6/Mapk3/Pik3cd/Casp8/Ripk1/Map3k8/Tlr9/Ccl3/Tlr8/Nfkb1/Tlr1/Irak4/Cd86/Ikbkb/Akt3/Map2k1/Mapk13/Rac1/Myd88/Mapk11/Pik3cg/Pik3r3/Ccl4/Rela/Ticam1/Ly96/Cd80/Cxcl10/Irf3/Traf6/Tirap/Ifnar1/Cd40/Tab2/Irf7/Tbk1/Tlr5/Il12b/Fos/Ticam2/Stat1/Chuk/Map3k7/Akt1/Mapk1/Il1b/Tlr7/Map2k2/Pik3cb/Mapk9/Mapk12/Pik3r2/Tollip/Fadd/Map2k4/Tlr4/Ccl5/Irak1/Ikbkg/T…
MAPK signaling pathway	MAPK signaling pathway	MAPK signaling pathway	256	0.401357846976504	1.61434880739954	1.344252976466e-09	9.35600071620336e-09	2.71680601559444e-09	14537	tags=71%, list=45%, signal=39%	Pak1/Il1r1/Fgf18/Tgfbr2/Pla2g4a/Mras/Cd14/Fgfr1/Tgfb3/Egfr/Tgfb2/Cacnb3/Arrb2/Fgf11/Pdgfra/Tgfbr1/Rps6ka1/Map3k12/Flna/Fgf7/Mapk3/Cdc25b/Mecom/Map3k8/Mapk8ip1/Pdgfrb/Rac2/Rras/Nfatc4/Nfkb1/Cdc42/Map3k14/Stk3/Cacng7/Traf2/Ngf/Ddit3/Trp53/Taok3/Fgf14/Daxx/Tnfrsf1a/Ikbkb/Ntrk1/Akt3/Map3k3/Max/Map2k1/Casp3/Mapk13/Cacna1e/Rac1/Atf4/Gng12/Mapk11/Mapk7/Crk/Pak2/Dusp2/Prkcb/Taok2/Rap1b/Fgfr3/Rela/Fgfr2/M…
Notch signaling pathway	Notch signaling pathway	Notch signaling pathway	46	0.61446092048248	2.14716749491602	3.44845096095288e-09	2.30780948925308e-08	6.70144316298535e-09	9802	tags=87%, list=30%, signal=61%	Psen2/Jag1/Dtx4/Numbl/Dtx3/Notch2/Lfng/Hdac1/Ncstn/Rbpj/Dtx3l/Snw1/Adam17/Dtx1/Psen1/Ctbp2/Notch3/Rfng/Maml2/Kat2a/Mfng/Dtx2/Crebbp/Numb/Maml1/Ncor2/Notch1/Cir1/Ep300/Notch4/Maml3/Psenen/Dll4/Dvl1/Hes1/Dll1/Dvl3/Aph1a/Hdac2/Ctbp1
Cell adhesion molecules (CAMs)	Cell adhesion molecules (CAMs)	Cell adhesion molecules (CAMs)	122	0.470212227179694	1.80737273455917	3.82368838061746e-09	2.4641547341757e-08	7.15544024443033e-09	13418	tags=76%, list=41%, signal=45%	Nlgn2/H2-Aa/H2-DMb1/Sdc2/Vcam1/Itgb2/Ncam1/H2-DMa/Icam1/Ptprc/Itgam/Sdc1/H2-Eb1/Vcan/Cdh3/Sdc3/Selplg/Negr1/Ptprf/H2-Ab1/Spn/Itga4/H2-M3/Itgb8/Cd276/Cldn11/Nectin3/Cd86/H2-T23/Itgb7/Cd22/Alcam/Cldn1/Cadm1/Selp/Cd34/Mpzl1/Pecam1/F11r/Mag/H2-D1/Pdcd1/Cd2/Nectin1/H2-Ob/Cntnap1/Itga9/Nfasc/Cd80/Itga8/Cd8a/Sdc4/Itgb1/Nrcam/Cldn15/H2-Oa/Icosl/Cd40/Jam3/Itgal/Neo1/Nrxn3/Cd4/Glg1/Siglec1/Esam/Cd40lg/H2-M…
Apoptosis	Apoptosis	Apoptosis	81	0.520167972036423	1.92651324405307	4.98041038085794e-09	2.98824622851476e-08	8.67730302291038e-09	11965	tags=80%, list=37%, signal=51%	Csf2rb2/Il1r1/Endod1/Pik3r5/Irak3/Casp7/Capn2/Il1rap/Pik3cd/Casp8/Ripk1/Birc3/Nfkb1/Map3k14/Traf2/Ngf/Bcl2/Cflar/Bid/Birc2/Trp53/Prkar1b/Tnfrsf1a/Irak4/Ikbkb/Ntrk1/Akt3/Casp3/Apaf1/Myd88/Capn1/Pik3cg/Pik3r3/Tnfrsf10b/Rela/Bax/Prkar1a/Ppp3r1/Casp6/Ppp3ca/Dffa/Bad/Ppp3cc/Chp1/Prkar2b/Chuk/Prkx/Exog/Tradd/Il3ra/Akt1/Fas/Il1b/Irak2/Pik3cb/Prkacb/Pik3r2/Xiap/Dffb/Chp2/Bcl2l1/Fadd/Casp9/Irak1/Ikbkg
Small cell lung cancer	Small cell lung cancer	Small cell lung cancer	83	0.516707190817454	1.92021143829703	4.85188546809896e-09	2.98824622851476e-08	8.67730302291038e-09	12004	tags=81%, list=37%, signal=51%	Itga2/Pik3r5/Cdkn2b/Fn1/Col4a6/Pik3cd/Traf1/Birc3/Nfkb1/Traf2/Bcl2/Birc2/Trp53/E2f1/Ikbkb/Skp2/Akt3/Max/Col4a4/Lama3/Pten/Apaf1/Lamc1/Pik3cg/Cks1b/Itga3/Pik3r3/Rela/Pias1/Lama4/Cdk2/Col4a2/Lamb2/Pias3/Lama2/Ptk2/Traf6/Lamc2/Itgb1/Col4a1/Cdk4/Lamb1/Cdk6/Traf4/Myc/Traf5/Rxrb/Chuk/Rxra/Lamc3/Akt1/Pias2/Ptgs2/E2f3/E2f2/Ccne1/Rb1/Cdkn1b/Pik3cb/Pik3r2/Itgav/Xiap/Bcl2l1/Casp9/Pias4/Ikbkg/Lama1
B cell receptor signaling pathway	B cell receptor signaling pathway	B cell receptor signaling pathway	75	0.521780388259985	1.91712818115142	5.62303557214829e-09	3.26136063184601e-08	9.47037570046028e-09	8229	tags=69%, list=25%, signal=52%	Fcgr2b/Pirb/Cd72/Pik3r5/Vav1/Pik3ap1/Inpp5d/Syk/Ptpn6/Blnk/Nfkbie/Plcg2/Nfatc1/Mapk3/Pik3cd/Rac2/Nfatc4/Nfkb1/Ikbkb/Akt3/Map2k1/Cd22/Rac1/Card11/Dapp1/Btk/Prkcb/Pik3cg/Lyn/Pik3r3/Rela/Bcl10/Kras/Nfatc3/Ppp3r1/Ppp3ca/Vav2/Cd81/Ppp3cc/Cd79a/Chp1/Fos/Rac3/Cd19/Malt1/Vav3/Chuk/Gsk3b/Cd79b/Sos1/Akt1/Mapk1
Leukocyte transendothelial migration	Leukocyte transendothelial migration	Leukocyte transendothelial migration	109	0.478508328257008	1.82116411688252	5.9443484879068e-09	3.33650528030898e-08	9.68858157621483e-09	6830	tags=57%, list=21%, signal=45%	Ncf1/Pik3r5/Vav1/Actn1/Myl12b/Vcam1/Ncf4/Itgb2/Rassf5/Ptk2b/Icam1/Cybb/Itgam/Thy1/Ncf2/Plcg2/Gnai3/Pik3cd/Myl9/Actn4/Rac2/Gnai1/Itga4/Mmp2/Cdc42/Msn/Gnai2/Cldn11/Rhoh/Actb/Mapk13/Rac1/Cldn1/Rhoa/Mapk11/Cyba/Pecam1/F11r/Pxn/Prkcb/Pik3cg/Rap1b/Pik3r3/Cxcr4/Ctnnb1/Ptpn11/Plcg1/Bcar1/Actg1/Ptk2/Rock2/Itgb1/Cldn15/Vav2/Itk/Rap1a/Jam3/Ctnnd1/Prkca/Itgal/Prkcg/Rapgef3
Pancreatic cancer	Pancreatic cancer	Pancreatic cancer	70	0.531253935562834	1.94671918682219	7.42682272195526e-09	4.03833485506318e-08	1.17265621925609e-08	11965	tags=83%, list=37%, signal=52%	Tgfbr2/Pik3r5/Vegfd/Tgfb3/Egfr/Tgfb2/Brca2/Tgfbr1/Mapk3/Pik3cd/Ralbp1/Rac2/Nfkb1/Cdc42/Vegfc/Trp53/E2f1/Ikbkb/Akt3/Map2k1/Rac1/Ralb/Arhgef6/Erbb2/Smad4/Pik3cg/Pik3r3/Stat3/Rela/Kras/Pld1/Bad/Tgfa/Cdk4/Tgfb1/Braf/Cdk6/Smad3/Rala/Araf/Rac3/Stat1/Chuk/Rad51/Akt1/Mapk1/Cdkn2a/E2f3/E2f2/Rb1/Pik3cb/Mapk9/Pgf/Pik3r2/Bcl2l1/Casp9/Ralgds/Ikbkg
Progesterone-mediated oocyte maturation	Progesterone-mediated oocyte maturation	Progesterone-mediated oocyte maturation	83	0.511587398484159	1.90118502648235	1.01391683259871e-08	5.3461069355205e-08	1.55240854751956e-08	10602	tags=70%, list=33%, signal=47%	Igf1/Pik3r5/Adcy3/Rps6ka1/Gnai3/Mapk3/Cdc25b/Pik3cd/Gnai1/Adcy7/Cdc16/Anapc7/Pde3b/Gnai2/Plk1/Anapc2/Akt3/Hsp90aa1/Map2k1/Mapk13/Cpeb1/Mapk11/Cdc27/Cdc26/Adcy2/Pik3cg/Anapc10/Pik3r3/Igf1r/Cdk2/Adcy4/Kras/Cdc23/Anapc4/Ccnb2/Ccna2/Braf/Mad2l1/Hsp90ab1/Cdk1/Anapc1/Araf/Bub1/Prkx/Ccnb1/Cdc25c/Akt1/Mapk1/Anapc5/Anapc11/Rps6ka3/Pkmyt1/Cdc25a/Pik3cb/Prkacb/Mapk9/Mapk12/Pik3r2
Antigen processing and presentation	Antigen processing and presentation	Antigen processing and presentation	58	0.560694371159301	2.01120939221638	2.07001071363484e-08	1.02909104049275e-07	2.98828614299164e-08	12225	tags=83%, list=38%, signal=52%	Ctss/Ctsb/Cd74/H2-Aa/H2-DMb1/Pdia3/H2-DMa/Ctsl/Lgmn/Ifi30/H2-Eb1/Calr/H2-Ab1/H2-M3/Ciita/Tapbp/Rfx5/Hsp90aa1/H2-T23/B2m/Hspa4/H2-D1/Nfya/H2-Ob/Tap1/Tap2/Cd8a/Rfxank/Hspa2/H2-Oa/Hsp90ab1/Creb1/Cd4/Psme2/H2-M2/Hspa5/H2-Q1/Canx/Nfyb/Psme3/Hspa1l/Rfxap/H2-Q10/Klrc3/Hspa8/Klrd1/Cd8b1/H2-Q2
Adherens junction	Adherens junction	Adherens junction	73	0.524721189296256	1.92509310285869	2.06380688532224e-08	1.02909104049275e-07	2.98828614299164e-08	12169	tags=81%, list=38%, signal=51%	Tgfbr2/Actn1/Baiap2/Fgfr1/Egfr/Was/Met/Tgfbr1/Snai2/Iqgap1/Ptpn6/Src/Ptpn1/Mapk3/Ptprf/Wasl/Ptprj/Actn4/Rac2/Nectin4/Cdc42/Nectin3/Acp1/Actb/Rac1/Rhoa/Csnk2a2/Tcf7l1/Wasf2/Erbb2/Smad4/Nectin1/Snai1/Igf1r/Ctnnb1/Crebbp/Actg1/Ctnnd1/Smad3/Rac3/Csnk2b/Ep300/Fyn/Fer/Map3k7/Tcf7/Mapk1/Csnk2a1/Tjp1/Vcl/Pard3/Actn2/Wasf3/Ptprb/Yes1/Afdn/Ptprm/Wasf1/Tcf7l2
SNARE interactions in vesicular transport	SNARE interactions in vesicular transport	SNARE interactions in vesicular transport	34	0.640984396562741	2.15468297269036	4.34357578437431e-08	2.09939496244758e-07	6.09624671491131e-08	10465	tags=91%, list=32%, signal=62%	Bet1l/Stx2/Stx1a/Stx5a/Stx16/Ykt6/Stx12/Gosr2/Vamp4/Sec22b/Vamp8/Snap23/Gosr1/Snap29/Stx3/Stx7/Use1/Bet1/Stx17/Vamp3/Vamp2/Vti1a/Vamp5/Stx8/Stx4a/Stx11/Stx18/Stx6/Stx1b/Snap47/Bnip1
Prostate cancer	Prostate cancer	Prostate cancer	91	0.492859676717868	1.84972665808215	4.61757514572699e-08	2.17150831177431e-07	6.30565027012505e-08	10635	tags=74%, list=33%, signal=50%	Igf1/Pik3r5/Fgfr1/Ar/Egfr/Pdgfc/Pdgfra/Creb3l2/Creb3/Mapk3/Hsp90b1/Pik3cd/Creb3l1/Pdgfrb/Nfkb1/Bcl2/Trp53/Creb5/E2f1/Ikbkb/Akt3/Hsp90aa1/Map2k1/Atf4/Pten/Tcf7l1/Erbb2/Pik3cg/Pik3r3/Rela/Fgfr2/Igf1r/Ctnnb1/Cdk2/Crebbp/Kras/Foxo1/Bad/Tgfa/Braf/Cdkn1a/Hsp90ab1/Mdm2/Creb1/Araf/Ep300/Chuk/Gsk3b/Sos1/Tcf7/Akt1/Mapk1/Pdgfd/E2f3/Creb3l3/E2f2/Pdgfb/Map2k2/Ccne1/Pdpk1/Pdgfa/Rb1/Cdkn1b/Pik3cb/Hras/Pik3r2/Cr…
Gap junction	Gap junction	Gap junction	82	0.500110611340825	1.85470761642053	6.44937479677294e-08	2.87741337086793e-07	8.35546532375442e-08	10481	tags=70%, list=32%, signal=47%	Gucy1a1/Tubb3/Egfr/Adcy3/Pdgfc/Pdgfra/Src/Lpar1/Gucy1b1/Gnai3/Mapk3/Itpr3/Pdgfrb/Gnai1/Gnaq/Adcy7/Tubb2a/Tubb5/Plcb3/Gnai2/Csnk1d/Tubb6/Tuba1c/Map2k1/Plcb1/Tuba1a/Mapk7/Prkcb/Tubb2b/Adcy2/Tuba1b/Itpr2/Plcb2/Adcy4/Kras/Map2k5/Gna11/Htr2b/Tubb4b/Cdk1/Prkca/Gnas/Prkcg/Prkg1/Itpr1/Map3k2/Prkx/Sos1/Mapk1/Pdgfd/Tjp1/Pdgfb/Map2k2/Pdgfa/Drd1/Hras/Prkacb
Cytokine-cytokine receptor interaction	Cytokine-cytokine receptor interaction	Cytokine-cytokine receptor interaction	218	0.398407031559772	1.58612406213797	6.44937479677294e-08	2.87741337086793e-07	8.35546532375442e-08	15257	tags=72%, list=47%, signal=38%	Tnfrsf11b/Csf2rb2/Il1r1/Tgfbr2/Vegfd/Cxcl16/Tnfrsf1b/Cxcr3/Osmr/Cx3cl1/Tgfb3/Ifngr1/Egfr/Cxcl5/Csf1r/Tgfb2/Pdgfc/Ifnar2/Flt3l/Il18/Pdgfra/Il21r/Met/Tgfbr1/Il4ra/Tnfsf12/Inhbb/Ccr1/Il6/Il1rap/Il6ra/Ccr2/Tnfsf13/Inhba/Il18rap/Ccl9/Pdgfrb/Ccl3/Flt4/Ccl6/Il10ra/Eda/Il11ra1/Il11/Il18r1/Vegfc/Il17ra/Cxcr6/Csf3r/Tnfrsf1a/Acvrl1/Hgf/Flt3/Tnfrsf25/Ltbr/Plekho2/Acvr1b/Acvr1/Il2rg/Ngfr/Clcf1/Lif/Cxcl13/Ccl4…
Leishmania infection	Leishmania infection	Leishmania infection	63	0.539744484931043	1.95301819899261	7.30289163292403e-08	3.17675786032195e-07	9.22470522053562e-08	9127	tags=73%, list=28%, signal=53%	Fcgr2b/Ncf1/H2-Aa/H2-DMb1/Tgfb3/Tlr2/Ncf4/Ifngr1/Itgb2/H2-DMa/Tgfb2/Itgam/Ptpn6/H2-Eb1/Fcgr4/Ncf2/Fcgr1/Mapk3/C3/H2-Ab1/Itga4/Nfkb1/Marcksl1/Irak4/Mapk13/Myd88/Mapk11/Cyba/Prkcb/H2-Ob/Rela/Traf6/Itgb1/H2-Oa/Tgfb1/Tab2/Jak2/Il12b/Fos/Stat1/Map3k7/Mapk1/Il1b/Ptgs2/Elk1/Cr1l
Natural killer cell mediated cytotoxicity	Natural killer cell mediated cytotoxicity	Natural killer cell mediated cytotoxicity	104	0.463045143844374	1.7563778260403	1.78100970023328e-07	7.5584314107461e-07	2.1948258180025e-07	12120	tags=72%, list=37%, signal=45%	Sh3bp2/Pak1/Pik3r5/Vav1/Fcer1g/Ifngr1/Itgb2/Shc2/Shc1/Ifnar2/Tyrobp/Ptk2b/Icam1/Syk/Ptpn6/Mill2/Lcp2/Fcgr4/Plcg2/Nfatc1/Mapk3/Pik3cd/Ulbp1/Cd48/Rac2/Nfatc4/H2-M3/Bid/Cd244a/H2-T23/Map2k1/Casp3/Rac1/H2-D1/Prkcb/Pik3cg/Pik3r3/Tnfrsf10b/Ptpn11/Plcg1/Kras/Nfatc3/Ppp3r1/Ppp3ca/Lck/Vav2/Braf/Ifnar1/Ppp3cc/Prkca/Itgal/Prkcg/Chp1/Shc4/Araf/Rac3/Vav3/Fyn/Sos1/Fas/Mapk1/H2-M2/Hcst/Map2k2/Raet1e/Pik3cb/Hras…
Vascular smooth muscle contraction	Vascular smooth muscle contraction	Vascular smooth muscle contraction	106	0.460648960818976	1.75197281763126	1.88639369406513e-07	7.63331401784493e-07	2.21657031371178e-07	10882	tags=61%, list=34%, signal=41%	Prkcd/Cald1/Gucy1a1/Pla2g4a/Adcy3/Ptgir/Calm2/Myl6/Gucy1b1/Mapk3/Myl9/Itpr3/Gnaq/Adcy7/Plcb3/Arhgef1/Actg2/Npr1/Map2k1/Acta2/Rhoa/Plcb1/Mylk2/Gna13/Prkcb/Mylk/Adcy2/Itpr2/Plcb2/Arhgef11/Adcy4/Calm3/Rock2/Gna11/Kcnmb1/Pla2g6/Cacna1d/Irag1/Npr2/Calcrl/Braf/Ramp2/Prkca/Gnas/Prkcg/Prkg1/Myh11/Araf/Prkch/Itpr1/Myl6b/Prkx/Ppp1r12a/Mapk1/Rock1/Calm1/Ednra/Arhgef12/Kcnma1/Map2k2/Pla2g2e/Ppp1r14a/Prkacb/P…
T cell receptor signaling pathway	T cell receptor signaling pathway	T cell receptor signaling pathway	108	0.459556211831342	1.74847404656488	1.86531689005092e-07	7.63331401784493e-07	2.21657031371178e-07	13599	tags=79%, list=42%, signal=46%	Pak1/Pik3r5/Vav1/Ptprc/Ptpn6/Lcp2/Nfkbie/Nfatc1/Mapk3/Pik3cd/Pak3/Map3k8/Nfatc4/Nfkb1/Cdc42/Map3k14/Ikbkb/Akt3/Map2k1/Mapk13/Nck1/Card11/Rhoa/Mapk11/Pak2/Pdcd1/Pik3cg/Pik3r3/Rela/Bcl10/Cd3e/Plcg1/Kras/Cd3d/Cd8a/Nfatc3/Ppp3r1/Rasgrp1/Ppp3ca/Lck/Vav2/Itk/Cdk4/Ppp3cc/Cblb/Chp1/Fos/Pak4/Cd3g/Cd4/Cbl/Malt1/Vav3/Fyn/Chuk/Gsk3b/Sos1/Map3k7/Akt1/Mapk1/Cd40lg/Dlg1/Nck2/Map2k2/Il4/Icos/Pdpk1/Pak6/Pik3cb/Hr…
Vibrio cholerae infection	Vibrio cholerae infection	Vibrio cholerae infection	52	0.543457095370133	1.92356755175494	2.70080667980518e-07	1.06804627792296e-06	3.10140479977628e-07	10836	tags=77%, list=33%, signal=51%	Atp6v0a4/Tcirg1/Adcy3/Pdia4/Atp6v1a/Plcg2/Atp6v0e/Sec61a1/Kdelr3/Atp6v1c1/Atp6v0d1/Atp6ap1/Arf1/Kdelr2/Actb/Prkcb/Atp6v1h/Ero1a/Plcg1/Tjp2/Actg1/Atp6v1b2/Prkca/Gnas/Prkcg/Atp6v0a1/Atp6v1g1/Atp6v0e2/Atp6v0b/Prkx/Atp6v1f/Atp6v1d/Tjp1/Kdelr1/Sec61b/Atp6v0d2/Prkacb/Sec61a2/Atp6v0c/Sec61g
Renal cell carcinoma	Renal cell carcinoma	Renal cell carcinoma	70	0.49720458162567	1.8219492299876	3.79141794602193e-07	1.46601493912848e-06	4.25703067623515e-07	10879	tags=74%, list=34%, signal=49%	Pak1/Pik3r5/Vegfd/Tgfb3/Tgfb2/Met/Mapk3/Pik3cd/Pak3/Cdc42/Arnt2/Vegfc/Hgf/Vhl/Akt3/Slc2a1/Map2k1/Rac1/Crk/Pak2/Pik3cg/Rap1b/Pik3r3/Ptpn11/Crebbp/Kras/Hif1a/Arnt/Tgfa/Rap1a/Tgfb1/Braf/Rbx1/Crkl/Pak4/Araf/Ep300/Elob/Sos1/Akt1/Mapk1/Ets1/Eloc/Pdgfb/Map2k2/Pak6/Pik3cb/Hras/Pgf/Pik3r2/Rapgef1/Egln2
Sphingolipid metabolism	Sphingolipid metabolism	Sphingolipid metabolism	38	0.584547589399483	1.99636820708617	6.47356497957596e-07	2.44776875776157e-06	7.1078584617396e-07	7169	tags=68%, list=22%, signal=53%	Arsa/Asah1/Gba/Galc/Glb1/Gla/Sgpl1/Sptlc2/Plpp3/Sphk1/Sgpp1/Kdsr/Sptlc1/Plpp2/Sgms2/Acer3/Smpd3/Gal3st1/Ugcg/Neu1/Sphk2/Asah2/Smpd4/Plpp1/Cerk/B4galt6
Glioma	Glioma	Glioma	63	0.522426795194839	1.89035565372615	6.61178917326402e-07	2.44776875776157e-06	7.1078584617396e-07	10602	tags=75%, list=33%, signal=50%	Igf1/Pik3r5/Egfr/Shc2/Shc1/Pdgfra/Calm2/Plcg2/Mapk3/Pik3cd/Pdgfrb/Trp53/E2f1/Akt3/Map2k1/Pten/Prkcb/Pik3cg/Pik3r3/Igf1r/Calm3/Plcg1/Kras/Tgfa/Cdk4/Braf/Cdkn1a/Prkca/Prkcg/Mdm2/Cdk6/Shc4/Araf/Sos1/Akt1/Mapk1/Cdkn2a/Calm1/E2f3/E2f2/Pdgfb/Map2k2/Pdgfa/Rb1/Pik3cb/Hras/Pik3r2
p53 signaling pathway	p53 signaling pathway	p53 signaling pathway	65	0.512247025442734	1.8574393279391	7.03835047798494e-07	2.55140204826954e-06	7.40878997682625e-07	8488	tags=66%, list=26%, signal=49%	Igf1/Thbs1/Serpine1/Shisa5/Sfn/Casp8/Zmat3/Pmaip1/Bid/Trp53/Ppm1d/Casp3/Pten/Apaf1/Sesn3/Steap3/Pidd1/Tnfrsf10b/Ccng2/Chek2/Bax/Sesn2/Cdk2/Igfbp3/Ddb2/Ccnd2/Ccnb2/Siah1a/Mdm4/Cdk4/Cdkn1a/Rrm2/Cdk1/Cd82/Mdm2/Cdk6/Gadd45b/Bbc3/Ccnb1/Gtse1/Fas/Gadd45g/Cdkn2a
Hematopoietic cell lineage	Hematopoietic cell lineage	Hematopoietic cell lineage	78	0.490007966227536	1.80609309793159	8.13113268842152e-07	2.88738181180682e-06	8.38441179472036e-07	13467	tags=76%, list=42%, signal=44%	Il1r1/Itga2/Cd14/Csf1r/Flt3l/Itgam/Il4ra/H2-Eb1/Anpep/Fcgr1/Il6/Il6ra/Cd9/Itga4/Cd37/Il11ra1/Cd55/Il11/Cd44/Itga5/Csf3r/Flt3/Cd22/Cd33/Cd34/Cd2/Itga3/Cd7/Cd3e/Cd3d/Cd8a/Csf1/Cd5/Il7r/Csf2ra/Thpo/Il1r2/Il7/Cd3g/Itgb3/Cd4/Cd19/Il3ra/Il1b/Cd38/Il9r/Cr1l/Itga1/Il4/Ms4a1/Cd1d1/Cd8b1/Cr2/Epor/Tnf/Il2ra/Il5ra/Itga6/Fcer2a
Epithelial cell signaling in Helicobacter pylori infection	Epithelial cell signaling in Helicobacter pylori infection	Epithelial cell signaling in Helicobacter pylori infection	68	0.494335884248263	1.80371414806552	8.38655864214818e-07	2.91852240746757e-06	8.47483820680237e-07	12365	tags=78%, list=38%, signal=48%	Pak1/Atp6v0a4/Tcirg1/Egfr/Atp6v1a/Met/Src/Plcg2/Atp6v0e/Nfkb1/Cdc42/Map3k14/Atp6v1c1/Csk/Atp6v0d1/Atp6ap1/Adam17/Ikbkb/Casp3/Mapk13/Rac1/Mapk11/F11r/Atp6v1h/Lyn/Adam10/Rela/Ptpn11/Plcg1/Hbegf/Nod1/Atp6v1b2/Cxcl2/Jam3/Atp6v0a1/Git1/Atp6v1g1/Atp6v0e2/Atp6v0b/Chuk/Atp6v1f/Atp6v1d/Ptprz1/Tjp1/Cxcl1/Atp6v0d2/Mapk9/Mapk12/Atp6v0c/Map2k4/Ccl5/Ikbkg/Jam2
NOD-like receptor signaling pathway	NOD-like receptor signaling pathway	NOD-like receptor signaling pathway	58	0.525612579835881	1.88537108915022	1.00410633618615e-06	3.42577455875276e-06	9.94780271144176e-07	10849	tags=78%, list=34%, signal=52%	Casp4/Pstpip1/Il18/Naip2/Il6/Mapk3/Hsp90b1/Casp8/Casp1/Birc3/Nfkb1/Birc2/Ikbkb/Hsp90aa1/Mapk13/Card9/Tnfaip3/Mapk11/Mefv/Ripk2/Rela/Erbin/Nlrp3/Nod1/Trip6/Traf6/Card6/Cxcl2/Pycard/Nlrc4/Sugt1/Tab2/Ccl12/Hsp90ab1/Nlrp1a/Chuk/Map3k7/Mapk1/Il1b/Cxcl1/Ccl2/Nod2/Mapk9/Mapk12/Xiap
Glycosaminoglycan biosynthesis - chondroitin sulfate	Glycosaminoglycan biosynthesis - chondroitin sulfate	Glycosaminoglycan biosynthesis - chondroitin sulfate	22	0.671939740586759	2.10480347588406	1.11335264327488e-06	3.72544922941978e-06	1.08180013921446e-06	6910	tags=82%, list=21%, signal=64%	Chst12/Dse/Ust/Chsy1/Csgalnact2/Chst11/Chpf2/Chpf/Chsy3/Xylt2/Chst14/Xylt1/B4galt7/Csgalnact1/Chst3/B3gat3/B3gat2/Chst15
Long-term depression	Long-term depression	Long-term depression	65	0.501778263218679	1.81947895002769	1.98164679953606e-06	6.50578383243914e-06	1.88915682974639e-06	10912	tags=68%, list=34%, signal=45%	Igf1/Gucy1a1/Pla2g4a/Gria3/Gucy1b1/Gnai3/Gnao1/Mapk3/Itpr3/Gnai1/Gnaq/Plcb3/Gnai2/Map2k1/Ppp2r1b/Plcb1/Gna13/Prkcb/Lyn/Ppp2cb/Ppp2ca/Itpr2/Plcb2/Igf1r/Kras/Gna11/Pla2g6/Braf/Prkca/Gnas/Gria1/Prkcg/Prkg1/Araf/Itpr1/Gria2/Mapk1/Cacna1a/Map2k2/Pla2g2e/Hras/Gnaz/Ppp2r1a/Prkg2
Insulin signaling pathway	Insulin signaling pathway	Insulin signaling pathway	132	0.408589622435915	1.57659664267492	2.73435145505896e-06	8.81068802185665e-06	2.55845750180955e-06	10940	tags=60%, list=34%, signal=40%	Phkg2/Pik3r5/Shc2/Shc1/Inpp5d/Pygl/Calm2/Ptpn1/Prkag2/Mapk3/Pck2/Pik3cd/Ptprf/Rps6/Socs3/Pde3b/Prkar1b/Prkci/Ikbkb/Akt3/Rps6kb2/Map2k1/Exoc7/Sh2b2/Hk3/Crk/Socs2/Eif4e2/Pik3cg/Pik3r3/Acaca/Prkab2/Ppp1r3c/Calm3/Kras/Prkar1a/Mknk1/Foxo1/Bad/Braf/Socs4/Cblb/Crkl/Srebf1/Phka2/Shc4/Irs2/Araf/Inpp5k/Rps6kb1/Hk1/Prkaa1/Cbl/Fasn/Prkar2b/Prkx/Gsk3b/Sos1/Akt1/Mapk1/Flot1/Flot2/Elk1/Calm1/Prkcz/Irs1/Rhoq/Rpt…
Nucleotide excision repair	Nucleotide excision repair	Nucleotide excision repair	43	0.546946938295743	1.8944807036453	3.29452824512396e-06	1.04226893573012e-05	3.02655226346316e-06	12954	tags=91%, list=40%, signal=54%	Pold4/Mnat1/Pole2/Pold3/Pole3/Rfc2/Lig1/Ddb1/Gtf2h1/Rad23b/Cul4b/Ercc3/Pcna/Ddb2/Gtf2h5/Rfc5/Rpa1/Rbx1/Ercc6/Cdk7/Xpa/Xpc/Ercc8/Ercc5/Pold1/Ercc4/Ercc1/Cetn2/Gtf2h3/Gtf2h2/Rfc4/Rfc3/Cul4a/Rfc1/Rpa2/Pole4/Gtf2h4/Ercc2/Rad23a
Tight junction	Tight junction	Tight junction	127	0.415351288460644	1.60070733639075	4.32054286736079e-06	1.34245439092996e-05	3.89823416603981e-06	13244	tags=66%, list=41%, signal=39%	Prkcd/Actn1/Mras/Myl12b/Epb41l2/Rab13/Hcls1/Src/Cttn/Gnai3/Pard6g/Myh10/Myl9/Actn4/Myh7/Rras/Pard6b/Gnai1/Cdc42/Cask/Gnai2/Cldn11/Prkci/Myh9/Actb/Akt3/Sptan1/Ppp2r1b/Cldn1/Rhoa/Pten/Csnk2a2/F11r/Prkcb/Ppp2cb/Ppp2ca/Epb41l1/Exoc4/Ctnnb1/Pals1/Kras/Tjp2/Actg1/Llgl1/Magi1/Cldn15/Cdk4/Jam3/Amotl1/Ppp2r2d/Vapa/Prkca/Prkcg/Rras2/Myh11/Ppp2r2b/Csnk2b/Prkch/Akt1/Ppp2r2a/Csnk2a1/Tjap1/Tjp1/Prkcz/Pard3/Ash…
Long-term potentiation	Long-term potentiation	Long-term potentiation	66	0.491018251084187	1.78470597730627	4.67084537591698e-06	1.42583700949045e-05	4.14036155205937e-06	11066	tags=65%, list=34%, signal=43%	Calm2/Rps6ka1/Mapk3/Itpr3/Gnaq/Plcb3/Map2k1/Atf4/Plcb1/Prkcb/Grin2d/Rap1b/Itpr2/Plcb2/Crebbp/Calm3/Camk4/Kras/Ppp3r1/Ppp3ca/Rap1a/Braf/Ppp3cc/Prkca/Gria1/Prkcg/Grin2a/Chp1/Rapgef3/Araf/Ep300/Itpr1/Prkx/Gria2/Ppp1r12a/Mapk1/Calm1/Rps6ka3/Map2k2/Hras/Prkacb/Ppp1ca/Chp2
Vasopressin-regulated water reabsorption	Vasopressin-regulated water reabsorption	Vasopressin-regulated water reabsorption	43	0.540913991692685	1.87358415934572	5.92824024149269e-06	1.77847207244781e-05	5.1643472158194e-06	11752	tags=81%, list=36%, signal=52%	Dctn5/Adcy3/Arhgdib/Creb3l2/Creb3/Dync1i2/Dync2li1/Arhgdia/Dynll1/Dync2h1/Creb3l1/Dync1li1/Creb5/Nsf/Dync1li2/Aqp2/Dctn4/Dctn2/Vamp2/Rab5c/Dctn6/Gnas/Rab5b/Stx4a/Creb1/Dync1h1/Prkx/Dctn1/Creb3l3/Rab5a/Rab11b/Prkacb/Creb3l4/Avpr2/Rab11a
Jak-STAT signaling pathway	Jak-STAT signaling pathway	Jak-STAT signaling pathway	127	0.412144285281651	1.58834798261224	6.39436637829742e-06	1.88579618614195e-05	5.47599618480422e-06	14312	tags=69%, list=44%, signal=39%	Csf2rb2/Pik3r5/Osmr/Ifngr1/Ifnar2/Stat2/Il21r/Il4ra/Ptpn6/Il6/Il6ra/Pik3cd/Tyk2/Stat6/Il10ra/Socs3/Il11ra1/Socs5/Il11/Csf3r/Spred1/Akt3/Stam/Stat4/Socs2/Il2rg/Pik3cg/Jak3/Clcf1/Lif/Pik3r3/Stat3/Pias1/Ptpn11/Crebbp/Pim1/Pias3/Ccnd2/Il7r/Stam2/Csf2ra/Ifnar1/Socs4/Spry2/Cblb/Jak2/Il7/Il2rb/Il12b/Il13ra1/Lepr/Il20rb/Myc/Ep300/Cbl/Irf9/Il6st/Stat1/Sos1/Il3ra/Akt1/Pias2/Osm/Il9r/Socs7/Il13ra2/Il4/Cntfr…
Melanoma	Melanoma	Melanoma	67	0.478847218295695	1.74361415675092	8.27521238087673e-06	2.39981159045425e-05	6.96859989968567e-06	10602	tags=67%, list=33%, signal=45%	Igf1/Fgf18/Pik3r5/Fgfr1/Egfr/Pdgfc/Fgf11/Pdgfra/Met/Fgf7/Mapk3/Pik3cd/Pdgfrb/Trp53/Fgf14/E2f1/Hgf/Akt3/Map2k1/Pten/Pik3cg/Pik3r3/Igf1r/Kras/Bad/Cdk4/Braf/Cdkn1a/Mdm2/Cdk6/Araf/Fgf6/Akt1/Mapk1/Pdgfd/Cdkn2a/E2f3/E2f2/Pdgfb/Map2k2/Pdgfa/Rb1/Pik3cb/Hras/Pik3r2
Non-small cell lung cancer	Non-small cell lung cancer	Non-small cell lung cancer	54	0.505426734292404	1.7936332441352	1.19269803431573e-05	3.34724932211189e-05	9.71978024569695e-06	10602	tags=76%, list=33%, signal=51%	Pik3r5/Egfr/Rassf5/Plcg2/Mapk3/Pik3cd/Rassf1/Trp53/E2f1/Akt3/Map2k1/Prkcb/Erbb2/Pik3cg/Pik3r3/Plcg1/Kras/Bad/Tgfa/Cdk4/Stk4/Braf/Prkca/Prkcg/Cdk6/Araf/Rxrb/Sos1/Rxra/Akt1/Mapk1/Cdkn2a/E2f3/Foxo3/E2f2/Map2k2/Pdpk1/Rb1/Pik3cb/Hras/Pik3r2
Colorectal cancer	Colorectal cancer	Colorectal cancer	62	0.482191102230451	1.74438627791803	1.17638865278056e-05	3.34724932211189e-05	9.71978024569695e-06	8348	tags=65%, list=26%, signal=48%	Tgfbr2/Pik3r5/Tgfb3/Tgfb2/Tgfbr1/Mapk3/Pik3cd/Rac2/Bcl2/Trp53/Akt3/Map2k1/Casp3/Rac1/Msh6/Rhoa/Tcf7l1/Axin1/Smad4/Pik3cg/Pik3r3/Bax/Ctnnb1/Appl1/Axin2/Kras/Bad/Tgfb1/Braf/Birc5/Smad3/Fos/Araf/Rac3/Myc/Gsk3b/Tcf7/Akt1/Mapk1/Msh3
Cytosolic DNA-sensing pathway	Cytosolic DNA-sensing pathway	Cytosolic DNA-sensing pathway	41	0.529436582981199	1.82673405201906	1.34614291559755e-05	3.65982605178084e-05	1.0627444070507e-05	9258	tags=73%, list=29%, signal=52%	Ikbke/Adar/Aim2/Il18/Sting1/Il6/Il33/Polr3k/Casp1/Ripk1/Nfkb1/Rigi/Ikbkb/Polr3d/Ccl4/Rela/Polr1c/Ripk3/Zbp1/Cxcl10/Irf3/Pycard/Irf7/Polr3f/Tbk1/Chuk/Polr3b/Il1b/Polr3a/Polr3c
VEGF signaling pathway	VEGF signaling pathway	VEGF signaling pathway	73	0.467922550233901	1.71671068846192	1.34076372312763e-05	3.65982605178084e-05	1.0627444070507e-05	11066	tags=67%, list=34%, signal=44%	Pik3r5/Pla2g4a/Shc2/Src/Plcg2/Nfatc1/Mapk3/Pik3cd/Rac2/Nfatc4/Cdc42/Sphk1/Akt3/Map2k1/Mapk13/Rac1/Mapk11/Pxn/Prkcb/Pik3cg/Pik3r3/Plcg1/Kras/Nfatc3/Ptk2/Ppp3r1/Ppp3ca/Sphk2/Pla2g6/Bad/Ppp3cc/Prkca/Prkcg/Chp1/Rac3/Akt1/Mapk1/Ptgs2/Mapkapk3/Hspb1/Sh2d2a/Map2k2/Pla2g2e/Pik3cb/Hras/Mapk12/Pik3r2/Nos3/Chp2
O-Glycan biosynthesis	O-Glycan biosynthesis	O-Glycan biosynthesis	26	0.609735900929012	1.96735371450876	1.63677215052917e-05	4.38151314141655e-05	1.27230871620081e-05	9007	tags=73%, list=28%, signal=53%	Galnt12/Galnt10/Gcnt1/Galnt4/Galnt16/Gcnt4/Galnt6/B4galt5/Galnt2/St3gal2/C1galt1c1/Galnt11/Galnt1/St3gal1/Galnt9/Galnt3/C1galt1/Galnt17/Galnt7
Phosphatidylinositol signaling system	Phosphatidylinositol signaling system	Phosphatidylinositol signaling system	73	0.464742760117584	1.70504469870139	1.91287568843166e-05	4.96776671324042e-05	1.4425456880553e-05	10737	tags=66%, list=33%, signal=44%	Pip4k2a/Pik3r5/Inpp5d/Impa1/Calm2/Plcg2/Itpk1/Pik3cd/Itpr3/Pip5k1a/Ocrl/Plcb3/Dgka/Pikfyve/Pten/Plcb1/Prkcb/Pik3cg/Pik3c3/Pik3r3/Pip4k2b/Itpr2/Pik3c2a/Inpp5b/Plcb2/Calm3/Plcg1/Pip4k2c/Synj1/Plcd1/Dgkz/Plce1/Prkca/Prkcg/Inpp5a/Inpp5k/Itpr1/Dgkq/Plcd3/Pi4kb/Inpp1/Pi4ka/Calm1/Ippk/Dgkd/Pik3cb/Pik3r2/Pip5k1c
ErbB signaling pathway	ErbB signaling pathway	ErbB signaling pathway	87	0.440306492667988	1.64475465894811	1.88495099548103e-05	4.96776671324042e-05	1.4425456880553e-05	12050	tags=67%, list=37%, signal=42%	Pak1/Pik3r5/Ereg/Egfr/Shc2/Shc1/Src/Plcg2/Mapk3/Pik3cd/Pak3/Akt3/Rps6kb2/Map2k1/Nck1/Nrg1/Crk/Pak2/Prkcb/Erbb2/Pik3cg/Pik3r3/Plcg1/Kras/Hbegf/Ptk2/Bad/Tgfa/Braf/Cdkn1a/Abl1/Cblb/Prkca/Prkcg/Crkl/Pak4/Shc4/Araf/Rps6kb1/Myc/Cbl/Gsk3b/Sos1/Akt1/Mapk1/Elk1/Nck2/Map2k2/Pak6/Cdkn1b/Pik3cb/Hras/Mapk9/Pik3r2/Map2k4/Eif4ebp1/Gab1/Sos2
Butanoate metabolism	Butanoate metabolism	Butanoate metabolism	31	-0.38332	-2.30948	2.6679600647816e-05	6.8268389892941e-05	1.98238518745382e-05	1399	tags=39%, list=4%, signal=37%	Acsm1/Ehhadh/Acads/Pdha1/Pdhb/Aldh5a1/Acsm5/Acat1/Echs1/L2hgdh/Hadh/Hadha
Amyotrophic lateral sclerosis (ALS)	Amyotrophic lateral sclerosis (ALS)	Amyotrophic lateral sclerosis (ALS)	52	0.48438652738861	1.71448715000657	4.31087163921754e-05	0.000108708936988964	3.15670234450712e-05	13251	tags=77%, list=41%, signal=46%	Tnfrsf1b/Casp1/Bcl2/Bid/Trp53/Daxx/Tnfrsf1a/Casp3/Mapk13/Rac1/Derl1/Apaf1/Mapk11/Grin2d/Ccs/Bax/Ppp3r1/Ppp3ca/Bad/Prph/Ppp3cc/Gria1/Grin2a/Chp1/Als2/Gria2/Gpx1/Rab5a/Slc1a2/Mapk12/Chp2/Bcl2l1/Tomm40l/Cat/Casp9/Tomm40/Sod1/Tnf/Map2k6/Mapk14
Glycosaminoglycan degradation	Glycosaminoglycan degradation	Glycosaminoglycan degradation	19	0.644958228715844	1.96272514444309	5.30511986623113e-05	0.000131870122389174	3.8292594523172e-05	8736	tags=84%, list=27%, signal=62%	Hexb/Galns/Hexa/Glb1/Gusb/Gns/Arsb/Ids/Hgsnat/Naglu/Sgsh/Hpse/Hs3st3a1/Hyal1/Hyal2/Hs3st3b1
Melanogenesis	Melanogenesis	Melanogenesis	97	0.42171431012085	1.59197023898575	5.69677994476754e-05	0.00013961122681543	4.05404651369669e-05	10635	tags=59%, list=33%, signal=40%	Fzd1/Fzd2/Adcy3/Creb3l2/Edn1/Calm2/Creb3/Gnai3/Gnao1/Mapk3/Fzd7/Creb3l1/Gnai1/Gnaq/Adcy7/Wnt9a/Plcb3/Gnai2/Wnt2/Map2k1/Plcb1/Tcf7l1/Wnt11/Prkcb/Adcy2/Fzd8/Plcb2/Wnt4/Ctnnb1/Crebbp/Adcy4/Calm3/Kras/Fzd6/Prkca/Gnas/Prkcg/Creb1/Fzd5/Ep300/Prkx/Gsk3b/Tcf7/Mapk1/a/Calm1/Dvl1/Fzd9/Creb3l3/Dvl3/Map2k2/Fzd4/Wnt2b/Hras/Fzd3/Prkacb/Creb3l4
RNA degradation	RNA degradation	RNA degradation	57	0.477966	1.71122762732984	7.87151705082985e-05	0.000190228328728388	5.52387161461744e-05	13632	tags=82%, list=42%, signal=48%	Eno2/Lsm6/Eno1/Mphosph6/Cnot6/Exosc1/Dis3/Edc3/Skiv2l/Edc4/Tent4a/Dcp1b/Parn/Cnot3/Wdr61/Zcchc7/Cnot10/Papola/Cnot8/Exosc10/Lsm8/Cnot9/Ttc37/Xrn2/Dcps/Mtrex/Exosc5/Cnot2/Exosc8/Lsm7/Exosc7/Dcp2/Papolb/Ddx6/Lsm3/Cnot4/Exosc9/Exosc2/Papolg/Lsm2/Xrn1/Lsm1/Pnpt1/Cnot6l/Cnot1/Lsm4/Patl1
Bladder cancer	Bladder cancer	Bladder cancer	40	0.519619738152585	1.78216112905448	8.68173438244971e-05	0.00020693449075976	6.00898702750665e-05	11112	tags=75%, list=34%, signal=49%	Vegfd/Egfr/Thbs1/Mapk3/Mmp2/Rassf1/Vegfc/Trp53/E2f1/Map2k1/Erbb2/Dapk2/Fgfr3/Kras/Dapk3/Cdk4/Braf/Cdkn1a/Mdm2/Araf/Myc/Mapk1/Cdkn2a/E2f3/E2f2/Map2k2/Rb1/Hras/Pgf/Dapk1
Other glycan degradation	Other glycan degradation	Other glycan degradation	16	0.657581937305081	1.92545524815581	9.63655954939174e-05	0.0002265893731884	6.57972771508967e-05	9337	tags=88%, list=29%, signal=62%	Hexb/Gba/Man2b1/Hexa/Glb1/Man2b2/Fuca1/Manba/Man2c1/Aga/Neu1/Neu3/Fuca2/Engase
Primary immunodeficiency	Primary immunodeficiency	Primary immunodeficiency	35	0.532919174883919	1.80110945999564	0.000108488578640491	0.000251693502445939	7.30870424525412e-05	12838	tags=83%, list=40%, signal=50%	Ptprc/Blnk/Ada/Ciita/Rfx5/Btk/Il2rg/Jak3/Tap1/Cd3e/Cd3d/Tap2/Cd8a/Tnfrsf13b/Rfxank/Il7r/Lck/Cd40/Cd79a/Cd4/Cd19/Dclre1c/Cd40lg/Icos/Rfxap/Ikbkg/Zap70/Cd8b1/Aicda
mTOR signaling pathway	mTOR signaling pathway	mTOR signaling pathway	51	0.475082318149196	1.67852333428876	0.00011484241205527	0.000262928680231803	7.63495260201243e-05	11815	tags=71%, list=36%, signal=45%	Igf1/Pik3r5/Vegfd/Rps6ka1/Mapk3/Pik3cd/Ulk3/Rps6/Vegfc/Akt3/Cab39l/Rps6kb2/Eif4b/Eif4e2/Pik3cg/Pik3r3/Hif1a/Braf/Mlst8/Rps6kb1/Prkaa1/Strada/Rictor/Akt1/Mapk1/Cab39/Rptor/Rps6ka3/Tsc1/Pdpk1/Pik3cb/Pgf/Pik3r2/Ulk2/Rheb/Eif4ebp1
Pyrimidine metabolism	Pyrimidine metabolism	Pyrimidine metabolism	95	0.420298502258402	1.58474032282855	0.000146239387740484	0.000330463032036938	9.59602270887661e-05	14651	tags=75%, list=45%, signal=41%	Pold4/Pole2/Tyms/Pnp2/Entpd1/Ctps2/Polr3k/Pold3/Nme7/Prim2/Pole3/Ctps/Uck2/Nt5c2/Rrm1/Polr3d/Polr1h/Nme1/Dck/Polr1c/Cmpk1/Cad/Uck1/Uckl1/Uprt/Cda/Prim1/Polr2d/Cant1/Tk2/Rrm2/Polr2a/Polr3f/Tk1/Txnrd1/Umps/Itpa/Nt5e/Pold1/Nt5c/Polr3b/Upp1/Polr2g/Polr3a/Polr2b/Polr3c/Polr1b/Dtymk/Pole4/Polr2j/Pola2/Polr2f/Polr1e/Nt5c1b/Polr3gl/Polr2l/Polr2h/Polr2i/Pnpt1/Cmpk2/Nme2/Pola1/Polr2e/Pold2/Polr3g/Nudt2/Ak3…
Acute myeloid leukemia	Acute myeloid leukemia	Acute myeloid leukemia	57	0.466039920535679	1.66852835475773	0.000180971091965774	0.000403704743615956	0.000117228237710623	12169	tags=75%, list=38%, signal=47%	Pik3r5/Pml/Runx1/Spi1/Rara/Mapk3/Pik3cd/Nfkb1/Ikbkb/Akt3/Cebpa/Rps6kb2/Map2k1/Flt3/Tcf7l1/Pik3cg/Pik3r3/Stat3/Rela/Pim1/Kras/Bad/Braf/Araf/Rps6kb1/Myc/Chuk/Sos1/Tcf7/Akt1/Mapk1/Map2k2/Runx1t1/Pik3cb/Hras/Pik3r2/Pim2/Ppard/Jup/Eif4ebp1/Ikbkg/Sos2/Tcf7l2
GnRH signaling pathway	GnRH signaling pathway	GnRH signaling pathway	91	0.412947952999999	1.54981402039471	0.00026658197117744	0.00058715522765664	0.000170498795689768	13701	tags=66%, list=42%, signal=38%	Prkcd/Pla2g4a/Egfr/Adcy3/Pld2/Ptk2b/Calm2/Mmp14/Src/Mapk3/Itpr3/Gnaq/Mmp2/Cdc42/Adcy7/Plcb3/Map3k3/Map2k1/Mapk13/Atf4/Plcb1/Mapk11/Mapk7/Prkcb/Adcy2/Itpr2/Plcb2/Adcy4/Calm3/Kras/Pld1/Hbegf/Gna11/Pla2g6/Cacna1d/Prkca/Gnas/Itpr1/Map3k2/Prkx/Sos1/Mapk1/Elk1/Calm1/Map2k2/Gnrh1/Pla2g2e/Hras/Prkacb/Mapk9/Mapk12/Map2k4/Sos2/Adcy5/Map3k1/Map2k7/Map2k6/Mapk14/Jun/Pla2g3
DNA replication	DNA replication	DNA replication	35	0.517542946823899	1.74914234917816	0.000314348753379376	0.000683063880153308	0.000198348858120743	13764	tags=91%, list=43%, signal=53%	Pold4/Pole2/Mcm6/Mcm7/Pold3/Prim2/Pole3/Rfc2/Rnaseh1/Lig1/Mcm4/Dna2/Pcna/Mcm2/Mcm3/Mcm5/Rfc5/Prim1/Rpa1/Rnaseh2a/Pold1/Rnaseh2b/Rfc4/Rfc3/Rfc1/Rpa2/Pole4/Pola2/Fen1/Ssbp1/Pola1/Pold2
RIG-I-like receptor signaling pathway	RIG-I-like receptor signaling pathway	RIG-I-like receptor signaling pathway	54	0.464376317657563	1.64795556828979	0.000317978013174816	0.000683063880153308	0.000198348858120743	16583	tags=91%, list=51%, signal=44%	Ikbke/Sting1/Otud5/Casp8/Ripk1/Nfkb1/Traf2/Rigi/Dhx58/Ikbkb/Mapk13/Isg15/Tkfc/Mapk11/Rela/Atg12/Ifih1/Cxcl10/Irf3/Traf6/Ddx3x/Irf7/Tbk1/Tank/Il12b/Atg5/Cyld/Tbkbp1/Chuk/Tradd/Map3k7/Rnf125/Trim25/Mapk9/Mapk12/Fadd/Ikbkg/Map3k1/Tnf/Mapk14/Nlrx1/Sike1/Traf3/Mavs/Nfkbia/Ddx3y/Mapk8/Pin1/Ifne
Dorso-ventral axis formation	Dorso-ventral axis formation	Dorso-ventral axis formation	22	0.565829293916994	1.77242004402587	0.000385181785856484	0.000809661626828744	0.000235110454251541	12050	tags=86%, list=37%, signal=54%	Egfr/Mapk3/Notch2/Spire1/Map2k1/Cpeb1/Notch3/Etv6/Kras/Spire2/Notch1/Notch4/Sos1/Mapk1/Ets1/Piwil4/Ets2/Piwil2/Sos2
Proteasome	Proteasome	Proteasome	44	0.48716062629685	1.69147028302244	0.000386217902452792	0.000809661626828744	0.000235110454251541	10474	tags=70%, list=32%, signal=48%	Psmc4/Psmd13/Psmd1/Psma3/Psmc5/Psmf1/Psma4/Psmd14/Psmd7/Psmc1/Psma5/Psmb1/Psmb10/Pomp/Psmc2/Psme2/Psmd4/Psma1/Psmd3/Psma7/Psmc6/Psmb3/Psmd8/Psmb6/Psmb8/Psma6/Psmd2/Psmb5/Psma2/Psmb9/Psme3
Purine metabolism	Purine metabolism	Purine metabolism	154	0.369412176875497	1.43996328349192	0.000398731033087095	0.00082594285425184	0.000239838215390734	14518	tags=65%, list=45%, signal=36%	Pde1a/Pold4/Ak5/Gucy1a1/Pole2/Pde1b/Enpp1/Adcy3/Gmpr2/Papss2/Gda/Pnp2/Adss/Entpd1/Gucy1b1/Entpd2/Papss1/Ampd2/Polr3k/Pold3/Ada/Nme7/Prim2/Pole3/Aprt/Adcy7/Nudt5/Pde8a/Pde3b/Npr1/Nt5c2/Rrm1/Enpp3/Polr3d/Adcy2/Polr1h/Nme1/Dck/Hprt/Polr1c/Adcy4/Prim1/Polr2d/Pde4b/Npr2/Cant1/Rrm2/Polr2a/Nudt9/Polr3f/Impdh2/Atic/Ak2/Xdh/Pde5a/Itpa/Nt5e/Pold1/Impdh1/Nt5c/Polr3b/Polr2g/Pde9a/Polr3a/Polr2b/Polr3c/Paics/P…
Homologous recombination	Homologous recombination	Homologous recombination	27	0.553624980677075	1.79885994599478	0.000480812320821349	0.000984251103798997	0.000285807943026932	14465	tags=100%, list=45%, signal=55%	Pold4/Brca2/Rad50/Pold3/Rad51d/Top3a/Top3b/Rad52/Rpa1/Mre11a/Rad54l/Pold1/Xrcc3/Rad51/Mus81/Rad51c/Blm/Xrcc2/Eme1/Rad51b/Rpa2/Rad54b/Nbn/Sem1/Ssbp1/Pold2/Rpa3
Basal transcription factors	Basal transcription factors	Basal transcription factors	32	0.52207867352362	1.73486953133767	0.000488159761082483	0.000987672074748279	0.000286801328420553	13150	tags=84%, list=41%, signal=50%	Gtf2f1/Taf2/Gtf2a1/Taf11/Gtf2h1/Tbpl1/Ston1/Gtf2ird1/Gtf2e1/Taf6l/Gtf2b/Tbp/Taf10/Taf12/Taf5l/Taf5/Gtf2e2/Gtf2h3/Gtf2h2/Gtf2a2/Taf6/Gtf2h4/Gtf2f2/Taf1/Taf9b/Taf9/Gtf2i
Fc epsilon RI signaling pathway	Fc epsilon RI signaling pathway	Fc epsilon RI signaling pathway	75	0.412588116032169	1.51593337398362	0.000544955479545218	0.00108991095909044	0.000316489570697768	13251	tags=67%, list=41%, signal=39%	Prkcd/Pik3r5/Vav1/Pla2g4a/Fcer1g/Inpp5d/Syk/Gab2/Lcp2/Plcg2/Mapk3/Pik3cd/Rac2/Akt3/Map2k1/Mapk13/Rac1/Btk/Mapk11/Prkcb/Pik3cg/Lyn/Pik3r3/Plcg1/Kras/Vav2/Pla2g6/Prkca/Rac3/Vav3/Fyn/Sos1/Akt1/Mapk1/Map2k2/Pla2g2e/Il4/Pdpk1/Pik3cb/Hras/Mapk9/Mapk12/Pik3r2/Lat/Map2k4/Sos2/Map2k7/Tnf/Map2k6/Mapk14
Glycosaminoglycan biosynthesis - keratan sulfate	Glycosaminoglycan biosynthesis - keratan sulfate	Glycosaminoglycan biosynthesis - keratan sulfate	15	0.624139879621957	1.8082223093264	0.00067751264828748	0.00133962728184115	0.000389002477485634	7423	tags=73%, list=23%, signal=57%	Fut8/St3gal2/B4galt1/B4galt2/Chst2/Chst1/St3gal1/Chst4/B4galt4/B4galt3/B3gnt7
Prion diseases	Prion diseases	Prion diseases	34	0.507128294287501	1.70472277723195	0.000753219726068296	0.00147258688017847	0.000427611435260535	10481	tags=68%, list=32%, signal=46%	C1qb/C1qa/Prnp/Ncam1/C1qc/Il6/Mapk3/Map2k1/Lamc1/C7/Bax/Notch1/Stip1/Fyn/Prkx/Mapk1/Il1b/C6/Elk1/Hspa5/Egr1/Map2k2/Prkacb
Endometrial cancer	Endometrial cancer	Endometrial cancer	52	0.446227790608143	1.57942421953388	0.00100727901381999	0.0019474060933853	0.000565489972670869	15174	tags=85%, list=47%, signal=45%	Pik3r5/Egfr/Mapk3/Pik3cd/Trp53/Ilk/Akt3/Map2k1/Pten/Tcf7l1/Axin1/Erbb2/Pik3cg/Pik3r3/Ctnnb1/Axin2/Kras/Bad/Braf/Araf/Myc/Gsk3b/Sos1/Tcf7/Akt1/Mapk1/Elk1/Foxo3/Map2k2/Pdpk1/Pik3cb/Hras/Pik3r2/Casp9/Sos2/Tcf7l2/Ccnd1/Mlh1/Apc/Grb2/Ctnna1/Cdh1/Pik3r1/Pik3ca
Hypertrophic cardiomyopathy (HCM)	Hypertrophic cardiomyopathy (HCM)	Hypertrophic cardiomyopathy (HCM)	82	0.397405736726691	1.47381685171621	0.00138981949238136	0.00265745705136656	0.000771675368817877	5840	tags=43%, list=18%, signal=35%	Igf1/Itga2/Ace/Itgb5/Itgb4/Tgfb3/Tgfb2/Cacnb3/Tpm3/Il6/Itga11/Prkag2/Myh7/Itga4/Itgb8/Tpm2/Itga10/Cacng7/Itga5/Actb/Itgb7/Itga3/Lmna/Itga9/Tpm4/Prkab2/Cacnb1/Emd/Lama2/Itga8/Actg1/Itgb1/Cacna1d/Tgfb1/Cacng4
Calcium signaling pathway	Calcium signaling pathway	Calcium signaling pathway	162	0.352938424232433	1.37823815622326	0.00146345126385606	0.00276783173816255	0.000803726094566257	12854	tags=56%, list=40%, signal=34%	Phkg2/Pde1a/Egfr/Pde1b/Adcy3/Bst1/Ptk2b/Pdgfra/Cysltr1/Calm2/F2r/Plcg2/Ptafr/Itpr3/Pdgfrb/Gnaq/Sphk1/Adcy7/Plcb3/P2rx4/Atp2b4/Ptgfr/Cacna1e/Plcb1/Mylk2/P2rx7/Prkcb/Mylk/Erbb2/Adcy2/Grin2d/Gna15/Slc25a5/Itpr2/Plcb2/Slc8a2/Adcy4/Calm3/Camk4/Plcg1/Ppp3r1/Ppid/Ppp3ca/Sphk2/Gna11/Atp2a3/Cacna1d/Plcd1/Htr2b/Tbxa2r/Ppp3cc/Plce1/Prkca/Gnas/Prkcg/Atp2b1/Ptger3/Bdkrb2/Grin2a/Chp1/Phka2/Itpr1/Tacr1/Prkx/Plc…
Viral myocarditis	Viral myocarditis	Viral myocarditis	66	0.413146189881586	1.50166408876838	0.0015386201673797	0.0028787087002588	0.000835922671581501	8595	tags=53%, list=27%, signal=39%	H2-Aa/H2-DMb1/Itgb2/H2-DMa/Icam1/H2-Eb1/Myh10/Casp8/Myh7/Rac2/H2-Ab1/H2-M3/Cd55/Bid/Myh9/Cd86/Actb/H2-T23/Casp3/Rac1/H2-D1/H2-Ob/Eif4g3/Cd80/Lama2/Actg1/H2-Oa/Abl1/Cd40/Itgal/Myh11/Rac3/Fyn/Cd40lg/H2-M2
Complement and coagulation cascades	Complement and coagulation cascades	Complement and coagulation cascades	68	0.410878070459578	1.4991964217706	0.00168434684638379	0.00311783352415722	0.000905360007014801	10490	tags=50%, list=32%, signal=34%	Serping1/C1s1/C1qb/C1qa/Pros1/Cfh/C1qc/C4b/Plau/C5ar1/Serpine1/C3ar1/F2r/Plat/C3/Masp1/Cfi/Cd55/C2/Cfb/C7/Thbd/Plaur/Kng2/Bdkrb2/Vwf/C1rb/F10/C6/Cr1l/Serpind1/F9/Bdkrb1/F8
Glycosaminoglycan biosynthesis - heparan sulfate	Glycosaminoglycan biosynthesis - heparan sulfate	Glycosaminoglycan biosynthesis - heparan sulfate	24	0.53743721529579	1.70956677366406	0.00171170679515753	0.00313512613007801	0.000910381453380183	10483	tags=79%, list=32%, signal=54%	Ext1/Hs3st1/Hs6st2/Xylt2/Xylt1/B4galt7/Ext2/Hs2st1/Hs3st3a1/Extl3/B3gat3/Glce/B3gat2/Hs6st1/Ndst1/Hs3st3b1/Extl2/B3galt6/Ndst2
Inositol phosphate metabolism	Inositol phosphate metabolism	Inositol phosphate metabolism	53	0.437835528954735	1.55047539017206	0.0017298031839212	0.00313526827085717	0.000910422728379578	11332	tags=66%, list=35%, signal=43%	Pip4k2a/Impa1/Plcg2/Itpk1/Pik3cd/Pip5k1a/Ocrl/Plcb3/Pikfyve/Pten/Plcb1/Pik3cg/Pik3c3/Pip4k2b/Minpp1/Pik3c2a/Inpp5b/Plcb2/Plcg1/Pip4k2c/Synj1/Plcd1/Plce1/Inpp5a/Inpp5k/Plcd3/Pi4kb/Inpp1/Pi4ka/Ippk/Ipmk/Pik3cb/Pip5k1c/Tpi1/Isyna1
Intestinal immune network for IgA production	Intestinal immune network for IgA production	Intestinal immune network for IgA production	41	0.451825992303653	1.55895144434644	0.00202450620019752	0.00363158844159144	0.00105454473803018	10027	tags=61%, list=31%, signal=42%	H2-Aa/H2-DMb1/H2-DMa/H2-Eb1/Il6/Tnfsf13/H2-Ab1/Itga4/Map3k14/Cd86/Itgb7/Ltbr/H2-Ob/Cxcr4/Cd80/Tnfrsf13b/H2-Oa/Tgfb1/Icosl/Cd40/Tnfsf13b/Cd40lg/Ccl25/Il4/Icos
Glycosphingolipid biosynthesis - globo series	Glycosphingolipid biosynthesis - globo series	Glycosphingolipid biosynthesis - globo series	14	0.609023324104574	1.72490096448365	0.00226546386404155	0.00402235420758397	0.00116801574085923	6905	tags=71%, list=21%, signal=56%	Hexb/B3galnt1/Hexa/Gla/A4galt/Naga/Gbgt1/St3gal2/St3gal1/B3galt5
Ether lipid metabolism	Ether lipid metabolism	Ether lipid metabolism	30	0.493771255483911	1.62597624531811	0.00245776321702142	0.00431970504809825	0.00125436081251492	8557	tags=57%, list=26%, signal=42%	Lpcat2/Pla2g4a/Pla2g7/Pld2/Lpcat4/Plpp3/Pafah1b2/Plpp2/Pafah1b3/Pld1/Pla2g6/Plpp1/Agps/Enpp6/Enpp2/Pafah2/Pafah1b1
One carbon pool by folate	One carbon pool by folate	One carbon pool by folate	17	0.56624160095608	1.68733956543256	0.00266730643483006	0.0046411131966043	0.00134769167233519	11021	tags=82%, list=34%, signal=54%	Tyms/Amt/Mthfd2/Mthfs/Dhfr/Atic/Mthfd2l/Mthfd1l/Mtfmt/Mthfd1/Shmt2/Mthfr/Aldh1l1/Ftcd
Galactose metabolism	Galactose metabolism	Galactose metabolism	26	0.50853691867896	1.64082842162245	0.00299826613286644	0.00516532977345307	0.00149991427178311	7273	tags=50%, list=22%, signal=39%	Gale/Glb1/Gla/Pgm2/Galk2/Hk3/B4galt1/B4galt2/Pfkp/Pfkl/Gaa/Galk1/Hk1
Protein export	Protein export	Protein export	23	0.522235326343775	1.64753684735721	0.00383577742001796	0.00654338501061887	0.00190007550217608	11200	tags=78%, list=35%, signal=51%	Sec62/Spcs3/Sec61a1/Sec11c/Sec63/Sec11a/Srp14/Srpr/Srprb/Srp72/Sec61b/Hspa5/Srp68/Srp9/Srp19/Sec61a2/Sec61g/Srp54a
beta-Alanine metabolism	beta-Alanine metabolism	beta-Alanine metabolism	21	-0.349138	-1.91828	0.00539016524265287	0.0091057160409864	0.0026441280699779	969	tags=29%, list=3%, signal=28%	Ehhadh/Mlycd/Echs1/Hibch/Hadha/Acadm
Regulation of autophagy	Regulation of autophagy	Regulation of autophagy	23	0.514296094307072	1.62249032778956	0.00565867117688538	0.00946739216132746	0.00274915198877022	7439	tags=61%, list=23%, signal=47%	Gabarapl1/Becn1/Ulk3/Atg4c/Atg3/Pik3c3/Gabarap/Atg4b/Atg4a/Atg12/Atg7/Pik3r4/Prkaa1/Atg5
Base excision repair	Base excision repair	Base excision repair	33	0.468977959646874	1.56809108422225	0.00649719456149001	0.0107667795590406	0.00312646956342376	15118	tags=88%, list=47%, signal=47%	Pold4/Pole2/Parp3/Neil1/Pold3/Pole3/Lig1/Neil3/Pcna/Mpg/Parp2/Xrcc1/Mbd4/Apex1/Tdg/Parp4/Pold1/Nthl1/Poll/Polb/Pole4/Mutyh/Fen1/Ogg1/Pold2/Parp1/Neil2/Smug1/Lig3
Basal cell carcinoma	Basal cell carcinoma	Basal cell carcinoma	54	0.414083653273598	1.46947946353546	0.00660741254316284	0.0108461300236824	0.00314951144063373	14143	tags=74%, list=44%, signal=42%	Bmp4/Fzd1/Fzd2/Gli2/Smo/Gli3/Fzd7/Wnt9a/Trp53/Wnt2/Gli1/Tcf7l1/Wnt11/Axin1/Ptch2/Fzd8/Wnt4/Ctnnb1/Sufu/Axin2/Fzd6/Stk36/Fzd5/Gsk3b/Tcf7/Bmp2/Ptch1/Dvl1/Fzd9/Dvl3/Fzd4/Wnt2b/Fzd3/Wnt9b/Tcf7l2/Wnt5b/Wnt10b/Wnt6/Apc/Wnt16
RNA polymerase	RNA polymerase	RNA polymerase	27	0.483910356383481	1.57234046138184	0.0074663373467814	0.0121415205452333	0.00352566839788989	14411	tags=89%, list=45%, signal=49%	Polr3k/Polr3d/Polr1h/Polr1c/Polr2d/Polr2a/Polr3f/Polr3b/Polr2g/Polr3a/Polr2b/Polr3c/Polr1b/Polr2j/Polr2f/Polr1e/Polr3gl/Polr2l/Polr2h/Polr2i/Polr2e/Polr3g/Polr3h/Polr2c
Aldosterone-regulated sodium reabsorption	Aldosterone-regulated sodium reabsorption	Aldosterone-regulated sodium reabsorption	40	0.432564911678419	1.48358561999003	0.0090967773177785	0.0146559190119765	0.00425580225393146	11417	tags=65%, list=35%, signal=42%	Igf1/Pik3r5/Atp1b3/Atp1a3/Mapk3/Sfn/Pik3cd/Prkcb/Pik3cg/Atp1b1/Pik3r3/Kras/Prkca/Prkcg/Irs2/Atp1b2/Mapk1/Irs1/Slc9a3r2/Pdpk1/Pik3cb/Pik3r2/Atp1a1/Nedd4l/Fxyd4/Hsd11b2
Dilated cardiomyopathy	Dilated cardiomyopathy	Dilated cardiomyopathy	88	0.363008407009015	1.35731414010433	0.00978952830308573	0.0156273204104304	0.00453787888506147	5840	tags=40%, list=18%, signal=33%	Igf1/Itga2/Itgb5/Itgb4/Tgfb3/Adcy3/Tgfb2/Cacnb3/Tpm3/Itga11/Myh7/Itga4/Itgb8/Adcy7/Tpm2/Itga10/Cacng7/Itga5/Actb/Itgb7/Adcy2/Itga3/Lmna/Itga9/Tpm4/Cacnb1/Emd/Adcy4/Lama2/Itga8/Actg1/Itgb1/Cacna1d/Tgfb1/Cacng4
Hedgehog signaling pathway	Hedgehog signaling pathway	Hedgehog signaling pathway	52	0.402541730852934	1.42479731756674	0.0107291359712744	0.0169715423545613	0.00492821556575282	15657	tags=75%, list=48%, signal=39%	Csnk1g3/Bmp4/Gli2/Smo/Gli3/Rab23/Wnt9a/Wnt2/Gli1/Btrc/Csnk1d/Bmp6/Wnt11/Ptch2/Wnt4/Sufu/Fbxw11/Gas1/Stk36/Csnk1a1/Csnk1e/Prkx/Gsk3b/Bmp2/Ptch1/Lrp2/Csnk1g2/Wnt2b/Prkacb/Wnt9b/Wnt5b/Bmp5/Wnt10b/Wnt6/Wnt16/Wnt7a/Dhh/Wnt10a/Hhip
Arginine and proline metabolism	Arginine and proline metabolism	Arginine and proline metabolism	52	0.401629154572157	1.42156725186853	0.0117795245336399	0.0184652006203003	0.00536194573366253	9853	tags=52%, list=30%, signal=36%	Gatm/Asl/Sat1/Ass1/P4ha1/P4ha3/Maoa/Aldh18a1/Azin2/Glud1/Aldh3a2/Ckb/Pycr1/Ckmt1/Srm/Gls/Glul/P4ha2/Sat2/Oat/Aldh7a1/Odc1/Pycrl/Lap3/Gamt/Aoc1/Arg1
Glycosphingolipid biosynthesis - ganglio series	Glycosphingolipid biosynthesis - ganglio series	Glycosphingolipid biosynthesis - ganglio series	15	0.537098782369182	1.55605182796564	0.0123104674633532	0.0191251905234237	0.00555359434436986	11777	tags=80%, list=36%, signal=51%	Hexb/Hexa/Glb1/Slc33a1/B4galnt1/St3gal2/St3gal1/St6galnac4/B3galt4/St6galnac6/St6galnac5/St8sia1
Aminoacyl-tRNA biosynthesis	Aminoacyl-tRNA biosynthesis	Aminoacyl-tRNA biosynthesis	41	0.414124745717337	1.42886947956231	0.0129799701500548	0.0199868566912348	0.00580380593574875	13549	tags=66%, list=42%, signal=38%	Aars/Qars/Hars/Cars/Nars/Mars1/Gars/Lars/Tars/Sars/Rars/Yars/Eprs/Wars1/Vars/Mtfmt/Iars/Sepsecs/Farsa/Vars2/Dars/Rars2/Kars/Hars2/Wars2/Cars2/Iars2
Thyroid cancer	Thyroid cancer	Thyroid cancer	29	0.453541051060113	1.48720124060813	0.0140209364567749	0.0214003766971827	0.00621426546560659	12704	tags=76%, list=39%, signal=46%	Tpm3/Mapk3/Ccdc6/Trp53/Ntrk1/Map2k1/Tcf7l1/Ctnnb1/Kras/Braf/Tfg/Tpr/Myc/Rxrb/Rxra/Tcf7/Mapk1/Map2k2/Hras/Tcf7l2/Pparg/Ccnd1
Steroid biosynthesis	Steroid biosynthesis	Steroid biosynthesis	16	0.527797558555623	1.54543566578117	0.0144907479401432	0.0217361219102149	0.0063117595383564	5626	tags=56%, list=17%, signal=46%	Lipa/Dhcr24/Soat1/Ebp/Sqle/Msmo1/Nsdhl/Cyp51/Dhcr7
Selenoamino acid metabolism	Selenoamino acid metabolism	Selenoamino acid metabolism	26	0.46896258633942	1.51313918828589	0.0143970221613784	0.0217361219102149	0.0063117595383564	13326	tags=73%, list=41%, signal=43%	Papss2/Papss1/Mettl6/Scly/Ggt7/Mars1/Sephs1/Ahcy/Bud23/Ahcyl2/Mat2b/Lcmt1/Ahcyl1/Cbs/Mettl2/Sephs2/Ggt5/Hemk1/Lcmt2
Terpenoid backbone biosynthesis	Terpenoid backbone biosynthesis	Terpenoid backbone biosynthesis	14	0.546634612271461	1.54820108296097	0.0148811383138606	0.0221309236462543	0.00642640251070905	11039	tags=79%, list=34%, signal=52%	Mvk/Hmgcr/Ggps1/Idi1/Dhdds/Pmvk/Fdps/Acat3/Hmgcs2/Mvd/Hmgcs1
Systemic lupus erythematosus	Systemic lupus erythematosus	Systemic lupus erythematosus	99	0.350229350528782	1.32337561344348	0.0157707171400236	0.0232551252742721	0.00675284944443474	6255	tags=32%, list=19%, signal=26%	Fcgr2b/C1s1/C1qb/C1qa/Actn1/H2-Aa/H2-DMb1/H2-DMa/C1qc/C4b/Trim21/H2-Eb1/Fcgr4/Fcgr1/Actn4/C3/Snrpd1/H2-Ab1/Ro60/Macroh2a1/Cd86/C2/H2-Ob/Macroh2a2/C7/H3f3a/Cd80/H3f3b/Ssb/H2-Oa/Cd40/H2az1
Primary bile acid biosynthesis	Primary bile acid biosynthesis	Primary bile acid biosynthesis	16	0.520310932252365	1.52351419396327	0.017160062852329	0.0250911843386995	0.00728600634154615	9107	tags=50%, list=28%, signal=36%	Hsd3b7/Ch25h/Cyp27a1/Cyp7b1/Cyp39a1/Cyp8b1/Hsd17b4/Acox2
Glycerophospholipid metabolism	Glycerophospholipid metabolism	Glycerophospholipid metabolism	73	0.368044533758768	1.3502789823184	0.0223792283180823	0.0324498810612194	0.00942283297603467	12662	tags=58%, list=39%, signal=35%	Lpcat2/Pla2g4a/Pld2/Agpat4/Pla2g15/Lpcat4/Plpp3/Dgka/Lcat/Plpp2/Etnk2/Mboat1/Pgs1/Pcyt1b/Ptdss2/Pld1/Pemt/Pla2g6/Gpat4/Dgkz/Etnk1/Plpp1/Crls1/Dgkq/Ptdss1/Mboat7/Dgkd/Chka/Pla2g2e/Pcyt2/Gpd2/Lypla2/Mboat2/Dgkb/Pisd/Adprm/Ache/Agpat1/Cds2/Gpd1/Gpat2/Cdipt
Mismatch repair	Mismatch repair	Mismatch repair	22	0.470499514844928	1.47380628712717	0.0255885363357216	0.0367967382017815	0.0106850782437115	15401	tags=91%, list=48%, signal=48%	Pold4/Pold3/Rfc2/Lig1/Msh6/Pcna/Rfc5/Rpa1/Pold1/Msh3/Rfc4/Rfc3/Rfc1/Rpa2/Msh2/Ssbp1/Mlh1/Pold2/Rpa3/Pms2
Riboflavin metabolism	Riboflavin metabolism	Riboflavin metabolism	15	0.524460461481021	1.51943680859492	0.0262054507337526	0.0373749871120734	0.0108529908129433	8203	tags=60%, list=25%, signal=45%	Acp2/Enpp1/Acp5/Mtmr2/Acp1/Enpp3/Mtmr1/Mtmr6/Mtmr7
Adipocytokine signaling pathway	Adipocytokine signaling pathway	Adipocytokine signaling pathway	66	0.369187243785177	1.34188633370303	0.029	0.0410243902439024	0.0119127086007702	9248	tags=52%, list=29%, signal=37%	Tnfrsf1b/Cpt1c/Nfkbie/Prkag2/Camkk1/Pck2/Acsl5/Nfkb1/Socs3/Traf2/Camkk2/Tnfrsf1a/Ikbkb/Akt3/Slc2a1/Acsl4/Acsl3/Stat3/Rela/Ptpn11/Prkab2/Jak2/Adipor2/Lepr/Irs2/Prkaa1/Rxrb/Chuk/Tradd/Rxra/Akt1/Npy/Irs1/Adipor1
Allograft rejection	Allograft rejection	Allograft rejection	33	0.420407201399624	1.40568820068637	0.0353178607467205	0.0495589336284626	0.0143909789120763	13673	tags=70%, list=42%, signal=40%	H2-Aa/H2-DMb1/H2-DMa/H2-Eb1/H2-Ab1/H2-M3/Cd86/H2-T23/H2-D1/H2-Ob/Cd80/H2-Oa/Cd40/Il12b/Fas/Cd40lg/H2-M2/H2-Q1/Il4/H2-Q10/H2-Q2/Tnf/Gzmb
