# Supplementary material for: Exploration of the Potential Mechanism of Metal Ion Transport‐Related Genes in Myocardial Infarction Based on Transcriptomics
Source: J Cell Mol Med. 2026 Apr 9;30(7):e71134. doi: 10.1111/jcmm.71134 (PMC13066501; doi:10.1111/jcmm.71134)
Supplement: Supplementary file 7 — Table S7: Serpine1 (118 pathways). [file JCMM-30-e71134-s008.xlsx]

## Sheet: GSEA_Serpine1_gsea
Table S7 Serpine1 (118 pathways)
	ID	Description	setSize	enrichmentScore	NES	pvalue	p.adjust	qvalue	rank	leading_edge	core_enrichment
Citrate cycle (TCA cycle)	Citrate cycle (TCA cycle)	Citrate cycle (TCA cycle)	29	-0.643218	-3.45401	1e-10	8.8e-10	2.68421052631579e-10	1204	tags=62%, list=4%, signal=60%	Cs/Idh3g/Pdha1/Dlat/Pdhb/Suclg2/Sdha/Idh3a/Ogdhl/Sdhd/Fh1/Sdhb/Mdh1/Idh3b/Sdhc/Sucla2/Suclg1/Dld
N-Glycan biosynthesis	N-Glycan biosynthesis	N-Glycan biosynthesis	44	0.664190705966019	2.28469217594139	1e-10	8.8e-10	2.68421052631579e-10	7974	tags=86%, list=25%, signal=65%	Man1b1/Mgat2/Alg9/Dpm2/B4galt2/Rpn2/Stt3a/Ganab/Fut8/Alg5/Man1a2/Mogs/Ddost/Stt3b/Rpn1/Dad1/Man2a1/St6gal1/Mgat5/Alg8/B4galt1/Alg3/B4galt3/Dpagt1/Alg12/Man1c1/Alg1/Mgat4a/Alg14/Rft1/Alg11/Man1a/Alg2/Man2a2/Dpm3/Mgat3/Mgat5b/Dolpp1
Lysosome	Lysosome	Lysosome	117	0.592614191600846	2.22331935902789	1e-10	8.8e-10	2.68421052631579e-10	8437	tags=78%, list=26%, signal=58%	Lgmn/Ctsb/Gusb/Arsa/Ap1s1/Ctsa/M6pr/Glb1/Man2b1/Npc2/Laptm4a/Ctsz/Nagpa/Pla2g15/Lipa/Ctsl/Ctso/Ctsh/Gns/Slc17a5/Ap3s1/Psap/Ap3b1/Cd63/Arsg/Cd68/Tcirg1/Laptm5/Hexb/Arsb/Lamp2/Ppt1/Ctsk/Asah1/Ap3d1/Hexa/Clta/Atp6v0a4/Gba/Ctsd/Cln5/Sumf1/Acp2/Ctss/Gm2a/Gla/Ap1s2/Fuca1/Ap3m2/Atp6v0d1/Galns/Manba/Ctsc/Tpp1/Naglu/Ap4m1/Gnptg/Cln3/Lamp1/Hgsnat/Neu1/Galc/Atp6v1h/Acp5/Slc11a1/Sgsh/Ids/Naga/Mcoln1/Cltc/Aga…
Spliceosome	Spliceosome	Spliceosome	123	0.58896988207951	2.2164630712899	1e-10	8.8e-10	2.68421052631579e-10	11559	tags=89%, list=36%, signal=57%	Rbm17/Zmat2/Ctnnbl1/Dhx38/Snrpb2/Srsf9/U2af2/Eftud2/Xab2/Eif4a3/Sart1/Puf60/Rbm22/Snrpd1/Pqbp1/Prpf6/Cwc15/Ddx23/Plrg1/Sf3a3/Snw1/Ncbp1/Hspa2/Prpf31/Usp39/Acin1/Sf3a1/Sf3b3/Hnrnpc/Ddx42/Tcerg1/Lsm6/Bud31/Dhx16/Srsf4/Prpf38a/Ppie/Aqr/Ddx39b/Dhx8/Crnkl1/Sf3b1/Dhx15/Sf3b2/Prpf4/Hnrnpa1/Isy1/Tra2b/Rbm25/Snrnp70/Cdc5l/Ddx46/Syf2/Srsf6/Prpf40a/Hnrnpm/Cherp/Srsf10/Magoh/U2af1/Sf3a2/Lsm8/Snrpa1/Alyref/Nc…
Ribosome	Ribosome	Ribosome	83	0.596013638875646	2.18100694246581	1e-10	8.8e-10	2.68421052631579e-10	9934	tags=87%, list=31%, signal=60%	Rpl3/Rpl5/Rps4x/Rpl4/Rps6/Rps16/Rps11/Rps18/Rpl10/Rps3/Fau/Rpl13a/Rpsa/Rpl12/Rps3a1/Rpl15/Rplp0/Rps26/Rps9/Rpl23a/Rpl18a/Rpl23/Rps7/Rpl7/Rpl10a/Rpl26/Rpl14/Rps15a/Rpl28/Rplp1/Rps12/Rps5/Rpl19/Rpl36a/Rps25/Rps20/Rpl6/Rps19/Rps23/Rpl24/Rpl8/Rps24/Rpl9/Rps15/Rpl27/Rplp2/Rpl31/Rpl22/Rpl34/Rpl17/Rps8/Rpl18/Rpl35a/Rpl32/Rpl35/Mrpl13/Rpl36al/Rpl39/Rps17/Uba52/Rpl21/Rpl37a/Rpl22l1/Rpl37/Rps27l/Rpl7a/Rpl3…
Cell cycle	Cell cycle	Cell cycle	123	0.574616252633273	2.1624462351586	1e-10	8.8e-10	2.68421052631579e-10	10472	tags=82%, list=32%, signal=56%	Hdac1/Mcm7/Tgfb2/Ywhab/Anapc2/Mcm6/Trp53/E2f1/Tgfb3/Cdc25b/Anapc7/Smc1a/Mad1l1/Rbl1/Cdc45/Pcna/Mcm4/Espl1/Dbf4/Ywhah/Orc5/Ccna2/Cdkn2b/Cdc23/Mcm2/Mad2l1/Mcm3/Plk1/Ccnb2/Cdc16/Cdc26/Cdk2/Orc2/Ccnd2/Sfn/Abl1/Bub3/Crebbp/Anapc4/Mcm5/Cdc27/Cdk4/Cdc7/Bub1b/Cdc20/Orc6/Smad4/Smc3/Ywhaq/Cdc6/Rbx1/Skp2/Anapc10/Cdk6/E2f5/Smad3/Cdkn2c/Cdk7/Stag1/E2f4/Tgfb1/Anapc1/Ttk/Cdk1/Cdc14a/Stag2/Chek2/Cul1/Bub1/Rad21/…
Fc gamma R-mediated phagocytosis	Fc gamma R-mediated phagocytosis	Fc gamma R-mediated phagocytosis	94	0.579807692922919	2.14324871610021	1e-10	8.8e-10	2.68421052631579e-10	10548	tags=83%, list=33%, signal=56%	Mapk3/Cfl1/Prkcd/Pld2/Plcg2/Cdc42/Was/Arpc2/Fcgr2b/Syk/Pak1/Plpp2/Arpc3/Arf6/Dnm1/Marcksl1/Map2k1/Pip5k1a/Pla2g4a/Asap1/Wasl/Pik3r5/Arpc1b/Ncf1/Plpp3/Rac1/Gab2/Inpp5d/Lyn/Fcgr1/Sphk1/Limk2/Vav1/Crk/Hck/Akt3/Wasf2/Arpc1a/Rac2/Gsn/Pikfyve/Fcgr4/Ptprc/Marcks/Limk1/Arpc5/Pld1/Pik3cd/Pip4k2b/Arpc4/Crkl/Pik3r3/Dock2/Plcg1/Vav2/Prkcb/Plpp1/Prkca/Rps6kb2/Pla2g6/Vasp/Pik3cg/Akt1/Rps6kb1/Asap2/Sphk2/Mapk1/…
ECM-receptor interaction	ECM-receptor interaction	ECM-receptor interaction	83	0.578989943859744	2.11871172874194	1e-10	8.8e-10	2.68421052631579e-10	6774	tags=66%, list=21%, signal=53%	Sdc2/Itgb5/Sdc3/Agrn/Col1a1/Cd44/Spp1/Itga2/Fn1/Col1a2/Col6a2/Tnc/Cd47/Col4a6/Col6a1/Itga5/Comp/Col5a2/Col5a1/Col6a3/Col3a1/Itgb4/Sdc1/Sv2b/Thbs3/Itga11/Lama3/Thbs1/Col4a4/Thbs2/Lama4/Sdc4/Itga3/Lamc1/Lamb2/Col4a2/Lamb1/Itga9/Itgb7/Thbs4/Lamc2/Itgb8/Itga8/Col4a1/Itga10/Itgb1/Lama2/Hmmr/Col11a1/Itga4/Col5a3/Chad/Hspg2/Col2a1/Col11a2
Focal adhesion	Focal adhesion	Focal adhesion	196	0.545185146192649	2.10535613208814	1e-10	8.8e-10	2.68421052631579e-10	10756	tags=78%, list=33%, signal=52%	Shc1/Parvg/Actn4/Myl12b/Src/Mapk3/Shc2/Parva/Itgb5/Cdc42/Egfr/Capn2/Actn1/Pak1/Pdgfc/Erbb2/Col1a1/Spp1/Tln1/Map2k1/Itga2/Ilk/Fn1/Col1a2/Pik3r5/Col6a2/Tnc/Col4a6/Col6a1/Flna/Itga5/Comp/Pak2/Col5a2/Igf1/Met/Col5a1/Rac1/Col6a3/Col3a1/Bcl2/Bcar1/Birc2/Pdgfrb/Rhoa/Ctnnb1/Actb/Itgb4/Rap1b/Thbs3/Itga11/Lama3/Thbs1/Vav1/Dock1/Crk/Col4a4/Thbs2/Lama4/Pten/Akt3/Zyx/Vegfd/Pdgfra/Flnc/Itga3/Igf1r/Ccnd2/Lamc1/…
Endocytosis	Endocytosis	Endocytosis	180	0.540445302050966	2.07461471677097	1e-10	8.8e-10	2.68421052631579e-10	12168	tags=83%, list=38%, signal=52%	Arfgap3/Arrb2/F2r/Chmp5/Src/Arap1/Pld2/Cdc42/Pdcd6ip/Egfr/Arf6/Dnm1/Grk5/Rab31/Vps28/Ap2m1/Git2/Pip5k1a/Asap1/Clta/Pard6b/Ehd4/Ldlrap1/Prkci/Ap2b1/Csf1r/Met/Itch/Sh3gl1/Vta1/Ap2a2/Smurf2/Smap1/Grk2/H2-M3/Rab11fip1/Arfgap1/Acap2/Il2rg/Hspa2/Pdgfra/Acap3/Usp8/Igf1r/Chmp1b/Fgfr2/Rab11fip3/Vps45/Pikfyve/Pard6g/Ntrk1/Cltc/Ehd3/Chmp4b/Rab5c/Dab2/Eps15/H2-D1/Cblb/Psd/Fgfr3/Stam/Stam2/Sh3glb1/Ehd2/Pld1/P…
TGF-beta signaling pathway	TGF-beta signaling pathway	TGF-beta signaling pathway	83	0.55665472388581	2.0369799248917	1e-10	8.8e-10	2.68421052631579e-10	9130	tags=75%, list=28%, signal=54%	Tgfb2/Mapk3/Tgfbr2/Smad7/Inhbb/Tgfb3/Acvrl1/Tgfbr1/Comp/Rbl1/Smurf2/Rhoa/Lefty1/Dcn/Acvr1/Inhba/Thbs3/Cdkn2b/Bmp4/Smad6/Thbs1/Thbs2/Smad1/Id2/Crebbp/Id3/Ppp2cb/Fst/Gdf6/Smad4/Ppp2ca/Thbs4/Rbx1/Id4/Smurf1/E2f5/Smad3/Sp1/E2f4/Tgfb1/Bmp6/Ppp2r1b/Chrd/Ltbp1/Rps6kb2/Cul1/Myc/Rbl2/Rock2/Bmpr1a/Ep300/Rps6kb1/Bmp2/Mapk1/Tfdp1/Zfyve16/Rock1/Smad9/Skp1/Smad5/Bmpr2/Ppp2r1a
Regulation of actin cytoskeleton	Regulation of actin cytoskeleton	Regulation of actin cytoskeleton	203	0.52447898770101	2.03158891698044	1e-10	8.8e-10	2.68421052631579e-10	9968	tags=71%, list=31%, signal=50%	Actn4/F2r/Mras/Myl12b/Mapk3/Pip4k2a/Cfl1/Rras/Csk/Fgfr1/Itgb5/Cdc42/Msn/Egfr/Myh10/Was/Myh9/Actn1/Arpc2/Pak1/Pdgfc/Cyfip1/Ssh3/Arpc3/Iqgap1/Map2k1/Fgf18/Pip5k1a/Itgb2/Itga2/Nckap1l/Wasl/Fn1/Pik3r5/Arpc1b/Itga5/Pak2/Cd14/Brk1/Slc9a1/Rac1/Nckap1/Bcar1/Pdgfrb/Arhgef1/Rhoa/Actb/Tmsb4x/Itgb4/Itga11/Limk2/Tiam1/Kras/Gng12/Vav1/Dock1/Crk/Fgf11/Gna13/Baiap2/Wasf2/Pdgfra/Pip4k2c/Ssh1/Itga3/Arpc1a/Fgfr2/Di…
Chronic myeloid leukemia	Chronic myeloid leukemia	Chronic myeloid leukemia	73	0.561458374395071	2.02893167381273	1e-10	8.8e-10	2.68421052631579e-10	8959	tags=77%, list=28%, signal=56%	Shc1/Hdac1/Tgfb2/Mapk3/Bcr/Shc2/Tgfbr2/Trp53/Nfkb1/E2f1/Map2k1/Pik3r5/Tgfb3/Tgfbr1/Rela/Ctbp2/Gab2/Runx1/Mecom/Kras/Ikbkb/Crk/Akt3/Bad/Abl1/Cdk4/Cblb/Smad4/Pik3cd/Shc4/Crkl/Cdk6/Pik3r3/Smad3/Tgfb1/Araf/Myc/Mdm2/Braf/Pik3cg/Akt1/Cbl/Chuk/Ctbp1/Mapk1/Hdac2/Ptpn11/Sos1/Cdkn1a/Hras/E2f3/Map2k2/E2f2/Cdkn2a/Pik3r2/Pik3cb
Axon guidance	Axon guidance	Axon guidance	128	0.514987652534184	1.94334356020004	1e-10	8.8e-10	2.68421052631579e-10	8213	tags=66%, list=25%, signal=49%	Gnai2/Mapk3/Cfl1/Nfatc1/Robo1/Cdc42/Ephb6/Cdk5/Epha2/Srgap3/Pak1/Gnai3/Sema3f/Ngef/Dpysl2/Slit2/Rgs3/Plxna3/Epha7/Srgap1/Pak2/Fes/Met/Rac1/Rhoa/Plxnb2/Limk2/Rhod/Nfatc4/Kras/Ntn4/Efna5/Unc5b/Sema3d/Ephb4/Ppp3cc/Ephb3/Sema3a/Sema4a/Rnd1/Rac2/Plxnc1/Abl1/Sema3b/Ptk2/Srgap2/Limk1/Unc5a/Slit3/Pak3/Gnai1/Nfatc3/Unc5c/Itgb1/Ephb2/Ppp3ca/Pak4/Nck1/Efnb1/Ppp3r1/Cxcr4/Rasa1/Epha1/Rac3/Fyn/Rock2/Efnb2/Chp1…
Neurotrophin signaling pathway	Neurotrophin signaling pathway	Neurotrophin signaling pathway	123	0.511125286736959	1.92351146862548	1e-10	8.8e-10	2.68421052631579e-10	12893	tags=81%, list=40%, signal=49%	Shc1/Arhgdia/Calm2/Mapk3/Ywhab/Shc2/Prkcd/Csk/Plcg2/Cdc42/Rps6ka1/Trp53/Mapk13/Nfkb1/Bax/Map2k1/Arhgdib/Pik3r5/Psen1/Rela/Rac1/Bcl2/Mapk7/Maged1/Rhoa/Map3k3/Irak4/Nfkbie/Ywhah/Rap1b/Kras/Ikbkb/Crk/Calm3/Mapk11/Akt3/Bad/Abl1/Ntrk1/Irak3/Sh2b2/Atf4/Ywhaq/Map2k5/Pik3cd/Shc4/Camk4/Crkl/Ngfr/Pik3r3/Plcg1/Ripk2/Rap1a/Ngf/Traf6/Irs2/Zfp369/Braf/Sh2b3/Pik3cg/Prdm4/Akt1/Frs2/Ntrk3/Ywhag/Mapk1/Ywhaz/Irak2/…
Pathways in cancer	Pathways in cancer	Pathways in cancer	319	0.483834014395275	1.91254157915826	1e-10	8.8e-10	2.68421052631579e-10	12193	tags=75%, list=38%, signal=47%	Hdac1/Smo/Tgfb2/Ralbp1/Brca2/Fzd1/Mapk3/Bcr/Tpm3/Tgfbr2/Rara/Fgfr1/Plcg2/Cdc42/Egfr/Fzd2/Rassf1/Gli3/Trp53/Ralb/Tcf7l1/Gli2/Erbb2/Hsp90b1/Nfkb1/Traf2/E2f1/Rassf5/Bax/Map2k1/Hsp90aa1/Ccdc6/Fgf18/Itga2/Fn1/Pik3r5/Pml/Tgfb3/Mmp2/Tgfbr1/Col4a6/Rela/Csf1r/Sufu/Ctbp2/Igf1/Cks1b/Met/Casp8/Rac1/Bcl2/Birc2/Pdgfrb/Fzd8/Rhoa/Ctnnb1/Msh6/Ar/Wnt11/Runx1/Wnt9a/Mecom/Stat3/Cdkn2b/Lama3/Kras/Bmp4/Spi1/Hsp90ab1/V…
Oocyte meiosis	Oocyte meiosis	Oocyte meiosis	106	0.511277519870612	1.90533470873623	1e-10	8.8e-10	2.68421052631579e-10	9147	tags=67%, list=28%, signal=48%	Calm2/Adcy3/Mapk3/Ywhab/Anapc2/Rps6ka1/Map2k1/Igf1/Anapc7/Adcy4/Smc1a/Cpeb1/Btrc/Espl1/Ar/Ppp2r5d/Ywhah/Aurka/Cdc23/Mad2l1/Calm3/Itpr3/Ppp3cc/Plk1/Ccnb2/Cdc16/Cdc26/Cdk2/Igf1r/Stag3/Fbxw11/Adcy7/Anapc4/Ppp2cb/Cdc27/Cdc20/Itpr2/Smc3/Ppp2ca/Ywhaq/Rbx1/Anapc10/Adcy2/Ppp3ca/Anapc1/Ppp2r1b/Cdk1/Ppp3r1/Prkx/Cul1/Ppp2r5b/Bub1/Anapc11/Sgo1/Itpr1/Ccnb1/Fbxo5/Chp1/Cdc25c/Ppp2r5e/Ywhag/Mapk1/Ywhaz/Anapc5/Sk…
Chemokine signaling pathway	Chemokine signaling pathway	Chemokine signaling pathway	172	0.49669425110581	1.90515024896891	1e-10	8.8e-10	2.68421052631579e-10	10219	tags=70%, list=32%, signal=48%	Shc1/Gnai2/Cxcl16/Arrb2/Adcy3/Mapk3/Shc2/Prkcd/Plcb3/Csk/Cx3cl1/Cdc42/Was/Ptk2b/Pak1/Gnai3/Nfkb1/Grk5/Gnb2/Map2k1/Elmo1/Prex1/Wasl/Pik3r5/Ncf1/Rela/Adcy4/Gng8/Rac1/Bcar1/Gnb4/Cxcl5/Rhoa/Gnb1/Lyn/Rap1b/Grk2/Stat3/Tiam1/Kras/Gng12/Vav1/Ikbkb/Ccr1/Crk/Hck/Akt3/Ccl6/Gng2/Jak2/Rac2/Fgr/Pxn/Cxcr3/Adcy7/Ptk2/Gsk3a/Jak3/Ccl9/Stat2/Plcb1/Pik3cd/Shc4/Gnai1/Crkl/Pik3r3/Dock2/Gng10/Tiam2/Gng4/Ccr2/Plcb2/Ccl4…
Ubiquitin mediated proteolysis	Ubiquitin mediated proteolysis	Ubiquitin mediated proteolysis	132	0.489784528347802	1.85186954430518	1e-10	8.8e-10	2.68421052631579e-10	12563	tags=76%, list=39%, signal=47%	Anapc2/Ube2z/Ube2q1/Socs3/Ppil2/Cul7/Fbxw8/Ddb1/Wwp2/Pml/Sae1/Anapc7/Itch/Ube2i/Ube2w/Smurf2/Birc2/Btrc/Trim37/Uba2/Syvn1/Cdc23/Vhl/Ube2h/Ube2j1/Brca1/Fbxo4/Cul4b/Ube4b/Uba1/Cdc16/Cdc26/Fbxw11/Uba6/Anapc4/Cdc27/Birc3/Uba7/Ube2e2/Cblb/Ube2n/Cdc20/Ube2m/Rbx1/Smurf1/Pias1/Skp2/Anapc10/Keap1/Trim32/Anapc1/Traf6/Siah1a/Cul1/Pias3/Elob/Anapc11/Mdm2/Pias2/Ube2c/Klhl9/Cbl/Ube2e1/Trip12/Ube2r2/Ube4a/Ube2q…
Wnt signaling pathway	Wnt signaling pathway	Wnt signaling pathway	144	0.479016370395086	1.81603711940959	1e-10	8.8e-10	2.68421052631579e-10	10168	tags=67%, list=31%, signal=46%	Nkd1/Fzd1/Plcb3/Nfatc1/Fzd2/Trp53/Tcf7l1/Lrp5/Psen1/Sfrp1/Ctbp2/Nkd2/Prickle2/Rac1/Fzd8/Rhoa/Btrc/Ctnnb1/Csnk2a2/Ppp2r5d/Wnt11/Wnt9a/Nfatc4/Daam2/Porcn/Sfrp2/Senp2/Ppp3cc/Fzd7/Ruvbl1/Ccnd2/Fzd6/Rac2/Axin1/Wnt4/Fbxw11/Crebbp/Ppp2cb/Tbl1x/Smad4/Plcb1/Ppp2ca/Chd8/Rbx1/Wnt2/Vangl1/Nfatc3/Plcb2/Csnk1a1/Smad3/Ppp3ca/Ppp2r1b/Siah1a/Prkcb/Lrp6/Prkca/Ppp3r1/Prkx/Cul1/Ppp2r5b/Sfrp4/Rac3/Csnk1e/Fosl1/Csnk2b…
Cell adhesion molecules (CAMs)	Cell adhesion molecules (CAMs)	Cell adhesion molecules (CAMs)	122	0.492569510287416	1.85393223484575	1.71444755168239e-10	1.43687032902905e-09	4.38279825242113e-10	12625	tags=76%, list=39%, signal=47%	Icam1/Nlgn2/Sdc2/Vcam1/Cdh3/Ncam1/Sdc3/Ptprf/F11r/H2-DMa/Itgb2/H2-Aa/Selplg/Sdc1/H2-DMb1/Nectin1/Cd276/H2-Eb1/H2-M3/Cadm1/Alcam/H2-Ab1/Sdc4/Negr1/Spn/Cd2/Pecam1/Vcan/Mpzl1/Nectin3/Ptprc/H2-D1/Cd34/Itga9/Neo1/Itgb7/Itgb8/H2-T23/Cldn1/Jam3/Cd22/Itga8/Mag/Itgb1/Cd86/Nfasc/Cd8a/Nrcam/Cntnap1/Itga4/Cldn15/Glg1/Itgam/Cd40/Cd80/H2-Ob/Cldn11/Icosl/Selp/Pdcd1/H2-Oa/Pvr/H2-Q1/Esam/Nrxn3/H2-M2/Itgal/Ptprm/C…
Notch signaling pathway	Notch signaling pathway	Notch signaling pathway	46	0.632010041511994	2.18925299504573	2.58721289145444e-10	2.06977031316355e-09	6.31329461551082e-10	8306	tags=85%, list=26%, signal=63%	Hdac1/Ncstn/Jag1/Psen2/Numbl/Psen1/Dtx4/Ctbp2/Dtx3l/Dtx3/Kat2a/Notch3/Lfng/Snw1/Maml2/Rbpj/Crebbp/Adam17/Notch2/Mfng/Dtx2/Numb/Rfng/Ncor2/Notch1/Maml3/Maml1/Dtx1/Dll4/Ep300/Notch4/Aph1a/Ctbp1/Cir1/Hdac2/Dll1/Hes1/Dvl1/Dvl3
Amino sugar and nucleotide sugar metabolism	Amino sugar and nucleotide sugar metabolism	Amino sugar and nucleotide sugar metabolism	44	0.643872804178183	2.21480238249916	2.74520764489919e-10	2.10068063261851e-09	6.40757848466173e-10	7458	tags=75%, list=23%, signal=58%	Cyb5r3/Renbp/Ugdh/Pgm2/Nans/Gmds/Hexb/Hexa/Uxs1/Amdhd2/Hk3/Galk2/Gfpt1/Uap1/Pmm1/Gmppa/Pgm3/Gfpt2/Galk1/Cmas/Gale/Gne/Gfus/Gnpda1/Fpgt/Gmppb/Gnpnat1/Pmm2/Gnpda2/Hk1/Npl/Nagk/Gpi1
Leukocyte transendothelial migration	Leukocyte transendothelial migration	Leukocyte transendothelial migration	109	0.503507027243089	1.87874689684174	2.89450164895588e-10	2.12263454256765e-09	6.47454316213815e-10	10432	tags=71%, list=32%, signal=48%	Gnai2/Actn4/Icam1/Myl12b/Vcam1/Plcg2/Cdc42/Msn/Cyba/Thy1/Actn1/Ptk2b/Mapk13/Gnai3/Rassf5/Ncf2/F11r/Itgb2/Pik3r5/Mmp2/Ncf1/Ncf4/Rac1/Bcar1/Rhoa/Ctnnb1/Actb/Rap1b/Vav1/Cybb/Mapk11/Pecam1/Rac2/Pxn/Ptk2/Ctnnd1/Actg1/Pik3cd/Rhoh/Myl9/Cldn1/Jam3/Gnai1/Pik3r3/Plcg1/Itgb1/Rap1a/Vav2/Prkcb/Itga4/Cldn15/Prkca/Itgam/Cxcr4/Rapgef3/Sipa1/Vasp/Cldn11/Pik3cg/Rock2/Prkcg/Ptpn11/Rock1/Esam/Vav3/Actn2/Itgal/Pik3r2…
Adherens junction	Adherens junction	Adherens junction	73	0.549091966583949	1.98424341615463	3.24892525351651e-10	2.28724337847563e-09	6.97663949176178e-10	10739	tags=79%, list=33%, signal=53%	Actn4/Ptpn1/Src/Mapk3/Tgfbr2/Nectin4/Fgfr1/Cdc42/Egfr/Was/Actn1/Tcf7l1/Ptprf/Erbb2/Iqgap1/Wasl/Tgfbr1/Met/Rac1/Snai2/Ptpn6/Rhoa/Ctnnb1/Csnk2a2/Actb/Nectin1/Ptprj/Baiap2/Wasf2/Igf1r/Nectin3/Rac2/Crebbp/Snai1/Ctnnd1/Smad4/Actg1/Acp1/Smad3/Rac3/Fyn/Csnk2b/Fer/Ep300/Mapk1/Tcf7/Pard3/Tjp1/Wasf3/Csnk2a1/Map3k7/Actn2/Vcl/Ptprm/Afdn/Wasf1/Yes1/Ptprb
Pancreatic cancer	Pancreatic cancer	Pancreatic cancer	70	0.547352811238308	1.97381025354177	8.1928653052532e-10	5.54593959124832e-09	1.69164425331139e-09	11034	tags=81%, list=34%, signal=54%	Tgfb2/Ralbp1/Brca2/Mapk3/Tgfbr2/Cdc42/Egfr/Trp53/Ralb/Erbb2/Nfkb1/E2f1/Map2k1/Pik3r5/Tgfb3/Tgfbr1/Rela/Rac1/Stat3/Kras/Ikbkb/Akt3/Vegfd/Bad/Rac2/Vegfc/Cdk4/Arhgef6/Smad4/Pld1/Pik3cd/Cdk6/Pik3r3/Smad3/Tgfb1/Rala/Araf/Rac3/Braf/Pik3cg/Akt1/Rad51/Chuk/Mapk1/Stat1/E2f3/Tgfa/E2f2/Cdkn2a/Pgf/Pik3r2/Pik3cb/Casp9/Ccnd1/Ralgds/Mapk9/Rb1
Small cell lung cancer	Small cell lung cancer	Small cell lung cancer	83	0.526561277873221	1.92685825921977	8.98826523795131e-10	5.85901734029419e-09	1.78714045666868e-09	11034	tags=78%, list=34%, signal=52%	Trp53/Nfkb1/Traf2/E2f1/Itga2/Fn1/Pik3r5/Col4a6/Rela/Cks1b/Bcl2/Birc2/Cdkn2b/Lama3/Ikbkb/Col4a4/Lama4/Pten/Akt3/Itga3/Cdk2/Lamc1/Max/Lamb2/Ptk2/Col4a2/Birc3/Cdk4/Lamb1/Traf1/Pik3cd/Lamc2/Apaf1/Pias1/Skp2/Cdk6/Pik3r3/Col4a1/Rxrb/Itgb1/Lama2/Traf4/Traf6/Traf5/Pias3/Myc/Rxra/Pik3cg/Akt1/Pias2/Ptgs2/Chuk/E2f3/E2f2/Pik3r2/Pik3cb/Lamc3/Ccne1/Xiap/Casp9/Ccnd1/Cdkn1b/Itgav/Pias4/Rb1
Leishmania infection	Leishmania infection	Leishmania infection	63	0.561749170029023	2.00283267789919	1.15450891327168e-09	7.25691316913627e-09	2.21353212694946e-09	8633	tags=75%, list=27%, signal=55%	Tgfb2/Mapk3/Cyba/Fcgr2b/Mapk13/Nfkb1/Marcksl1/Ncf2/H2-DMa/Itgb2/Ifngr1/Tgfb3/Myd88/Ncf1/Rela/Ncf4/H2-Aa/Ptpn6/Irak4/Tlr2/Fcgr1/H2-DMb1/H2-Eb1/H2-Ab1/Mapk11/Jak2/Fcgr4/C3/Itgb1/Tgfb1/Traf6/Prkcb/Itga4/Itgam/H2-Ob/Ptgs2/Tab2/Elk1/H2-Oa/Il12b/Mapk1/Stat1/Fos/Il4/Il1b/Cr1l/Map3k7
Pathogenic Escherichia coli infection	Pathogenic Escherichia coli infection	Pathogenic Escherichia coli infection	51	0.602498411571168	2.1076082942039	1.55416409702772e-09	9.4321683129958e-09	2.87703698542336e-09	8339	tags=78%, list=26%, signal=58%	Cttn/Cdc42/Was/Arpc2/Arhgef2/Tubb5/Hcls1/Arpc3/Tuba1c/Wasl/Arpc1b/Krt18/Cd14/Tubb6/Rhoa/Ctnnb1/Actb/Tubb3/Ly96/Tuba1a/Tubb2a/Ncl/Tuba1b/Arpc1a/Abl1/Arpc5/Actg1/Ywhaq/Tubb2b/Cldn1/Arpc4/Itgb1/Nck1/Prkca/Fyn/Rock2/Nck2/Ywhaz/Rock1/Tlr5
Propanoate metabolism	Propanoate metabolism	Propanoate metabolism	30	-0.5652	-2.88936	2.01797122086294e-09	1.18387644957292e-08	3.61110639522842e-09	1069	tags=57%, list=3%, signal=55%	Mlycd/Acacb/Ehhadh/Mcee/Acss1/Suclg2/Pcca/Mmut/Echs1/Acat1/Hadha/Aldh6a1/Sucla2/Ldhb/Suclg1/Acadm/Hibch
MAPK signaling pathway	MAPK signaling pathway	MAPK signaling pathway	256	0.403552794314885	1.58063550271806	2.63783542391214e-09	1.4976097890598e-08	4.56806813648622e-09	12551	tags=64%, list=39%, signal=40%	Arrb2/Tgfb2/Mras/Mapk3/Rras/Tgfbr2/Cacnb3/Fgfr1/Taok3/Cdc42/Egfr/Rps6ka1/Trp53/Ddit3/Pak1/Mapk13/Nfkb1/Traf2/Stk3/Tnfrsf1a/Map2k1/Fgf18/Pla2g4a/Tgfb3/Cdc25b/Tgfbr1/Flna/Rela/Pak2/Cd14/Mapk8ip1/Rac1/Mapk7/Pdgfrb/Map3k3/Il1r1/Map3k12/Mecom/Rap1b/Nfatc4/Cacng7/Kras/Map3k8/Gng12/Map3k14/Ikbkb/Crk/Fgf11/Mapk11/Ppp3cc/Akt3/Hspa2/Pdgfra/Flnc/Max/Fgfr2/Rac2/Fgf7/Ntrk1/Flnb/Casp3/Mknk1/Taok2/Stmn1/Stk4/At…
B cell receptor signaling pathway	B cell receptor signaling pathway	B cell receptor signaling pathway	75	0.541374792952729	1.96349219312496	2.73375555828935e-09	1.50356555705914e-08	4.58623465370911e-09	8959	tags=75%, list=28%, signal=54%	Mapk3/Nfatc1/Plcg2/Fcgr2b/Syk/Nfkb1/Map2k1/Pik3r5/Rela/Cd72/Rac1/Ptpn6/Inpp5d/Nfkbie/Lyn/Nfatc4/Kras/Vav1/Ikbkb/Blnk/Pirb/Ppp3cc/Akt3/Pik3ap1/Rac2/Bcl10/Btk/Pik3cd/Cd22/Pik3r3/Nfatc3/Cd81/Ppp3ca/Vav2/Card11/Prkcb/Dapp1/Ppp3r1/Rac3/Pik3cg/Akt1/Chp1/Chuk/Cd79a/Malt1/Mapk1/Sos1/Gsk3b/Fos/Cd79b/Hras/Vav3/Map2k2/Cd19/Pik3r2/Pik3cb
Prostate cancer	Prostate cancer	Prostate cancer	91	0.507166443144788	1.87058145420895	5.30172285686594e-09	2.82758552366184e-08	8.6248123030355e-09	11660	tags=79%, list=36%, signal=51%	Creb3/Mapk3/Fgfr1/Creb3l2/Egfr/Trp53/Tcf7l1/Pdgfc/Erbb2/Hsp90b1/Nfkb1/E2f1/Map2k1/Hsp90aa1/Pik3r5/Rela/Igf1/Creb5/Creb3l1/Bcl2/Pdgfrb/Ctnnb1/Ar/Kras/Hsp90ab1/Ikbkb/Pten/Akt3/Pdgfra/Cdk2/Igf1r/Bad/Fgfr2/Crebbp/Foxo1/Atf4/Pik3cd/Pik3r3/Araf/Pdgfb/Mdm2/Braf/Pik3cg/Akt1/Ep300/Creb1/Chuk/Mapk1/Tcf7/Creb3l3/Sos1/Gsk3b/Cdkn1a/Hras/E2f3/Tgfa/Map2k2/Pdgfa/E2f2/Pik3r2/Pik3cb/Pdpk1/Ccne1/Casp9/Ccnd1/Cdkn1b/…
Nucleotide excision repair	Nucleotide excision repair	Nucleotide excision repair	43	0.608855417157195	2.0843125315239	1.42049784335473e-08	7.35316530677742e-08	2.24289133161273e-08	11914	tags=95%, list=37%, signal=60%	Mnat1/Pold3/Pold4/Rfc2/Ddb1/Pcna/Lig1/Pole3/Cul4b/Ercc3/Pole2/Rad23b/Gtf2h1/Xpc/Rbx1/Rpa1/Rfc5/Cdk7/Pold1/Ercc6/Ercc4/Gtf2h5/Ercc5/Xpa/Ercc8/Gtf2h3/Ddb2/Gtf2h2/Cetn2/Rfc3/Rpa2/Cul4a/Rfc4/Pole4/Ercc2/Rfc1/Ercc1/Pold2/Gtf2h4/Rpa3/Rad23a
Progesterone-mediated oocyte maturation	Progesterone-mediated oocyte maturation	Progesterone-mediated oocyte maturation	83	0.507612484162438	1.85751848586738	1.49269948465872e-08	7.50614597999812e-08	2.28955409676976e-08	9147	tags=66%, list=28%, signal=48%	Gnai2/Adcy3/Mapk3/Anapc2/Rps6ka1/Mapk13/Gnai3/Map2k1/Hsp90aa1/Pik3r5/Cdc25b/Igf1/Anapc7/Adcy4/Cpeb1/Pde3b/Ccna2/Kras/Cdc23/Hsp90ab1/Mad2l1/Mapk11/Plk1/Akt3/Ccnb2/Cdc16/Cdc26/Cdk2/Igf1r/Adcy7/Anapc4/Cdc27/Pik3cd/Gnai1/Anapc10/Pik3r3/Adcy2/Anapc1/Cdk1/Prkx/Araf/Bub1/Anapc11/Braf/Pik3cg/Akt1/Ccnb1/Cdc25c/Mapk1/Anapc5/Cdc25a/Pik3r2/Pik3cb/Rps6ka3/Pkmyt1
Apoptosis	Apoptosis	Apoptosis	81	0.507811378686144	1.85520183843062	2.01188790861282e-08	9.57006140313127e-08	2.91909767679243e-08	10204	tags=73%, list=32%, signal=50%	Endod1/Capn2/Trp53/Nfkb1/Traf2/Tnfrsf1a/Capn1/Bax/Pik3r5/Myd88/Rela/Casp7/Casp8/Bcl2/Prkar1b/Csf2rb2/Birc2/Il1r1/Irak4/Cflar/Ripk1/Map3k14/Ikbkb/Il1rap/Ppp3cc/Akt3/Casp6/Prkar1a/Bad/Ntrk1/Bid/Birc3/Irak3/Casp3/Pik3cd/Apaf1/Pik3r3/Tradd/Tnfrsf10b/Ppp3ca/Ngf/Ppp3r1/Prkx/Pik3cg/Akt1/Chp1/Exog/Chuk/Fas/Irak2/Il3ra/Il1b/Dffa/Pik3r2/Pik3cb/Irak1/Xiap/Casp9/Fadd
Toll-like receptor signaling pathway	Toll-like receptor signaling pathway	Toll-like receptor signaling pathway	88	0.502157090942345	1.84474475052926	2.01188790861282e-08	9.57006140313127e-08	2.91909767679243e-08	11219	tags=76%, list=35%, signal=50%	Ifnar2/Mapk3/Lbp/Mapk13/Nfkb1/Spp1/Map2k1/Ctsk/Pik3r5/Myd88/Rela/Casp8/Cd14/Irf5/Rac1/Irak4/Tlr2/Ripk1/Map3k8/Ly96/Ikbkb/Ticam1/Mapk11/Akt3/Tlr8/Tlr6/Tlr9/Il6/Pik3cd/Ikbke/Pik3r3/Irf3/Cd86/Ccl4/Traf6/Ccl3/Tirap/Tbk1/Tlr1/Cd40/Cd80/Pik3cg/Akt1/Cxcl10/Chuk/Tab2/Il12b/Mapk1/Ifnar1/Stat1/Fos/Irf7/Map2k2/Tlr5/Il1b/Map3k7/Ticam2/Pik3r2/Pik3cb/Tlr7/Tollip/Irak1/Mapk12/Fadd/Mapk9/Tlr4/Map2k7
Vascular smooth muscle contraction	Vascular smooth muscle contraction	Vascular smooth muscle contraction	106	0.474290506782592	1.7674983340274	2.4272401428181e-08	1.12419543456838e-07	3.42906502170978e-08	10533	tags=61%, list=33%, signal=42%	Calm2/Adcy3/Mapk3/Prkcd/Plcb3/Myl6/Cald1/Map2k1/Pla2g4a/Acta2/Gucy1b1/Adcy4/Ptgir/Arhgef1/Rhoa/Gucy1a1/Gnaq/Calm3/Gna11/Gna13/Itpr3/Adcy7/Npr1/Npr2/Arhgef11/Mylk2/Itpr2/Plcb1/Myl9/Mylk/Cacna1d/Gnas/Plcb2/Adcy2/Prkcb/Actg2/Calcrl/Prkca/Ramp2/Prkx/Pla2g6/Kcnmb1/Araf/Prkch/Braf/Prkg1/Itpr1/Rock2/Irag1/Ednra/Myl6b/Mapk1/Prkcg/Ppp1r12a/Arhgef12/Rock1/Map2k2/Ppp1ca/Myh11/Ppp1r14a/Kcnma1/Adora2a/Pla2g2e…
Renal cell carcinoma	Renal cell carcinoma	Renal cell carcinoma	70	0.516492510299567	1.86252485010616	3.57406806170517e-08	1.61291276630797e-07	4.91976980153748e-08	10468	tags=76%, list=32%, signal=51%	Tgfb2/Mapk3/Cdc42/Pak1/Map2k1/Pik3r5/Tgfb3/Pak2/Met/Rac1/Rap1b/Kras/Vhl/Crk/Akt3/Vegfd/Arnt2/Vegfc/Slc2a1/Crebbp/Hgf/Hif1a/Pik3cd/Rbx1/Pak3/Crkl/Arnt/Pik3r3/Rap1a/Pak4/Tgfb1/Araf/Elob/Pdgfb/Braf/Pik3cg/Akt1/Ep300/Ets1/Mapk1/Ptpn11/Sos1/Hras/Eloc/Tgfa/Map2k2/Pgf/Pik3r2/Pik3cb/Egln2/Pak6/Rapgef1/Gab1
Tight junction	Tight junction	Tight junction	127	0.454102850484891	1.71269486323665	3.67841858701729e-08	1.61850417828761e-07	4.93682494573373e-08	12162	tags=67%, list=38%, signal=42%	Gnai2/Actn4/Cttn/Mras/Myl12b/Src/Prkcd/Rras/Cdc42/Myh10/Myh9/Rab13/Actn1/Gnai3/Hcls1/Epb41l2/F11r/Pard6b/Prkci/Myh7/Tjp2/Rhoa/Ctnnb1/Csnk2a2/Actb/Kras/Sptan1/Exoc4/Cask/Pten/Akt3/Llgl1/Ppp2cb/Pard6g/Cdk4/Actg1/Magi1/Ppp2ca/Myl9/Cldn1/Jam3/Gnai1/Epb41l1/Pals1/Ppp2r1b/Prkcb/Cldn15/Prkca/Amotl1/Vapa/Prkch/Csnk2b/Ppp2r2a/Cldn11/Akt1/Ppp2r2d/Ppp2r2b/Prkcg/Pard3/Tjp1/Hras/Prkcz/Csnk2a1/Actn2/Myh11/Tjap…
SNARE interactions in vesicular transport	SNARE interactions in vesicular transport	SNARE interactions in vesicular transport	34	0.642869784737612	2.1394211846036	4.08444948262483e-08	1.75332465595603e-07	5.3480596563252e-08	8667	tags=85%, list=27%, signal=63%	Stx2/Gosr2/Sec22b/Stx1a/Stx12/Stx5a/Bet1l/Ykt6/Gosr1/Vamp4/Vamp8/Bet1/Snap29/Stx16/Vamp3/Stx7/Snap23/Vamp5/Use1/Stx3/Vamp2/Stx4a/Vti1a/Stx17/Stx18/Stx6/Stx11/Snap47/Stx8
Glioma	Glioma	Glioma	63	0.535068409161862	1.90770641410212	5.2489244469383e-08	2.19954929205034e-07	6.70915154871813e-08	8959	tags=71%, list=28%, signal=52%	Shc1/Calm2/Mapk3/Shc2/Plcg2/Egfr/Trp53/E2f1/Map2k1/Pik3r5/Igf1/Pdgfrb/Kras/Calm3/Pten/Akt3/Pdgfra/Igf1r/Cdk4/Pik3cd/Shc4/Cdk6/Pik3r3/Plcg1/Prkcb/Prkca/Araf/Pdgfb/Mdm2/Braf/Pik3cg/Akt1/Mapk1/Prkcg/Sos1/Cdkn1a/Hras/E2f3/Tgfa/Map2k2/Pdgfa/E2f2/Cdkn2a/Pik3r2/Pik3cb
Natural killer cell mediated cytotoxicity	Natural killer cell mediated cytotoxicity	Natural killer cell mediated cytotoxicity	104	0.476585518505433	1.77414243378039	5.4007213137428e-08	2.21052779353194e-07	6.74263860467278e-08	8959	tags=63%, list=28%, signal=46%	Shc1/Icam1/Ifnar2/Mapk3/Shc2/Nfatc1/Plcg2/Syk/Ptk2b/Pak1/Ulbp1/Sh3bp2/Map2k1/Itgb2/Ifngr1/Pik3r5/Rac1/Ptpn6/Fcer1g/Tyrobp/Cd48/Nfatc4/Kras/H2-M3/Vav1/Ppp3cc/Lcp2/Rac2/Fcgr4/Bid/Casp3/H2-D1/Pik3cd/H2-T23/Shc4/Pik3r3/Nfatc3/Plcg1/Mill2/Tnfrsf10b/Ppp3ca/Vav2/Prkcb/Lck/Prkca/Ppp3r1/Cd244a/Araf/Rac3/Fyn/Braf/Pik3cg/Chp1/Fas/Mapk1/Prkcg/Ifnar1/Ptpn11/Sos1/Hras/Vav3/Map2k2/H2-M2/Itgal/Pik3r2/Pik3cb
p53 signaling pathway	p53 signaling pathway	p53 signaling pathway	65	0.525234466812223	1.88298993314001	7.40055944311263e-08	2.96022377724505e-07	9.02939070810392e-08	10278	tags=74%, list=32%, signal=51%	Serpine1/Shisa5/Trp53/Bax/Zmat3/Igf1/Casp8/Ppm1d/Steap3/Pidd1/Sesn2/Thbs1/Pten/Ccng2/Ccnb2/Cdk2/Ccnd2/Sfn/Rrm2/Pmaip1/Bid/Cdk4/Casp3/Sesn3/Cd82/Apaf1/Cdk6/Tnfrsf10b/Siah1a/Cdk1/Chek2/Gtse1/Mdm2/Ei24/Bbc3/Ccnb1/Igfbp3/Fas/Mdm4/Cdkn1a/Ddb2/Cdkn2a/Gadd45b/Gadd45g/Ccne1/Casp9/Ccnd1/Cop1
T cell receptor signaling pathway	T cell receptor signaling pathway	T cell receptor signaling pathway	108	0.466046619135819	1.73840168962462	7.81262986013565e-08	3.0556063452975e-07	9.32033035946008e-08	13598	tags=81%, list=42%, signal=47%	Mapk3/Nfatc1/Cdc42/Pak1/Mapk13/Nfkb1/Map2k1/Pik3r5/Rela/Pak2/Ptpn6/Rhoa/Nfkbie/Nfatc4/Kras/Map3k8/Map3k14/Vav1/Ikbkb/Mapk11/Ppp3cc/Akt3/Lcp2/Bcl10/Ptprc/Cdk4/Cblb/Cd3g/Pik3cd/Pak3/Pik3r3/Nfatc3/Plcg1/Ppp3ca/Pak4/Nck1/Vav2/Cd8a/Card11/Lck/Ppp3r1/Fyn/Pik3cg/Akt1/Cd3d/Chp1/Cbl/Chuk/Nck2/Cd3e/Pdcd1/Malt1/Mapk1/Sos1/Gsk3b/Fos/Hras/Vav3/Dlg1/Map2k2/Il4/Rasgrp1/Map3k7/Pik3r2/Itk/Pik3cb/Pdpk1/Pak6/Mapk12…
Antigen processing and presentation	Antigen processing and presentation	Antigen processing and presentation	58	0.548793807611204	1.93978879938558	1.03397464517648e-07	3.95607690328393e-07	1.20669809848971e-07	11937	tags=81%, list=37%, signal=51%	Lgmn/Ctsb/Pdia3/Cd74/Ctsl/Calr/Ifi30/Hsp90aa1/H2-DMa/Tapbp/Ctss/H2-Aa/Rfx5/H2-DMb1/H2-Eb1/H2-M3/Hsp90ab1/Hspa4/H2-Ab1/Hspa2/Ciita/H2-D1/H2-T23/B2m/Rfxank/Cd8a/Nfya/Psme2/Tap2/H2-Ob/Tap1/Creb1/H2-Oa/H2-Q1/H2-M2/Rfxap/Nfyb/Hspa1l/Psme3/Canx/H2-Q2/Hspa5/Hspa8/Klrc3/Cd4/Cd8b1/H2-Q10
Gap junction	Gap junction	Gap junction	82	0.494403991557153	1.80823699525831	2.52056814861466e-07	9.43872327991873e-07	2.87903640715224e-07	8494	tags=63%, list=26%, signal=47%	Gnai2/Adcy3/Src/Mapk3/Plcb3/Csnk1d/Egfr/Pdgfc/Tubb5/Gnai3/Tuba1c/Map2k1/Lpar1/Gucy1b1/Adcy4/Tubb6/Mapk7/Pdgfrb/Tubb3/Gucy1a1/Kras/Gnaq/Gna11/Tuba1a/Itpr3/Tubb2a/Tuba1b/Pdgfra/Adcy7/Itpr2/Plcb1/Tubb2b/Map2k5/Gnai1/Gnas/Plcb2/Adcy2/Prkcb/Cdk1/Prkca/Prkx/Pdgfb/Prkg1/Itpr1/Map3k2/Mapk1/Prkcg/Sos1/Tjp1/Hras/Map2k2/Pdgfa
Hematopoietic cell lineage	Hematopoietic cell lineage	Hematopoietic cell lineage	78	0.500185282199731	1.82160306816845	2.94418379409897e-07	1.07953405783629e-06	3.29283713813701e-07	12261	tags=73%, list=38%, signal=46%	Il4ra/Cd44/Itga2/Anpep/Itga5/Csf1r/Cd14/Il1r1/Fcgr1/Il11ra1/H2-Eb1/Cd2/Itga3/Csf1/Cd34/Il6/Cd3g/Cd9/Cd37/Csf3r/Flt3l/Thpo/Cd55/Cd22/Il6ra/Il7r/Cd8a/Itga4/Itgam/Csf2ra/Cd7/Cd33/Il1r2/Flt3/Cd3d/Cd5/Cd3e/Il11/Il3ra/Itgb3/Il4/Cd19/Il1b/Cr1l/Cd38/Il7/Itga1/Epor/Il9r/Itga6/Il2ra/Cd1d1/Cd4/Cd8b1/Kit/Cr2/Ms4a1
Cytokine-cytokine receptor interaction	Cytokine-cytokine receptor interaction	Cytokine-cytokine receptor interaction	218	0.396354119649297	1.54011371942533	4.08795045488662e-07	1.46832506134703e-06	4.47874271104657e-07	14430	tags=69%, list=45%, signal=39%	Cxcl16/Tgfb2/Ifnar2/Tnfsf12/Tgfbr2/Il4ra/Cx3cl1/Egfr/Tnfrsf1b/Pdgfc/Osmr/Inhbb/Tnfrsf1a/Ifngr1/Ltbr/Tgfb3/Acvrl1/Tgfbr1/Tnfrsf11b/Csf1r/Met/Csf2rb2/Pdgfrb/Cxcl5/Il1r1/Acvr1/Inhba/Il11ra1/Tnfsf13/Ccr1/Il1rap/Il2rg/Vegfd/Pdgfra/Eda/Ccl6/Vegfc/Cxcr3/Csf1/Il18r1/Il21r/Hgf/Tnfrsf25/Il17ra/Flt4/Clcf1/Plekho2/Il18/Lif/Acvr1b/Il6/Ccl9/Csf3r/Il10ra/Flt3l/Ngfr/Il6ra/Ccr2/Ccl4/Tnfrsf10b/Il7r/Tgfb1/Tnfsf18/C…
Phosphatidylinositol signaling system	Phosphatidylinositol signaling system	Phosphatidylinositol signaling system	73	0.48877374924531	1.76627259721699	8.47170064188343e-07	2.98203862594297e-06	9.09593121549589e-07	8959	tags=63%, list=28%, signal=46%	Calm2/Pip4k2a/Plcb3/Plcg2/Pip5k1a/Pik3r5/Itpk1/Inpp5d/Calm3/Itpr3/Pten/Pip4k2c/Impa1/Pikfyve/Inpp5b/Ocrl/Itpr2/Plcb1/Pik3cd/Pik3c2a/Dgkz/Pip4k2b/Pik3r3/Plcg1/Plcd1/Plcb2/Prkcb/Pik3c3/Dgka/Prkca/Synj1/Pik3cg/Itpr1/Pi4kb/Plce1/Pi4ka/Dgkd/Prkcg/Plcd3/Ippk/Inpp5a/Inpp1/Inpp5k/Pik3r2/Dgkq/Pik3cb
Colorectal cancer	Colorectal cancer	Colorectal cancer	62	0.504444715166834	1.79669210496666	1.58450255214023e-06	5.46808723875843e-06	1.6678974233055e-06	12193	tags=81%, list=38%, signal=50%	Tgfb2/Mapk3/Tgfbr2/Trp53/Tcf7l1/Bax/Map2k1/Pik3r5/Tgfb3/Tgfbr1/Rac1/Bcl2/Rhoa/Ctnnb1/Msh6/Kras/Akt3/Appl1/Bad/Rac2/Axin1/Birc5/Casp3/Smad4/Pik3cd/Pik3r3/Smad3/Tgfb1/Araf/Rac3/Myc/Braf/Pik3cg/Akt1/Axin2/Mapk1/Tcf7/Gsk3b/Fos/Pik3r2/Pik3cb/Msh3/Casp9/Ccnd1/Msh2/Ralgds/Mapk9/Tcf7l2/Jun/Mlh1
Non-small cell lung cancer	Non-small cell lung cancer	Non-small cell lung cancer	54	0.534000092012802	1.87527456263755	1.67015052598954e-06	5.65281716488766e-06	1.72424447015114e-06	10043	tags=78%, list=31%, signal=54%	Mapk3/Plcg2/Egfr/Rassf1/Trp53/Erbb2/E2f1/Rassf5/Map2k1/Pik3r5/Kras/Akt3/Bad/Cdk4/Stk4/Pik3cd/Cdk6/Pik3r3/Plcg1/Rxrb/Prkcb/Prkca/Araf/Braf/Rxra/Pik3cg/Akt1/Mapk1/Prkcg/Sos1/Hras/E2f3/Tgfa/Map2k2/E2f2/Foxo3/Cdkn2a/Pik3r2/Pik3cb/Pdpk1/Casp9/Ccnd1
Melanoma	Melanoma	Melanoma	67	0.496554563892125	1.78683360443035	1.70270701964367e-06	5.65427236711859e-06	1.72468834164502e-06	8959	tags=64%, list=28%, signal=47%	Mapk3/Fgfr1/Egfr/Trp53/Pdgfc/E2f1/Map2k1/Fgf18/Pik3r5/Igf1/Met/Pdgfrb/Kras/Fgf11/Pten/Akt3/Pdgfra/Igf1r/Bad/Fgf7/Hgf/Cdk4/Pik3cd/Cdk6/Pik3r3/Araf/Pdgfb/Mdm2/Braf/Fgf14/Pik3cg/Akt1/Mapk1/Cdkn1a/Hras/E2f3/Map2k2/Pdgfa/E2f2/Cdkn2a/Fgf6/Pik3r2/Pik3cb
Epithelial cell signaling in Helicobacter pylori infection	Epithelial cell signaling in Helicobacter pylori infection	Epithelial cell signaling in Helicobacter pylori infection	68	0.494884475304782	1.78329061486647	1.73693200113415e-06	5.6611117074002e-06	1.7267745040515e-06	13749	tags=84%, list=42%, signal=48%	Src/Atp6v0e/Csk/Plcg2/Cdc42/Egfr/Pak1/Mapk13/Nfkb1/Atp6v1a/Tcirg1/F11r/Atp6v0a4/Rela/Met/Rac1/Atp6v0d1/Lyn/Atp6v1c1/Map3k14/Ikbkb/Mapk11/Adam10/Atp6v1h/Atp6v0e2/Adam17/Atp6ap1/Casp3/Git1/Jam3/Nod1/Hbegf/Plcg1/Atp6v1b2/Atp6v0b/Atp6v1f/Atp6v1g1/Chuk/Atp6v1d/Atp6v0a1/Ptpn11/Tjp1/Cxcl2/Atp6v0d2/Mapk12/Mapk9/Cxcl1/Ptprz1/Atp6v0c/Map2k4/Jam2/Jun/Mapk14/Atp6v1c2/Ikbkg/Cxcr1/Ccl5
Long-term depression	Long-term depression	Long-term depression	65	0.497573984557642	1.78382582087737	1.91080900100789e-06	6.11458880322526e-06	1.86509586701249e-06	11207	tags=68%, list=35%, signal=44%	Gnai2/Mapk3/Plcb3/Gnai3/Map2k1/Pla2g4a/Gucy1b1/Igf1/Gnao1/Lyn/Gucy1a1/Kras/Gria3/Gnaq/Gna11/Gna13/Itpr3/Igf1r/Ppp2cb/Itpr2/Plcb1/Ppp2ca/Gnai1/Gnas/Plcb2/Ppp2r1b/Prkcb/Prkca/Pla2g6/Araf/Braf/Prkg1/Itpr1/Mapk1/Prkcg/Hras/Map2k2/Gria1/Ppp2r1a/Gria2/Pla2g2e/Prkg2/Gnaz/Cacna1a
NOD-like receptor signaling pathway	NOD-like receptor signaling pathway	NOD-like receptor signaling pathway	58	0.518431991544205	1.83247069572087	2.22066212273304e-06	6.97922381430383e-06	2.12883023043957e-06	11014	tags=78%, list=34%, signal=51%	Mapk3/Mapk13/Hsp90b1/Nfkb1/Hsp90aa1/Casp4/Rela/Casp8/Birc2/Pstpip1/Naip2/Hsp90ab1/Ikbkb/Mapk11/Trip6/Birc3/Il18/Sugt1/Il6/Mefv/Nod1/Card9/Erbin/Nlrp3/Ripk2/Casp1/Card6/Traf6/Tnfaip3/Ccl12/Pycard/Chuk/Tab2/Mapk1/Nlrc4/Nlrp1a/Cxcl2/Il1b/Map3k7/Nod2/Ccl2/Xiap/Mapk12/Mapk9/Cxcl1
Glycosaminoglycan biosynthesis - chondroitin sulfate	Glycosaminoglycan biosynthesis - chondroitin sulfate	Glycosaminoglycan biosynthesis - chondroitin sulfate	22	0.660486577101091	2.05149466125015	2.4238180117273e-06	7.48406965024571e-06	2.28282028805342e-06	5856	tags=77%, list=18%, signal=63%	Chst12/Chsy1/Xylt2/Chpf2/Dse/Chpf/Chst11/B4galt7/Chst14/Chsy3/Csgalnact2/Ust/Csgalnact1/B3gat3/Chst3/Xylt1/Chst15
Vibrio cholerae infection	Vibrio cholerae infection	Vibrio cholerae infection	52	0.529653372837617	1.85357039536662	3.36015608724246e-06	1.01963357130116e-05	3.11012632394493e-06	12283	tags=81%, list=38%, signal=50%	Adcy3/Atp6v0e/Plcg2/Sec61a1/Pdia4/Arf1/Atp6v1a/Tcirg1/Atp6v0a4/Kdelr3/Kdelr2/Tjp2/Actb/Atp6v0d1/Atp6v1c1/Atp6v1h/Atp6v0e2/Atp6ap1/Actg1/Gnas/Plcg1/Atp6v1b2/Atp6v0b/Ero1a/Prkcb/Prkca/Prkx/Atp6v1f/Atp6v1g1/Atp6v1d/Prkcg/Atp6v0a1/Tjp1/Atp6v0d2/Kdelr1/Sec61b/Slc12a2/Atp6v0c/Sec61g/Cftr/Sec61a2/Prkacb
VEGF signaling pathway	VEGF signaling pathway	VEGF signaling pathway	73	0.474390435904853	1.71429588560009	3.76752604291462e-06	1.12387217551351e-05	3.42807900425772e-06	10307	tags=66%, list=32%, signal=45%	Src/Mapk3/Shc2/Nfatc1/Plcg2/Cdc42/Mapk13/Map2k1/Pla2g4a/Pik3r5/Rac1/Sphk1/Nfatc4/Kras/Mapk11/Ppp3cc/Akt3/Bad/Rac2/Pxn/Ptk2/Pik3cd/Pik3r3/Nfatc3/Plcg1/Ppp3ca/Prkcb/Prkca/Ppp3r1/Pla2g6/Rac3/Pik3cg/Akt1/Chp1/Ptgs2/Mapkapk3/Sphk2/Mapk1/Prkcg/Hras/Hspb1/Map2k2/Pik3r2/Pik3cb/Casp9/Pla2g2e/Mapk12/Nos3
Jak-STAT signaling pathway	Jak-STAT signaling pathway	Jak-STAT signaling pathway	127	0.422461871628897	1.59335770889689	3.97490713155087e-06	1.16597275858825e-05	3.55649585454551e-06	11952	tags=63%, list=37%, signal=40%	Ifnar2/Il4ra/Tyk2/Stat6/Osmr/Socs3/Ifngr1/Pik3r5/Ptpn6/Csf2rb2/Socs5/Il11ra1/Stat3/Spred1/Akt3/Il2rg/Ccnd2/Jak2/Crebbp/Il21r/Clcf1/Jak3/Lif/Cblb/Stat4/Il6/Csf3r/Stat2/Stam/Il10ra/Stam2/Pik3cd/Pias1/Pik3r3/Il6ra/Il7r/Spry2/Socs2/Socs4/Pias3/Il13ra1/Csf2ra/Myc/Pik3cg/Akt1/Pias2/Il2rb/Ep300/Cbl/Il11/Pim1/Il12b/Il3ra/Ifnar1/Ptpn11/Sos1/Stat1/Osm/Socs7/Il4/Lepr/Pik3r2/Cntfr/Pik3cb/Il6st/Il20rb/Spred2/…
Vasopressin-regulated water reabsorption	Vasopressin-regulated water reabsorption	Vasopressin-regulated water reabsorption	43	0.54497223887246	1.86561938155711	4.3378770413522e-06	1.25158419553768e-05	3.81763121844629e-06	8049	tags=70%, list=25%, signal=52%	Arhgdia/Creb3/Adcy3/Dynll1/Dync1i2/Creb3l2/Dync2li1/Dync1li2/Arhgdib/Dync2h1/Nsf/Creb5/Creb3l1/Dctn5/Aqp2/Dctn4/Rab5c/Dync1li1/Gnas/Rab5b/Vamp2/Dctn2/Dctn1/Stx4a/Prkx/Dync1h1/Creb1/Dctn6/Creb3l3/Rab11b
Homologous recombination	Homologous recombination	Homologous recombination	27	0.625444427268511	2.02040536670208	4.73236613568083e-06	1.34338135464488e-05	4.09763451476608e-06	12142	tags=100%, list=38%, signal=63%	Pold3/Brca2/Pold4/Rad50/Rad51d/Top3b/Top3a/Rpa1/Rad54l/Pold1/Rad52/Rad51/Mre11a/Rad51c/Mus81/Xrcc2/Blm/Rpa2/Rad51b/Nbn/Eme1/Rad54b/Pold2/Xrcc3/Rpa3/Sem1/Ssbp1
ErbB signaling pathway	ErbB signaling pathway	ErbB signaling pathway	87	0.455974134437062	1.67363926657329	6.60174924579536e-06	1.84429820199997e-05	5.62555073576547e-06	11660	tags=68%, list=36%, signal=44%	Shc1/Src/Mapk3/Shc2/Plcg2/Egfr/Pak1/Erbb2/Ereg/Map2k1/Pik3r5/Pak2/Kras/Crk/Akt3/Bad/Abl1/Ptk2/Cblb/Pik3cd/Shc4/Pak3/Crkl/Pik3r3/Nrg1/Hbegf/Plcg1/Pak4/Nck1/Prkcb/Prkca/Rps6kb2/Araf/Myc/Braf/Pik3cg/Akt1/Cbl/Elk1/Rps6kb1/Nck2/Mapk1/Prkcg/Sos1/Gsk3b/Cdkn1a/Hras/Tgfa/Map2k2/Pik3r2/Pik3cb/Pak6/Gab1/Cdkn1b/Eif4ebp1/Mapk9/Map2k7/Map2k4/Sos2
Sphingolipid metabolism	Sphingolipid metabolism	Sphingolipid metabolism	38	0.565893907557453	1.90525720029658	7.35315450603414e-06	2.02211748915939e-05	6.167942102101e-06	7562	tags=68%, list=23%, signal=52%	Sptlc2/Arsa/Glb1/Sgpl1/Plpp2/Asah1/Gba/Plpp3/Gla/Sptlc1/Sphk1/Sgpp1/Neu1/Galc/Kdsr/Ugcg/Smpd4/Sgms2/Acer3/Plpp1/Asah2/Cerk/Smpd3/Gal3st1/B4galt6/Sphk2
Long-term potentiation	Long-term potentiation	Long-term potentiation	66	0.487834918429658	1.7501665501119	7.71890914767173e-06	2.09004309229265e-05	6.37513144180175e-06	9057	tags=59%, list=28%, signal=43%	Calm2/Mapk3/Plcb3/Rps6ka1/Map2k1/Rap1b/Kras/Gnaq/Calm3/Itpr3/Ppp3cc/Crebbp/Grin2d/Atf4/Itpr2/Plcb1/Camk4/Plcb2/Rap1a/Ppp3ca/Prkcb/Prkca/Ppp3r1/Prkx/Rapgef3/Araf/Braf/Itpr1/Chp1/Ep300/Grin2a/Mapk1/Prkcg/Ppp1r12a/Hras/Map2k2/Ppp1ca/Gria1/Rps6ka3
O-Glycan biosynthesis	O-Glycan biosynthesis	O-Glycan biosynthesis	26	0.614843523680664	1.96661198316341	9.54046884391958e-06	2.54412502504522e-05	7.76018996873841e-06	9885	tags=77%, list=31%, signal=53%	B4galt5/Galnt10/Galnt12/St3gal2/Galnt4/Galnt16/Galnt2/Galnt6/Gcnt1/Galnt11/Gcnt4/C1galt1c1/Galnt1/Galnt17/St3gal1/Galnt9/Galnt7/Galnt3/C1galt1/Galnt18
RNA degradation	RNA degradation	RNA degradation	57	0.497055751541329	1.7547101257212	1.41164297249243e-05	3.70819646505474e-05	1.13108863467579e-05	11559	tags=77%, list=36%, signal=50%	Eno2/Eno1/Parn/Dis3/Edc4/Tent4a/Cnot6/Lsm6/Skiv2l/Cnot3/Cnot8/Edc3/Cnot10/Exosc1/Wdr61/Lsm8/Exosc10/Xrn2/Papola/Exosc7/Mphosph6/Dcp1b/Cnot9/Cnot2/Ttc37/Dcps/Mtrex/Exosc5/Lsm7/Lsm3/Ddx6/Exosc8/Zcchc7/Dcp2/Exosc2/Papolb/Exosc9/Lsm2/Papolg/Xrn1/Lsm1/Cnot4/Cnot1/Lsm4
Insulin signaling pathway	Insulin signaling pathway	Insulin signaling pathway	132	0.40422839375612	1.52838280511953	1.46608175131601e-05	3.79456453281792e-05	1.15743296156527e-05	10947	tags=60%, list=34%, signal=40%	Shc1/Ptpn1/Calm2/Mapk3/Shc2/Prkag2/Phkg2/Ptprf/Socs3/Pygl/Map2k1/Pik3r5/Prkci/Rps6/Prkar1b/Inpp5d/Hk3/Pde3b/Kras/Ikbkb/Exoc7/Crk/Calm3/Akt3/Pck2/Prkar1a/Bad/Foxo1/Mknk1/Cblb/Eif4e2/Sh2b2/Prkab2/Pik3cd/Shc4/Crkl/Pik3r3/Socs2/Irs2/Hk1/Socs4/Phka2/Prkx/Rps6kb2/Araf/Flot2/Braf/Pik3cg/Akt1/Flot1/Cbl/Prkaa1/Srebf1/Elk1/Rps6kb1/Ppp1r3c/Mapk1/Sos1/Gsk3b/Hras/Acaca/Map2k2/Rptor/Prkcz/Ppp1ca/Inpp5k/Rhoq/Pi…
Bladder cancer	Bladder cancer	Bladder cancer	40	0.540045312940157	1.83660130226101	1.50452745269641e-05	3.8376352416604e-05	1.17057055816197e-05	11034	tags=78%, list=34%, signal=51%	Mapk3/Egfr/Rassf1/Trp53/Erbb2/E2f1/Map2k1/Mmp2/Kras/Thbs1/Dapk3/Vegfd/Vegfc/Cdk4/Dapk2/Fgfr3/Araf/Myc/Mdm2/Braf/Mapk1/Cdkn1a/Hras/E2f3/Map2k2/E2f2/Cdkn2a/Pgf/Ccnd1/Dapk1/Rb1
Pyrimidine metabolism	Pyrimidine metabolism	Pyrimidine metabolism	95	0.438269660183768	1.62055888043536	1.57777996080171e-05	3.96698961573002e-05	1.21002673685545e-05	14135	tags=76%, list=44%, signal=43%	Pold3/Polr3k/Prim2/Pold4/Tyms/Polr1c/Polr3d/Ctps/Pnp2/Rrm1/Nme1/Ctps2/Entpd1/Pole3/Nme7/Uck2/Cad/Prim1/Rrm2/Cmpk1/Polr1h/Pole2/Uckl1/Upp1/Dck/Polr2d/Nt5c2/Polr2a/Txnrd1/Tk2/Cda/Umps/Tk1/Pold1/Uck1/Uprt/Itpa/Polr2g/Polr3b/Polr3f/Nt5c/Cant1/Polr2b/Polr1b/Dtymk/Polr3c/Polr3a/Nt5e/Pola2/Polr1e/Polr2f/Polr2h/Polr2j/Pole4/Polr3gl/Nme2/Pold2/Polr2c/Dctd/Polr2l/Cmpk2/Nudt2/Polr2i/Pola1/Polr2e/Nt5c1b/Ak3/…
Cytosolic DNA-sensing pathway	Cytosolic DNA-sensing pathway	Cytosolic DNA-sensing pathway	41	0.532041063964379	1.81304361477673	1.95250370754878e-05	4.84000919054344e-05	1.4763185928093e-05	9148	tags=73%, list=28%, signal=53%	Polr3k/Sting1/Il33/Adar/Nfkb1/Polr1c/Polr3d/Rela/Ripk1/Ikbkb/Rigi/Aim2/Il18/Il6/Ripk3/Ikbke/Irf3/Casp1/Ccl4/Tbk1/Pycard/Polr3b/Polr3f/Cxcl10/Chuk/Zbp1/Irf7/Il1b/Polr3c/Polr3a
Melanogenesis	Melanogenesis	Melanogenesis	97	0.434023711678192	1.60830567945177	2.13627346883416e-05	5.22200181270573e-05	1.59283548114828e-05	13388	tags=70%, list=41%, signal=41%	Gnai2/Creb3/Calm2/Adcy3/Fzd1/Mapk3/Plcb3/Creb3l2/Fzd2/Tcf7l1/Gnai3/Map2k1/Adcy4/Creb3l1/Fzd8/Ctnnb1/Gnao1/Wnt11/Wnt9a/Kras/Gnaq/Calm3/Fzd7/Edn1/Fzd6/Wnt4/Crebbp/Adcy7/Plcb1/Wnt2/Gnai1/Gnas/Plcb2/Adcy2/Prkcb/Prkca/Prkx/a/Fzd5/Ep300/Creb1/Mapk1/Prkcg/Tcf7/Creb3l3/Gsk3b/Hras/Dvl1/Dvl3/Map2k2/Fzd9/Fzd3/Fzd4/Wnt2b/Adcy5/Creb3l4/Tcf7l2/Wnt5b/Kit/Ednrb/Calm1/Prkacb/Wnt9b/Wnt6/Wnt10b/Tyr/Pomc/Wnt7a
Acute myeloid leukemia	Acute myeloid leukemia	Acute myeloid leukemia	57	0.48978119123648	1.72902941568514	2.25022046390081e-05	5.42518906365126e-05	1.65481245362568e-05	13100	tags=82%, list=40%, signal=49%	Mapk3/Rara/Tcf7l1/Nfkb1/Map2k1/Pik3r5/Pml/Rela/Runx1/Stat3/Kras/Spi1/Ikbkb/Akt3/Bad/Pik3cd/Pik3r3/Cebpa/Rps6kb2/Araf/Myc/Braf/Pik3cg/Akt1/Flt3/Chuk/Rps6kb1/Pim1/Mapk1/Tcf7/Sos1/Hras/Map2k2/Pik3r2/Pik3cb/Jup/Ppard/Ccnd1/Eif4ebp1/Runx1t1/Tcf7l2/Sos2/Kit/Pim2/Grb2/Pik3ca/Mtor
Butanoate metabolism	Butanoate metabolism	Butanoate metabolism	31	-0.371043	-1.92927	2.44533132573818e-05	5.81592315310701e-05	1.77399569861518e-05	1301	tags=39%, list=4%, signal=37%	Acsm1/Ehhadh/Pdha1/Acads/Pdhb/Aldh5a1/Acsm5/L2hgdh/Echs1/Acat1/Hadha/Hadh
Proteasome	Proteasome	Proteasome	44	0.519454253328194	1.7868257680786	3.0680877422066e-05	7.19977923504483e-05	2.19610491021104e-05	13068	tags=84%, list=40%, signal=50%	Psmc4/Psma3/Psmc5/Psmf1/Psma5/Psmd1/Psmd7/Psmd13/Psmd14/Psmc1/Psma1/Psmb1/Psmc2/Psme2/Pomp/Psmb10/Psmd4/Psmd3/Psma7/Psma4/Psmd2/Psmb6/Psmb3/Psma6/Psmc6/Psmd8/Psmb5/Psmb8/Psma2/Psme3/Psmb9/Psmd12/Psmd6/Psmd11/Sem1/Psmc3/Psmb7
mTOR signaling pathway	mTOR signaling pathway	mTOR signaling pathway	51	0.495110044042238	1.73195151277809	5.70818490962193e-05	0.000132189545275455	4.03209737383266e-05	13100	tags=78%, list=40%, signal=47%	Mapk3/Ulk3/Rps6ka1/Pik3r5/Rps6/Igf1/Eif4b/Cab39l/Akt3/Vegfd/Vegfc/Eif4e2/Hif1a/Pik3cd/Pik3r3/Mlst8/Rps6kb2/Braf/Pik3cg/Akt1/Strada/Prkaa1/Rps6kb1/Mapk1/Rptor/Pgf/Pik3r2/Pik3cb/Rps6ka3/Pdpk1/Rictor/Cab39/Tsc1/Ulk2/Rheb/Eif4ebp1/Stk11/Pik3ca/Ulk1/Mtor
DNA replication	DNA replication	DNA replication	35	0.546803970683737	1.82541748310636	6.54525684401311e-05	0.0001496058707203	4.56333696575077e-05	14690	tags=100%, list=45%, signal=55%	Pold3/Mcm7/Prim2/Pold4/Mcm6/Rfc2/Pcna/Mcm4/Lig1/Mcm2/Pole3/Mcm3/Rnaseh1/Prim1/Mcm5/Pole2/Rpa1/Rfc5/Dna2/Pold1/Rnaseh2b/Rnaseh2a/Rfc3/Pola2/Rpa2/Rfc4/Pole4/Rfc1/Pold2/Rpa3/Ssbp1/Pola1/Pole/Fen1/Rnaseh2c
GnRH signaling pathway	GnRH signaling pathway	GnRH signaling pathway	91	0.428090745295232	1.57892664172014	7.84006243724012e-05	0.000176903972942854	5.39599439000332e-05	13200	tags=66%, list=41%, signal=39%	Calm2/Adcy3/Src/Mapk3/Prkcd/Plcb3/Pld2/Cdc42/Egfr/Ptk2b/Mmp14/Mapk13/Map2k1/Pla2g4a/Mmp2/Adcy4/Mapk7/Map3k3/Kras/Gnaq/Calm3/Gna11/Itpr3/Mapk11/Adcy7/Atf4/Itpr2/Plcb1/Pld1/Cacna1d/Gnas/Hbegf/Plcb2/Adcy2/Prkcb/Prkca/Prkx/Pla2g6/Itpr1/Elk1/Map3k2/Mapk1/Sos1/Hras/Map2k2/Pla2g2e/Mapk12/Gnrh1/Adcy5/Mapk9/Map2k7/Map2k4/Sos2/Jun/Calm1/Prkacb/Grb2/Map3k1/Mapk14/Map3k4
Galactose metabolism	Galactose metabolism	Galactose metabolism	26	0.577187745713468	1.84616783545195	9.12304761084508e-05	0.000203247642975789	6.19953934914189e-05	5912	tags=50%, list=18%, signal=41%	Glb1/B4galt2/Pgm2/Gla/Hk3/Galk2/Pfkl/Pfkp/B4galt1/Galk1/Gale/Gaa/Hk1
Other glycan degradation	Other glycan degradation	Other glycan degradation	16	0.66326982708973	1.94110917616777	0.000115404619278051	0.000253890162411712	7.74425734629027e-05	7434	tags=81%, list=23%, signal=63%	Glb1/Man2b1/Man2b2/Hexb/Hexa/Gba/Fuca1/Manba/Neu1/Aga/Man2c1/Engase/Fuca2
Inositol phosphate metabolism	Inositol phosphate metabolism	Inositol phosphate metabolism	53	0.477435471273128	1.67326971985213	0.000119151699663158	0.000258897520255751	7.89699373985842e-05	9813	tags=66%, list=30%, signal=46%	Pip4k2a/Plcb3/Plcg2/Pip5k1a/Itpk1/Minpp1/Pten/Pip4k2c/Impa1/Pikfyve/Inpp5b/Ocrl/Plcb1/Pik3cd/Pik3c2a/Pip4k2b/Plcg1/Plcd1/Plcb2/Pik3c3/Synj1/Pik3cg/Pi4kb/Plce1/Pi4ka/Plcd3/Ippk/Inpp5a/Ipmk/Inpp1/Inpp5k/Pik3cb/Pip5k1c/Isyna1/Tpi1
Glycosaminoglycan degradation	Glycosaminoglycan degradation	Glycosaminoglycan degradation	19	0.642707122790278	1.9399828051669	0.000121499181657825	0.000260778731363137	7.95437517913875e-05	8903	tags=84%, list=28%, signal=61%	Gusb/Glb1/Gns/Hexb/Arsb/Hexa/Galns/Naglu/Hgsnat/Sgsh/Ids/Hyal2/Hs3st3a1/Hpse/Hyal1/Hs3st3b1
Dorso-ventral axis formation	Dorso-ventral axis formation	Dorso-ventral axis formation	22	0.588313182397161	1.82732154547047	0.000201762318169503	0.000427833349371477	0.000130499406805893	12521	tags=91%, list=39%, signal=56%	Mapk3/Egfr/Spire1/Etv6/Map2k1/Cpeb1/Notch3/Kras/Notch2/Notch1/Spire2/Notch4/Ets1/Mapk1/Sos1/Piwil2/Piwil4/Ets2/Sos2/Grb2
Endometrial cancer	Endometrial cancer	Endometrial cancer	52	0.47753016554592	1.67116046671868	0.000210141937872974	0.000440297393638612	0.000134301238490246	13552	tags=83%, list=42%, signal=48%	Mapk3/Egfr/Trp53/Tcf7l1/Erbb2/Map2k1/Ilk/Pik3r5/Ctnnb1/Kras/Pten/Akt3/Bad/Axin1/Pik3cd/Pik3r3/Araf/Myc/Braf/Pik3cg/Akt1/Axin2/Elk1/Mapk1/Tcf7/Sos1/Gsk3b/Hras/Map2k2/Foxo3/Pik3r2/Pik3cb/Pdpk1/Casp9/Ccnd1/Tcf7l2/Sos2/Ctnna1/Mlh1/Grb2/Pik3ca/Cdh1/Apc
Primary immunodeficiency	Primary immunodeficiency	Primary immunodeficiency	35	0.526736401039928	1.75842511575859	0.000236813293664831	0.000490342819823649	0.000149566290735682	12214	tags=80%, list=38%, signal=50%	Ada/Rfx5/Blnk/Il2rg/Ptprc/Ciita/Jak3/Btk/Rfxank/Il7r/Cd8a/Lck/Tap2/Cd40/Cd3d/Tnfrsf13b/Tap1/Cd3e/Cd79a/Dclre1c/Cd19/Rfxap/Cd40lg/Icos/Cd4/Cd8b1/Zap70/Aicda
Aminoacyl-tRNA biosynthesis	Aminoacyl-tRNA biosynthesis	Aminoacyl-tRNA biosynthesis	41	0.485323510901315	1.65384356986318	0.000350707574158378	0.00071772712851017	0.000218923944701068	11238	tags=66%, list=35%, signal=43%	Cars/Aars/Gars/Qars/Nars/Sars/Tars/Mars1/Lars/Yars/Rars/Eprs/Hars/Wars1/Vars/Iars/Vars2/Mtfmt/Sepsecs/Farsa/Kars/Dars/Cars2/Rars2/Wars2/Iars2/Hars2
Viral myocarditis	Viral myocarditis	Viral myocarditis	66	0.439753228785585	1.57766769505084	0.000444744123298004	0.000899712249430445	0.000274433760292779	10944	tags=62%, list=34%, signal=41%	Icam1/Myh10/Myh9/H2-DMa/Itgb2/H2-Aa/Casp8/Myh7/Rac1/Actb/H2-DMb1/H2-Eb1/H2-M3/H2-Ab1/Eif4g3/Rac2/Abl1/Bid/Casp3/H2-D1/Actg1/H2-T23/Cd55/Lama2/Cd86/Rac3/Cd40/Fyn/Cd80/H2-Ob/H2-Oa/H2-Q1/Myh11/H2-M2/Itgal/Eif4g1/Casp9/Ccnd1/H2-Q2/Sgcb/Cd40lg
Glycosaminoglycan biosynthesis - keratan sulfate	Glycosaminoglycan biosynthesis - keratan sulfate	Glycosaminoglycan biosynthesis - keratan sulfate	15	0.624696471023377	1.79921177554186	0.000485109459995477	0.000970218919990954	0.000295939981576188	7595	tags=73%, list=23%, signal=56%	B4galt2/St3gal2/Fut8/Chst2/B4galt1/B4galt3/Chst1/Chst4/B4galt4/St3gal1/B3gnt7
Purine metabolism	Purine metabolism	Purine metabolism	154	0.370497373553315	1.4096117219599	0.000563272886661975	0.00111388795564615	0.000339762474509293	13276	tags=61%, list=41%, signal=36%	Pold3/Adcy3/Polr3k/Prim2/Pold4/Ampd2/Adss/Pde1a/Papss1/Polr1c/Ak5/Polr3d/Enpp1/Gmpr2/Gucy1b1/Adcy4/Pnp2/Ada/Rrm1/Nme1/Nudt5/Pde3b/Gucy1a1/Papss2/Entpd1/Pole3/Nme7/Pde1b/Prim1/Pde8a/Atic/Adcy7/Rrm2/Npr1/Aprt/Polr1h/Pole2/Npr2/Gda/Entpd2/Dck/Polr2d/Nt5c2/Impdh2/Polr2a/Nudt9/Ak2/Adcy2/Pold1/Hprt/Itpa/Polr2g/Enpp3/Pde5a/Pde4b/Polr3b/Polr3f/Nt5c/Cant1/Impdh1/Polr2b/Prune1/Pde10a/Polr1b/Pkm/Polr3c/Polr…
Fc epsilon RI signaling pathway	Fc epsilon RI signaling pathway	Fc epsilon RI signaling pathway	75	0.426365888112937	1.54637065416092	0.000590749021584325	0.00115524253109824	0.000352376609366089	12893	tags=67%, list=40%, signal=40%	Mapk3/Prkcd/Plcg2/Syk/Mapk13/Map2k1/Pla2g4a/Pik3r5/Rac1/Fcer1g/Gab2/Inpp5d/Lyn/Kras/Vav1/Mapk11/Akt3/Lcp2/Rac2/Btk/Pik3cd/Pik3r3/Plcg1/Vav2/Prkcb/Prkca/Pla2g6/Rac3/Fyn/Pik3cg/Akt1/Mapk1/Sos1/Hras/Vav3/Map2k2/Il4/Pik3r2/Pik3cb/Pdpk1/Pla2g2e/Mapk12/Mapk9/Map2k7/Lat/Map2k4/Sos2/Grb2/Mapk14/Pik3ca
Glycosaminoglycan biosynthesis - heparan sulfate	Glycosaminoglycan biosynthesis - heparan sulfate	Glycosaminoglycan biosynthesis - heparan sulfate	24	0.556237880383948	1.75442847409577	0.000715667797323145	0.0013841487069107	0.000422198469213192	9983	tags=79%, list=31%, signal=55%	Ext1/Ext2/Xylt2/Hs3st1/B4galt7/Hs6st2/Hs2st1/B3gat3/Xylt1/Extl3/Hs3st3a1/Hs6st1/Glce/Ndst1/Extl2/B3gat2/Hs3st3b1/Ndst2/B3galt6
Calcium signaling pathway	Calcium signaling pathway	Calcium signaling pathway	162	0.357996272207363	1.36859860124575	0.000746447520739011	0.00142798656141376	0.000435570063589125	12283	tags=54%, list=38%, signal=33%	Calm2/Adcy3/F2r/Plcb3/Plcg2/Bst1/Egfr/Phkg2/Ptk2b/Erbb2/Pde1a/Ptgfr/Adcy4/Pdgfrb/Sphk1/Gnaq/Calm3/Gna11/Itpr3/Pde1b/Ppp3cc/Pdgfra/Adcy7/Grin2d/Ptafr/Atp2b4/Mylk2/Itpr2/Slc8a2/Plcb1/Mylk/Camk4/Cacna1d/Gnas/P2rx4/Plcg1/Plcd1/Cysltr1/Tbxa2r/Slc25a5/Plcb2/Ppid/Atp2b1/Adcy2/Ppp3ca/Bdkrb2/Prkcb/Prkca/Ppp3r1/Phka2/Prkx/Atp2a3/Gna15/Itpr1/Chp1/Cacna1e/Grin2a/Plce1/Ednra/Sphk2/Prkcg/P2rx7/Plcd3/Tacr1/P2rx…
Basal transcription factors	Basal transcription factors	Basal transcription factors	32	0.51946505872324	1.71637170055538	0.00077482772194757	0.00146634063508357	0.000447268973619989	13359	tags=84%, list=41%, signal=50%	Gtf2f1/Taf11/Gtf2a1/Taf2/Gtf2h1/Tbpl1/Gtf2ird1/Taf10/Gtf2e1/Gtf2b/Taf6l/Ston1/Taf5l/Gtf2e2/Taf12/Taf5/Tbp/Gtf2h3/Gtf2h2/Taf6/Gtf2a2/Gtf2i/Gtf2h4/Taf1/Taf9/Taf9b/Gtf2f2
Amyotrophic lateral sclerosis (ALS)	Amyotrophic lateral sclerosis (ALS)	Amyotrophic lateral sclerosis (ALS)	52	0.456354874648188	1.5970556005285	0.000885598337696068	0.00165814156845221	0.0005057728468365	10296	tags=63%, list=32%, signal=43%	Tnfrsf1b/Trp53/Mapk13/Tnfrsf1a/Bax/Rac1/Bcl2/Derl1/Ccs/Mapk11/Ppp3cc/Bad/Grin2d/Bid/Casp3/Daxx/Apaf1/Casp1/Ppp3ca/Als2/Ppp3r1/Prph/Chp1/Grin2a/Gpx1/Gria1/Slc1a2/Cat/Gria2/Casp9/Tomm40l/Mapk12/Rab5a
Prion diseases	Prion diseases	Prion diseases	34	0.495785848242471	1.64993715980839	0.00105056471807349	0.00194630937243089	0.000593670921016599	8973	tags=62%, list=28%, signal=45%	Mapk3/Ncam1/C1qc/C1qb/C1qa/Bax/Map2k1/Prnp/Lamc1/Il6/Stip1/Notch1/Prkx/Fyn/Elk1/Mapk1/C6/Map2k2/Il1b/C7/Egr1
RIG-I-like receptor signaling pathway	RIG-I-like receptor signaling pathway	RIG-I-like receptor signaling pathway	54	0.454455272887341	1.59593308287615	0.00109638838669923	0.00201004537561525	0.000613111926772594	14075	tags=80%, list=43%, signal=45%	Sting1/Otud5/Mapk13/Nfkb1/Traf2/Rela/Casp8/Ripk1/Ikbkb/Rigi/Tkfc/Mapk11/Ifih1/Ikbke/Irf3/Tbkbp1/Tradd/Isg15/Dhx58/Traf6/Ddx3x/Tank/Tbk1/Atg12/Cxcl10/Chuk/Il12b/Atg5/Cyld/Irf7/Map3k7/Rnf125/Mapk12/Fadd/Trim25/Mapk9/Nlrx1/Map3k1/Sike1/Mapk14/Ikbkg/Pin1/Tnf
Complement and coagulation cascades	Complement and coagulation cascades	Complement and coagulation cascades	68	0.40709299303344	1.4669385484508	0.00242338890629385	0.00439707677843007	0.00134121361064554	12152	tags=54%, list=38%, signal=34%	Serpine1/F2r/Pros1/C5ar1/C1qc/C1qb/C1qa/C1s1/Serping1/Plat/Cfh/Thbd/Plau/Plaur/Cfi/C4b/C3ar1/C3/Cd55/C2/Bdkrb2/Masp1/Cfb/Kng2/C1rb/F10/C6/C7/Cr1l/Vwf/Bdkrb1/F7/F9/F8/Serpind1/Serpinc1/Cr2
Mismatch repair	Mismatch repair	Mismatch repair	22	0.529912814589392	1.64592793820213	0.00291181220551048	0.00522937702214128	0.00159508509646654	12193	tags=86%, list=38%, signal=54%	Pold3/Pold4/Rfc2/Pcna/Msh6/Lig1/Rpa1/Rfc5/Pold1/Rfc3/Rpa2/Msh3/Rfc4/Msh2/Rfc1/Pold2/Rpa3/Ssbp1/Mlh1
Basal cell carcinoma	Basal cell carcinoma	Basal cell carcinoma	54	0.427698403028627	1.50196965820197	0.00405679997548782	0.00721208884531168	0.00219985963583072	16062	tags=85%, list=50%, signal=43%	Smo/Fzd1/Fzd2/Gli3/Trp53/Tcf7l1/Gli2/Sufu/Fzd8/Ctnnb1/Wnt11/Wnt9a/Bmp4/Gli1/Fzd7/Ptch2/Fzd6/Axin1/Wnt4/Wnt2/Stk36/Fzd5/Axin2/Bmp2/Tcf7/Gsk3b/Dvl1/Dvl3/Ptch1/Fzd9/Fzd3/Fzd4/Wnt2b/Tcf7l2/Wnt5b/Wnt9b/Wnt6/Wnt10b/Wnt7a/Apc/Hhip/Wnt16/Apc2/Dvl2/Wnt3a/Shh
Hypertrophic cardiomyopathy (HCM)	Hypertrophic cardiomyopathy (HCM)	Hypertrophic cardiomyopathy (HCM)	82	0.38840898672045	1.42057004205542	0.00435018850707649	0.00765633177245461	0.00233536435643053	5708	tags=41%, list=18%, signal=34%	Tgfb2/Tpm3/Cacnb3/Itgb5/Prkag2/Ace/Itga2/Tgfb3/Itga5/Igf1/Myh7/Actb/Itgb4/Itga11/Cacng7/Tpm4/Emd/Itga3/Lmna/Il6/Actg1/Itga9/Prkab2/Itgb7/Itgb8/Cacna1d/Itga8/Itga10/Itgb1/Tpm2/Lama2/Tgfb1/Cacnb1/Itga4
Thyroid cancer	Thyroid cancer	Thyroid cancer	29	0.490981554590627	1.59569464428141	0.00464284286788537	0.00809049846284976	0.00246779558376398	8335	tags=66%, list=26%, signal=49%	Mapk3/Tpm3/Trp53/Tcf7l1/Map2k1/Ccdc6/Ctnnb1/Kras/Ntrk1/Rxrb/Myc/Braf/Rxra/Tpr/Tfg/Mapk1/Tcf7/Hras/Map2k2
Glycosphingolipid biosynthesis - globo series	Glycosphingolipid biosynthesis - globo series	Glycosphingolipid biosynthesis - globo series	14	0.574796026723007	1.62271292710374	0.00525386055929878	0.00897747047025811	0.00273834326544954	3260	tags=57%, list=10%, signal=51%	A4galt/St3gal2/Hexb/Hexa/Gla/Gbgt1/B3galnt1/Naga
Protein export	Protein export	Protein export	23	0.500242221169844	1.5655376736905	0.00520826096372465	0.00897747047025811	0.00273834326544954	11948	tags=78%, list=37%, signal=49%	Sec61a1/Sec62/Srp14/Srpr/Spcs3/Sec63/Sec11a/Sec11c/Srprb/Srp68/Srp72/Srp19/Srp9/Sec61b/Hspa5/Srp54a/Sec61g/Sec61a2
RNA polymerase	RNA polymerase	RNA polymerase	27	0.488231089523044	1.57715805027019	0.00554312326953882	0.00938067014845031	0.00286132881322348	13276	tags=85%, list=41%, signal=50%	Polr3k/Polr1c/Polr3d/Polr1h/Polr2d/Polr2a/Polr2g/Polr3b/Polr3f/Polr2b/Polr1b/Polr3c/Polr3a/Polr1e/Polr2f/Polr2h/Polr2j/Polr3gl/Polr2c/Polr2l/Polr2i/Polr2e/Polr3h
Aldosterone-regulated sodium reabsorption	Aldosterone-regulated sodium reabsorption	Aldosterone-regulated sodium reabsorption	40	0.443526991143756	1.50835907655178	0.00565385599060573	0.0094769395652058	0.00289069328843	9261	tags=60%, list=29%, signal=43%	Mapk3/Atp1b3/Pik3r5/Igf1/Kras/Sfn/Atp1a3/Pik3cd/Atp1b1/Pik3r3/Prkcb/Irs2/Prkca/Pik3cg/Mapk1/Prkcg/Nedd4l/Slc9a3r2/Atp1b2/Pik3r2/Atp1a1/Pik3cb/Pdpk1/Irs1
Base excision repair	Base excision repair	Base excision repair	33	0.465725171480471	1.54228219304969	0.00584478530898995	0.0097045491922852	0.00296011966989561	14525	tags=85%, list=45%, signal=47%	Pold3/Pold4/Apex1/Pcna/Lig1/Pole3/Neil1/Xrcc1/Pole2/Neil3/Parp2/Mpg/Tdg/Parp3/Pold1/Parp4/Mbd4/Poll/Nthl1/Pole4/Polb/Pold2/Mutyh/Parp1/Ogg1/Pole/Neil2/Fen1
beta-Alanine metabolism	beta-Alanine metabolism	beta-Alanine metabolism	21	-0.326958	-1.56324	0.00618631347412163	0.0101756184247234	0.00310380705538813	1861	tags=33%, list=6%, signal=31%	Dpyd/Mlycd/Ehhadh/Echs1/Hadha/Acadm/Hibch
Ether lipid metabolism	Ether lipid metabolism	Ether lipid metabolism	30	0.475013728046784	1.55349672848851	0.00857289544936595	0.0139706444360038	0.00426138077892459	10638	tags=60%, list=33%, signal=40%	Pld2/Plpp2/Pla2g4a/Lpcat4/Lpcat2/Plpp3/Pafah1b2/Pafah1b3/Pla2g7/Pld1/Enpp6/Agps/Plpp1/Pla2g6/Pafah1b1/Pafah2/Pla2g2e/Enpp2
Dilated cardiomyopathy	Dilated cardiomyopathy	Dilated cardiomyopathy	88	0.374989959651593	1.37757839537883	0.00978952830308573	0.0158069447829641	0.00482149631537781	5974	tags=41%, list=18%, signal=33%	Tgfb2/Adcy3/Tpm3/Cacnb3/Itgb5/Itga2/Tgfb3/Itga5/Igf1/Adcy4/Myh7/Actb/Itgb4/Itga11/Cacng7/Tpm4/Emd/Itga3/Adcy7/Lmna/Actg1/Itga9/Itgb7/Itgb8/Cacna1d/Itga8/Gnas/Itga10/Itgb1/Tpm2/Lama2/Adcy2/Tgfb1/Cacnb1/Itga4/Prkx
Hedgehog signaling pathway	Hedgehog signaling pathway	Hedgehog signaling pathway	52	0.412489133529036	1.44354342958986	0.0107076562195801	0.0171322499513282	0.00522574609759413	16898	tags=83%, list=52%, signal=40%	Smo/Csnk1g3/Csnk1d/Gli3/Gli2/Sufu/Btrc/Wnt11/Wnt9a/Bmp4/Gli1/Ptch2/Wnt4/Fbxw11/Gas1/Rab23/Wnt2/Csnk1a1/Bmp6/Stk36/Prkx/Csnk1e/Lrp2/Bmp2/Gsk3b/Csnk1g2/Ptch1/Wnt2b/Wnt5b/Bmp5/Prkacb/Wnt9b/Wnt6/Wnt10b/Wnt7a/Hhip/Wnt16/Bmp8a/Wnt3a/Shh/Dhh/Wnt5a/Wnt7b
Adipocytokine signaling pathway	Adipocytokine signaling pathway	Adipocytokine signaling pathway	66	0.391697871118458	1.40526330912988	0.010996159097047	0.0174353513610836	0.00531819927879942	9261	tags=53%, list=29%, signal=38%	Acsl5/Tnfrsf1b/Prkag2/Camkk2/Camkk1/Socs3/Nfkb1/Traf2/Tnfrsf1a/Cpt1c/Rela/Nfkbie/Stat3/Acsl4/Ikbkb/Akt3/Pck2/Jak2/Acsl3/Slc2a1/Prkab2/Rxrb/Tradd/Irs2/Rxra/Akt1/Prkaa1/Chuk/Adipor1/Npy/Ptpn11/Adipor2/Lepr/Cpt1a/Irs1
Glycosphingolipid biosynthesis - ganglio series	Glycosphingolipid biosynthesis - ganglio series	Glycosphingolipid biosynthesis - ganglio series	15	0.520449919084058	1.49896736484174	0.0113195222892704	0.0177878207402821	0.00542571087173676	12812	tags=80%, list=40%, signal=48%	Glb1/St3gal2/Hexb/Hexa/Slc33a1/B4galnt1/St6galnac4/St3gal1/B3galt4/St6galnac6/St6galnac5/St8sia1
Steroid biosynthesis	Steroid biosynthesis	Steroid biosynthesis	16	0.537033072171416	1.5716677914801	0.0132513826408392	0.0204582749542781	0.00624026329347	7367	tags=62%, list=23%, signal=48%	Lipa/Soat1/Dhcr7/Dhcr24/Msmo1/Sqle/Ebp/Cyp51/Soat2/Nsdhl
Regulation of autophagy	Regulation of autophagy	Regulation of autophagy	23	0.47730900772167	1.4937668232654	0.0132186212866237	0.0204582749542781	0.00624026329347	8158	tags=61%, list=25%, signal=46%	Ulk3/Gabarapl1/Atg4c/Becn1/Atg3/Atg4b/Atg7/Gabarap/Pik3c3/Atg12/Pik3r4/Prkaa1/Atg5/Atg4a
Arginine and proline metabolism	Arginine and proline metabolism	Arginine and proline metabolism	52	0.406605913210149	1.42295456228201	0.0137027613277247	0.0209711825537353	0.00639671238182116	8039	tags=48%, list=25%, signal=36%	Aldh18a1/Asl/P4ha1/Gatm/Ass1/Glud1/Pycr1/P4ha3/Ckb/Maoa/Azin2/Srm/Aldh3a2/Sat1/Ckmt1/Pycrl/Aldh7a1/Odc1/Gls/P4ha2/Lap3/Oat/Gamt/Glul/Sat2
One carbon pool by folate	One carbon pool by folate	One carbon pool by folate	17	0.520246191372469	1.52883373332472	0.0148195762709367	0.0224848743421108	0.00685842458999793	12640	tags=82%, list=39%, signal=50%	Tyms/Mthfd2/Atic/Dhfr/Mthfd1l/Amt/Shmt2/Mthfs/Mtfmt/Mthfd1/Mthfr/Mthfd2l/Ftcd/Gart
Intestinal immune network for IgA production	Intestinal immune network for IgA production	Intestinal immune network for IgA production	41	0.402186040794548	1.3705348752248	0.0281407035175879	0.0423313146931237	0.0129120636922806	8772	tags=54%, list=27%, signal=39%	H2-DMa/Ltbr/H2-Aa/H2-DMb1/Tnfsf13/H2-Eb1/Map3k14/H2-Ab1/Il6/Itgb7/Cd86/Tgfb1/Itga4/Cxcr4/Cd40/Cd80/H2-Ob/Icosl/Tnfrsf13b/H2-Oa/Il4/Tnfsf13b
Terpenoid backbone biosynthesis	Terpenoid backbone biosynthesis	Terpenoid backbone biosynthesis	14	0.526974130549735	1.48770641085936	0.0301724137931034	0.0450029222676797	0.0137269679165769	11684	tags=79%, list=36%, signal=50%	Ggps1/Hmgcr/Mvk/Pmvk/Dhdds/Idi1/Mvd/Hmgcs2/Fdps/Acat3/Hmgcs1
