# Supplementary material for: Exploration of the Potential Mechanism of Metal Ion Transport‐Related Genes in Myocardial Infarction Based on Transcriptomics
Source: J Cell Mol Med. 2026 Apr 9;30(7):e71134. doi: 10.1111/jcmm.71134 (PMC13066501; doi:10.1111/jcmm.71134)
Supplement: Supplementary file 8 — Table S8: GSVA pathways between MI and control samples. [file JCMM-30-e71134-s007.xlsx]

## Sheet: MIvsControl_GSVA_limma
Table S8 GSVA pathways between MI and control samples
	logFC	AveExpr	t	P.Value	adj.P.Val	B
SHEPARD_BMYB_MORPHOLINO_DN	0.78895615350524	0.110587487050106	2.4217013579567	0.0163141607602174	0.11591600408144	-4.39628
CHEBOTAEV_GR_TARGETS_DN	0.769279087248812	-0.0172119	2.37300573604825	0.0185642919359545	0.11591600408144	-4.40571
BRUINS_UVC_RESPONSE_VIA_TP53_GROUP_A	0.769279087248812	-0.0172119	2.37300573604825	0.0185642919359545	0.11591600408144	-4.40571
WP_OXIDATIVE_DAMAGE_RESPONSE	0.769279087248812	-0.0172119	2.37300573604825	0.0185642919359545	0.11591600408144	-4.40571
GRUETZMANN_PANCREATIC_CANCER_UP	0.769279087248812	-0.0172119	2.37300573604825	0.0185642919359545	0.11591600408144	-4.40571
MARKEY_RB1_ACUTE_LOF_DN	0.769279087248812	-0.0172119	2.37300573604825	0.0185642919359545	0.11591600408144	-4.40571
ABE_VEGFA_TARGETS_30MIN	0.769279087248812	-0.0172119	2.37300573604825	0.0185642919359545	0.11591600408144	-4.40571
ZHONG_SECRETOME_OF_LUNG_CANCER_AND_MACROPHAGE	0.769279087248812	-0.0172119	2.37300573604825	0.0185642919359545	0.11591600408144	-4.40571
ZHONG_SECRETOME_OF_LUNG_CANCER_AND_ENDOTHELIUM	0.769279087248812	-0.0172119	2.37300573604825	0.0185642919359545	0.11591600408144	-4.40571
ZHONG_SECRETOME_OF_LUNG_CANCER_AND_FIBROBLAST	0.769279087248812	-0.0172119	2.37300573604825	0.0185642919359545	0.11591600408144	-4.40571
JI_CARCINOGENESIS_BY_KRAS_AND_STK11_DN	0.769279087248812	-0.0172119	2.37300573604825	0.0185642919359545	0.11591600408144	-4.40571
RAY_TUMORIGENESIS_BY_ERBB2_CDC25A_UP	0.769279087248812	-0.0172119	2.37300573604825	0.0185642919359545	0.11591600408144	-4.40571
REACTOME_INITIAL_TRIGGERING_OF_COMPLEMENT	0.767308788192069	-0.0147326	2.36646228546006	0.0188866142516321	0.11591600408144	-4.40697
REACTOME_ACTIVATION_OF_C3_AND_C5	0.767308788192069	-0.0147326	2.36646228546006	0.0188866142516321	0.11591600408144	-4.40697
DELYS_THYROID_CANCER_UP	0.767308788192069	-0.0147326	2.36646228546006	0.0188866142516321	0.11591600408144	-4.40697
FEVR_CTNNB1_TARGETS_UP	0.767308788192069	-0.0147326	2.36646228546006	0.0188866142516321	0.11591600408144	-4.40697
GAURNIER_PSMD4_TARGETS	0.767308788192069	-0.0147326	2.36646228546006	0.0188866142516321	0.11591600408144	-4.40697
BLANCO_MELO_COVID19_BRONCHIAL_EPITHELIAL_CELLS_SARS_COV_2_INFECTION_UP	0.754070000926657	-0.00664175	2.31988954605521	0.021326537547451	0.11591600408144	-4.4158
BLANCO_MELO_BETA_INTERFERON_TREATED_BRONCHIAL_EPITHELIAL_CELLS_UP	0.754070000926657	-0.00664175	2.31988954605521	0.021326537547451	0.11591600408144	-4.4158
BLANCO_MELO_BRONCHIAL_EPITHELIAL_CELLS_INFLUENZA_A_DEL_NS1_INFECTION_UP	0.754070000926657	-0.00664175	2.31988954605521	0.021326537547451	0.11591600408144	-4.4158
WEST_ADRENOCORTICAL_TUMOR_MARKERS_DN	0.754070000926657	-0.00664175	2.31988954605521	0.021326537547451	0.11591600408144	-4.4158
CHIARADONNA_NEOPLASTIC_TRANSFORMATION_KRAS_CDC25_DN	0.754070000926657	-0.00664175	2.31988954605521	0.021326537547451	0.11591600408144	-4.4158
CHIARADONNA_NEOPLASTIC_TRANSFORMATION_CDC25_UP	0.754070000926657	-0.00664175	2.31988954605521	0.021326537547451	0.11591600408144	-4.4158
TSUNODA_CISPLATIN_RESISTANCE_DN	0.754070000926657	-0.00664175	2.31988954605521	0.021326537547451	0.11591600408144	-4.4158
WOOD_EBV_EBNA1_TARGETS_UP	0.754070000926657	-0.00664175	2.31988954605521	0.021326537547451	0.11591600408144	-4.4158
JOHANSSON_BRAIN_CANCER_EARLY_VS_LATE_DN	0.754070000926657	-0.00664175	2.31988954605521	0.021326537547451	0.11591600408144	-4.4158
GROSS_HIF1A_TARGETS_UP	0.754070000926657	-0.00664175	2.31988954605521	0.021326537547451	0.11591600408144	-4.4158
INGRAM_SHH_TARGETS_DN	0.754070000926657	-0.00664175	2.31988954605521	0.021326537547451	0.11591600408144	-4.4158
MARTIN_NFKB_TARGETS_UP	0.754070000926657	-0.00664175	2.31988954605521	0.021326537547451	0.11591600408144	-4.4158
MARTIN_VIRAL_GPCR_SIGNALING_UP	0.754070000926657	-0.00664175	2.31988954605521	0.021326537547451	0.11591600408144	-4.4158
HAN_JNK_SINGALING_DN	0.754070000926657	-0.00664175	2.31988954605521	0.021326537547451	0.11591600408144	-4.4158
MILICIC_FAMILIAL_ADENOMATOUS_POLYPOSIS_DN	0.754070000926657	-0.00664175	2.31988954605521	0.021326537547451	0.11591600408144	-4.4158
BUCKANOVICH_T_LYMPHOCYTE_HOMING_ON_TUMOR_UP	0.754070000926657	-0.00664175	2.31988954605521	0.021326537547451	0.11591600408144	-4.4158
ZHENG_IL22_SIGNALING_UP	0.754070000926657	-0.00664175	2.31988954605521	0.021326537547451	0.11591600408144	-4.4158
NAKAMURA_METASTASIS_MODEL_DN	0.754070000926657	-0.00664175	2.31988954605521	0.021326537547451	0.11591600408144	-4.4158
WANG_METASTASIS_OF_BREAST_CANCER_ESR1_DN	0.754070000926657	-0.00664175	2.31988954605521	0.021326537547451	0.11591600408144	-4.4158
LI_INDUCED_T_TO_NATURAL_KILLER_DN	0.754070000926657	-0.00664175	2.31988954605521	0.021326537547451	0.11591600408144	-4.4158
KASLER_HDAC7_TARGETS_1_DN	0.754070000926657	-0.00664175	2.31988954605521	0.021326537547451	0.11591600408144	-4.4158
LIM_MAMMARY_LUMINAL_PROGENITOR_UP	0.754070000926657	-0.00664175	2.31988954605521	0.021326537547451	0.11591600408144	-4.4158
JINESH_BLEBBISHIELD_TO_IMMUNE_CELL_FUSION_PBSHMS_DN	0.754070000926657	-0.00664175	2.31988954605521	0.021326537547451	0.11591600408144	-4.4158
JINESH_BLEBBISHIELD_VS_LIVE_CONTROL_DN	0.754070000926657	-0.00664175	2.31988954605521	0.021326537547451	0.11591600408144	-4.4158
PID_ERB_GENOMIC_PATHWAY	0.754070000926657	-0.00664175	2.31988954605521	0.021326537547451	0.11591600408144	-4.4158
PID_ERA_GENOMIC_PATHWAY	0.754070000926657	-0.00664175	2.31988954605521	0.021326537547451	0.11591600408144	-4.4158
REACTOME_ADAPTIVE_IMMUNE_SYSTEM	0.754070000926657	-0.00664175	2.31988954605521	0.021326537547451	0.11591600408144	-4.4158
REACTOME_ALTERNATIVE_COMPLEMENT_ACTIVATION	0.754070000926657	-0.00664175	2.31988954605521	0.021326537547451	0.11591600408144	-4.4158
REACTOME_IMMUNOREGULATORY_INTERACTIONS_BETWEEN_A_LYMPHOID_AND_A_NON_LYMPHOID_CELL	0.754070000926657	-0.00664175	2.31988954605521	0.021326537547451	0.11591600408144	-4.4158
REACTOME_G_ALPHA_I_SIGNALLING_EVENTS	0.754070000926657	-0.00664175	2.31988954605521	0.021326537547451	0.11591600408144	-4.4158
REACTOME_INFECTIOUS_DISEASE	0.754070000926657	-0.00664175	2.31988954605521	0.021326537547451	0.11591600408144	-4.4158
REACTOME_NEUTROPHIL_DEGRANULATION	0.754070000926657	-0.00664175	2.31988954605521	0.021326537547451	0.11591600408144	-4.4158
REACTOME_LEISHMANIA_INFECTION	0.754070000926657	-0.00664175	2.31988954605521	0.021326537547451	0.11591600408144	-4.4158
REACTOME_PURINERGIC_SIGNALING_IN_LEISHMANIASIS_INFECTION	0.754070000926657	-0.00664175	2.31988954605521	0.021326537547451	0.11591600408144	-4.4158
WP_TYROBP_CAUSAL_NETWORK_IN_MICROGLIA	0.754070000926657	-0.00664175	2.31988954605521	0.021326537547451	0.11591600408144	-4.4158
WP_16P112_DISTAL_DELETION_SYNDROME	0.754070000926657	-0.00664175	2.31988954605521	0.021326537547451	0.11591600408144	-4.4158
WP_ACQUIRED_PARTIAL_LIPODYSTROPHY_BARRAQUERSIMONS_SYNDROME	0.754070000926657	-0.00664175	2.31988954605521	0.021326537547451	0.11591600408144	-4.4158
SENESE_HDAC1_TARGETS_UP	0.754070000926657	-0.00664175	2.31988954605521	0.021326537547451	0.11591600408144	-4.4158
SENESE_HDAC1_AND_HDAC2_TARGETS_UP	0.754070000926657	-0.00664175	2.31988954605521	0.021326537547451	0.11591600408144	-4.4158
GRAESSMANN_APOPTOSIS_BY_SERUM_DEPRIVATION_UP	0.754070000926657	-0.00664175	2.31988954605521	0.021326537547451	0.11591600408144	-4.4158
GRAESSMANN_RESPONSE_TO_MC_AND_SERUM_DEPRIVATION_UP	0.754070000926657	-0.00664175	2.31988954605521	0.021326537547451	0.11591600408144	-4.4158
GAUSSMANN_MLL_AF4_FUSION_TARGETS_G_UP	0.754070000926657	-0.00664175	2.31988954605521	0.021326537547451	0.11591600408144	-4.4158
ONDER_CDH1_SIGNALING_VIA_CTNNB1	0.754070000926657	-0.00664175	2.31988954605521	0.021326537547451	0.11591600408144	-4.4158
LENAOUR_DENDRITIC_CELL_MATURATION_DN	0.754070000926657	-0.00664175	2.31988954605521	0.021326537547451	0.11591600408144	-4.4158
IGLESIAS_E2F_TARGETS_UP	0.754070000926657	-0.00664175	2.31988954605521	0.021326537547451	0.11591600408144	-4.4158
SATO_SILENCED_BY_METHYLATION_IN_PANCREATIC_CANCER_1	0.754070000926657	-0.00664175	2.31988954605521	0.021326537547451	0.11591600408144	-4.4158
MCLACHLAN_DENTAL_CARIES_UP	0.754070000926657	-0.00664175	2.31988954605521	0.021326537547451	0.11591600408144	-4.4158
HELLER_HDAC_TARGETS_SILENCED_BY_METHYLATION_UP	0.754070000926657	-0.00664175	2.31988954605521	0.021326537547451	0.11591600408144	-4.4158
BOYLAN_MULTIPLE_MYELOMA_C_D_DN	0.754070000926657	-0.00664175	2.31988954605521	0.021326537547451	0.11591600408144	-4.4158
SWEET_LUNG_CANCER_KRAS_DN	0.754070000926657	-0.00664175	2.31988954605521	0.021326537547451	0.11591600408144	-4.4158
LIU_VAV3_PROSTATE_CARCINOGENESIS_UP	0.754070000926657	-0.00664175	2.31988954605521	0.021326537547451	0.11591600408144	-4.4158
BOYLAN_MULTIPLE_MYELOMA_PCA1_UP	0.754070000926657	-0.00664175	2.31988954605521	0.021326537547451	0.11591600408144	-4.4158
NAKAYAMA_SOFT_TISSUE_TUMORS_PCA1_UP	0.754070000926657	-0.00664175	2.31988954605521	0.021326537547451	0.11591600408144	-4.4158
CHICAS_RB1_TARGETS_SENESCENT	0.754070000926657	-0.00664175	2.31988954605521	0.021326537547451	0.11591600408144	-4.4158
DEMAGALHAES_AGING_UP	0.754070000926657	-0.00664175	2.31988954605521	0.021326537547451	0.11591600408144	-4.4158
JOHNSTONE_PARVB_TARGETS_3_UP	0.754070000926657	-0.00664175	2.31988954605521	0.021326537547451	0.11591600408144	-4.4158
KIM_GLIS2_TARGETS_UP	0.754070000926657	-0.00664175	2.31988954605521	0.021326537547451	0.11591600408144	-4.4158
HUMMERICH_SKIN_CANCER_PROGRESSION_DN	0.754070000926657	-0.00664175	2.31988954605521	0.021326537547451	0.11591600408144	-4.4158
DAUER_STAT3_TARGETS_UP	0.754070000926657	-0.00664175	2.31988954605521	0.021326537547451	0.11591600408144	-4.4158
GROSS_HYPOXIA_VIA_ELK3_DN	0.754070000926657	-0.00664175	2.31988954605521	0.021326537547451	0.11591600408144	-4.4158
GERY_CEBP_TARGETS	0.754070000926657	-0.00664175	2.31988954605521	0.021326537547451	0.11591600408144	-4.4158
KANG_IMMORTALIZED_BY_TERT_UP	0.754070000926657	-0.00664175	2.31988954605521	0.021326537547451	0.11591600408144	-4.4158
IVANOVA_HEMATOPOIESIS_MATURE_CELL	0.754070000926657	-0.00664175	2.31988954605521	0.021326537547451	0.11591600408144	-4.4158
BURTON_ADIPOGENESIS_5	0.754070000926657	-0.00664175	2.31988954605521	0.021326537547451	0.11591600408144	-4.4158
GOLDRATH_ANTIGEN_RESPONSE	0.754070000926657	-0.00664175	2.31988954605521	0.021326537547451	0.11591600408144	-4.4158
SCHOEN_NFKB_SIGNALING	0.754070000926657	-0.00664175	2.31988954605521	0.021326537547451	0.11591600408144	-4.4158
KUROZUMI_RESPONSE_TO_ONCOCYTIC_VIRUS	0.754070000926657	-0.00664175	2.31988954605521	0.021326537547451	0.11591600408144	-4.4158
KEGG_LEISHMANIA_INFECTION	0.754070000926657	-0.00664175	2.31988954605521	0.021326537547451	0.11591600408144	-4.4158
LIANG_SILENCED_BY_METHYLATION_UP	0.73892428216326	-0.013312	2.27314075832935	0.0240495133594583	0.126259945137156	-4.42451
NAKAMURA_TUMOR_ZONE_PERIPHERAL_VS_CENTRAL_DN	0.73892428216326	-0.013312	2.27314075832935	0.0240495133594583	0.126259945137156	-4.42451
LIANG_SILENCED_BY_METHYLATION_2	0.73892428216326	-0.013312	2.27314075832935	0.0240495133594583	0.126259945137156	-4.42451
BROWN_MYELOID_CELL_DEVELOPMENT_UP	0.617886741347936	-0.00873734	1.89684513103801	0.0592478870046172	0.307556447147563	-4.4887
PID_INTEGRIN2_PATHWAY	0.6040603399556	0.00211883292914655	1.85054763719568	0.0656669797322306	0.337090495958784	-4.49585
KIM_MYCN_AMPLIFICATION_TARGETS_UP	-0.590354	0.225186123381965	-1.82054	0.0701279481653423	0.34467140481264	-4.5004
KONDO_PROSTATE_CANCER_WITH_H3K27ME3	-0.590354	0.225186123381965	-1.82054	0.0701279481653423	0.34467140481264	-4.5004
CHIANG_LIVER_CANCER_SUBCLASS_UNANNOTATED_UP	-0.590354	0.225186123381965	-1.82054	0.0701279481653423	0.34467140481264	-4.5004
PARENT_MTOR_SIGNALING_UP	-0.590354	0.225186123381965	-1.82054	0.0701279481653423	0.34467140481264	-4.5004
LIU_COMMON_CANCER_GENES	0.507995839897634	0.0532729912576215	1.54014072047688	0.125061190710534	0.511312124851917	-4.53949
MOREAUX_MULTIPLE_MYELOMA_BY_TACI_UP	0.507995839897634	0.0532729912576215	1.54014072047688	0.125061190710534	0.511312124851917	-4.53949
IWANAGA_CARCINOGENESIS_BY_KRAS_UP	0.507995839897634	0.0532729912576215	1.54014072047688	0.125061190710534	0.511312124851917	-4.53949
CHENG_IMPRINTED_BY_ESTRADIOL	0.507995839897634	0.0532729912576215	1.54014072047688	0.125061190710534	0.511312124851917	-4.53949
MARTENS_TRETINOIN_RESPONSE_UP	0.507995839897634	0.0532729912576215	1.54014072047688	0.125061190710534	0.511312124851917	-4.53949
VANLOO_SP3_TARGETS_DN	0.507995839897634	0.0532729912576215	1.54014072047688	0.125061190710534	0.511312124851917	-4.53949
RATTENBACHER_BOUND_BY_CELF1	0.507995839897634	0.0532729912576215	1.54014072047688	0.125061190710534	0.511312124851917	-4.53949
REACTOME_BMAL1_CLOCK_NPAS2_ACTIVATES_CIRCADIAN_GENE_EXPRESSION	0.507995839897634	0.0532729912576215	1.54014072047688	0.125061190710534	0.511312124851917	-4.53949
REACTOME_CIRCADIAN_CLOCK	0.507995839897634	0.0532729912576215	1.54014072047688	0.125061190710534	0.511312124851917	-4.53949
WP_CIRCADIAN_RHYTHM_GENES	0.507995839897634	0.0532729912576215	1.54014072047688	0.125061190710534	0.511312124851917	-4.53949
STEARMAN_TUMOR_FIELD_EFFECT_UP	0.507995839897634	0.0532729912576215	1.54014072047688	0.125061190710534	0.511312124851917	-4.53949
STEARMAN_LUNG_CANCER_EARLY_VS_LATE_DN	0.507995839897634	0.0532729912576215	1.54014072047688	0.125061190710534	0.511312124851917	-4.53949
CHARAFE_BREAST_CANCER_LUMINAL_VS_BASAL_UP	0.507995839897634	0.0532729912576215	1.54014072047688	0.125061190710534	0.511312124851917	-4.53949
XU_HGF_TARGETS_INDUCED_BY_AKT1_48HR_DN	0.507995839897634	0.0532729912576215	1.54014072047688	0.125061190710534	0.511312124851917	-4.53949
ZHU_CMV_24_HR_DN	0.507995839897634	0.0532729912576215	1.54014072047688	0.125061190710534	0.511312124851917	-4.53949
ZHU_CMV_ALL_DN	0.507995839897634	0.0532729912576215	1.54014072047688	0.125061190710534	0.511312124851917	-4.53949
WANG_CISPLATIN_RESPONSE_AND_XPC_UP	0.507995839897634	0.0532729912576215	1.54014072047688	0.125061190710534	0.511312124851917	-4.53949
SMID_BREAST_CANCER_BASAL_DN	0.507995839897634	0.0532729912576215	1.54014072047688	0.125061190710534	0.511312124851917	-4.53949
BOYAULT_LIVER_CANCER_SUBCLASS_G3_DN	0.507995839897634	0.0532729912576215	1.54014072047688	0.125061190710534	0.511312124851917	-4.53949
ROVERSI_GLIOMA_COPY_NUMBER_UP	-0.475024	-0.0557752	-1.42776	0.154874822518807	0.518493971041223	-4.55341
CERVERA_SDHB_TARGETS_1_DN	-0.475024	-0.0557752	-1.42776	0.154874822518807	0.518493971041223	-4.55341
YAGI_AML_WITH_T_9_11_TRANSLOCATION	-0.475024	-0.0557752	-1.42776	0.154874822518807	0.518493971041223	-4.55341
REACTOME_CELL_SURFACE_INTERACTIONS_AT_THE_VASCULAR_WALL	-0.475024	-0.0557752	-1.42776	0.154874822518807	0.518493971041223	-4.55341
REACTOME_G_ALPHA_Q_SIGNALLING_EVENTS	-0.475024	-0.0557752	-1.42776	0.154874822518807	0.518493971041223	-4.55341
REACTOME_THROMBIN_SIGNALLING_THROUGH_PROTEINASE_ACTIVATED_RECEPTORS_PARS	-0.475024	-0.0557752	-1.42776	0.154874822518807	0.518493971041223	-4.55341
REACTOME_PLATELET_AGGREGATION_PLUG_FORMATION	-0.475024	-0.0557752	-1.42776	0.154874822518807	0.518493971041223	-4.55341
WP_REGULATION_OF_ACTIN_CYTOSKELETON	-0.475024	-0.0557752	-1.42776	0.154874822518807	0.518493971041223	-4.55341
WP_IL1_AND_MEGAKARYOCYTES_IN_OBESITY	-0.475024	-0.0557752	-1.42776	0.154874822518807	0.518493971041223	-4.55341
WP_COVID19_THROMBOSIS_AND_ANTICOAGULATION	-0.475024	-0.0557752	-1.42776	0.154874822518807	0.518493971041223	-4.55341
LEE_AGING_CEREBELLUM_UP	-0.475024	-0.0557752	-1.42776	0.154874822518807	0.518493971041223	-4.55341
YOSHIMURA_MAPK8_TARGETS_DN	-0.475024	-0.0557752	-1.42776	0.154874822518807	0.518493971041223	-4.55341
PILON_KLF1_TARGETS_UP	-0.475024	-0.0557752	-1.42776	0.154874822518807	0.518493971041223	-4.55341
BIOCARTA_SPPA_PATHWAY	-0.475024	-0.0557752	-1.42776	0.154874822518807	0.518493971041223	-4.55341
BIOCARTA_BIOPEPTIDES_PATHWAY	-0.475024	-0.0557752	-1.42776	0.154874822518807	0.518493971041223	-4.55341
BIOCARTA_FIBRINOLYSIS_PATHWAY	-0.475024	-0.0557752	-1.42776	0.154874822518807	0.518493971041223	-4.55341
BIOCARTA_NFAT_PATHWAY	-0.475024	-0.0557752	-1.42776	0.154874822518807	0.518493971041223	-4.55341
BIOCARTA_PAR1_PATHWAY	-0.475024	-0.0557752	-1.42776	0.154874822518807	0.518493971041223	-4.55341
KEGG_NEUROACTIVE_LIGAND_RECEPTOR_INTERACTION	-0.475024	-0.0557752	-1.42776	0.154874822518807	0.518493971041223	-4.55341
KEGG_REGULATION_OF_ACTIN_CYTOSKELETON	-0.475024	-0.0557752	-1.42776	0.154874822518807	0.518493971041223	-4.55341
PID_ANGIOPOIETIN_RECEPTOR_PATHWAY	-0.475024	-0.0557752	-1.42776	0.154874822518807	0.518493971041223	-4.55341
PID_HNF3B_PATHWAY	-0.475024	-0.0557752	-1.42776	0.154874822518807	0.518493971041223	-4.55341
PID_THROMBIN_PAR4_PATHWAY	-0.475024	-0.0557752	-1.42776	0.154874822518807	0.518493971041223	-4.55341
PID_SYNDECAN_4_PATHWAY	-0.475024	-0.0557752	-1.42776	0.154874822518807	0.518493971041223	-4.55341
PID_THROMBIN_PAR1_PATHWAY	-0.475024	-0.0557752	-1.42776	0.154874822518807	0.518493971041223	-4.55341
HOSHIDA_LIVER_CANCER_SUBCLASS_S3	-0.445762	0.0293308253455158	-1.37466	0.170731749961745	0.567468118577887	-4.55963
SMID_BREAST_CANCER_LUMINAL_B_DN	0.439270994025126	-0.0159102	1.33500932913087	0.183347214566482	0.578773941938933	-4.56413
PICCALUGA_ANGIOIMMUNOBLASTIC_LYMPHOMA_UP	0.439270994025126	-0.0159102	1.33500932913087	0.183347214566482	0.578773941938933	-4.56413
RODWELL_AGING_KIDNEY_NO_BLOOD_UP	0.439270994025126	-0.0159102	1.33500932913087	0.183347214566482	0.578773941938933	-4.56413
WEST_ADRENOCORTICAL_TUMOR_DN	0.439270994025126	-0.0159102	1.33500932913087	0.183347214566482	0.578773941938933	-4.56413
BOQUEST_STEM_CELL_CULTURED_VS_FRESH_DN	0.439270994025126	-0.0159102	1.33500932913087	0.183347214566482	0.578773941938933	-4.56413
ACEVEDO_LIVER_CANCER_DN	0.430929421933535	0.0358321573244022	1.3305189592919	0.184818761866523	0.578773941938933	-4.56463
MIKKELSEN_IPS_LCP_WITH_H3K4ME3	-0.43126	-0.0785985	-1.3143	0.190205663523799	0.578773941938933	-4.56643
MIKKELSEN_ES_LCP_WITH_H3K4ME3	-0.43126	-0.0785985	-1.3143	0.190205663523799	0.578773941938933	-4.56643
SMID_BREAST_CANCER_NORMAL_LIKE_UP	0.41742721718396	0.0155990452652437	1.27263581086136	0.204582243932521	0.578773941938933	-4.57095
ZWANG_TRANSIENTLY_UP_BY_2ND_EGF_PULSE_ONLY	-0.413656	0.0911391633340876	-1.26839	0.206090802187464	0.578773941938933	-4.5714
KEGG_SYSTEMIC_LUPUS_ERYTHEMATOSUS	0.408195156686476	0.0267210221538601	1.25563965776464	0.210669431489483	0.578773941938933	-4.57275
WP_COMPLEMENT_SYSTEM_IN_NEURONAL_DEVELOPMENT_AND_PLASTICITY	0.408195156686476	0.0267210221538601	1.25563965776464	0.210669431489483	0.578773941938933	-4.57275
WP_ALLOGRAFT_REJECTION	0.408195156686476	0.0267210221538601	1.25563965776464	0.210669431489483	0.578773941938933	-4.57275
WP_COMPLEMENT_ACTIVATION	0.408195156686476	0.0267210221538601	1.25563965776464	0.210669431489483	0.578773941938933	-4.57275
BIOCARTA_CLASSIC_PATHWAY	0.408195156686476	0.0267210221538601	1.25563965776464	0.210669431489483	0.578773941938933	-4.57275
BIOCARTA_COMP_PATHWAY	0.408195156686476	0.0267210221538601	1.25563965776464	0.210669431489483	0.578773941938933	-4.57275
BIOCARTA_LECTIN_PATHWAY	0.408195156686476	0.0267210221538601	1.25563965776464	0.210669431489483	0.578773941938933	-4.57275
LEE_LIVER_CANCER_SURVIVAL_UP	0.398668035801948	-0.0233586	1.23096249499948	0.219740911843495	0.578773941938933	-4.57533
ACEVEDO_LIVER_CANCER_WITH_H3K27ME3_UP	-0.39491	0.183740367651205	-1.21382	0.226207255734726	0.578773941938933	-4.57709
BIOCARTA_LAIR_PATHWAY	0.396504627925173	0.0628322929923426	1.20298595221619	0.230362951487663	0.578773941938933	-4.57819
WP_CELLS_AND_MOLECULES_INVOLVED_IN_LOCAL_ACUTE_INFLAMMATORY_RESPONSE	0.396504627925173	0.0628322929923426	1.20298595221619	0.230362951487663	0.578773941938933	-4.57819
GRABARCZYK_BCL11B_TARGETS_DN	-0.387857	-0.0132629	-1.19104	0.235008319373885	0.578773941938933	-4.57939
MULLIGHAN_MLL_SIGNATURE_2_DN	-0.387857	-0.0132629	-1.19104	0.235008319373885	0.578773941938933	-4.57939
BIDUS_METASTASIS_DN	-0.387857	-0.0132629	-1.19104	0.235008319373885	0.578773941938933	-4.57939
WAMUNYOKOLI_OVARIAN_CANCER_LMP_DN	-0.387857	-0.0132629	-1.19104	0.235008319373885	0.578773941938933	-4.57939
ROSS_LEUKEMIA_WITH_MLL_FUSIONS	-0.387857	-0.0132629	-1.19104	0.235008319373885	0.578773941938933	-4.57939
BOYAULT_LIVER_CANCER_SUBCLASS_G5_DN	-0.387857	-0.0132629	-1.19104	0.235008319373885	0.578773941938933	-4.57939
VILLANUEVA_LIVER_CANCER_KRT19_DN	-0.387857	-0.0132629	-1.19104	0.235008319373885	0.578773941938933	-4.57939
SCHUETZ_BREAST_CANCER_DUCTAL_INVASIVE_UP	-0.387857	-0.0132629	-1.19104	0.235008319373885	0.578773941938933	-4.57939
CHARAFE_BREAST_CANCER_LUMINAL_VS_MESENCHYMAL_DN	-0.387857	-0.0132629	-1.19104	0.235008319373885	0.578773941938933	-4.57939
TAKEDA_TARGETS_OF_NUP98_HOXA9_FUSION_10D_DN	-0.387857	-0.0132629	-1.19104	0.235008319373885	0.578773941938933	-4.57939
SENESE_HDAC1_TARGETS_DN	-0.387857	-0.0132629	-1.19104	0.235008319373885	0.578773941938933	-4.57939
TIEN_INTESTINE_PROBIOTICS_2HR_DN	-0.387857	-0.0132629	-1.19104	0.235008319373885	0.578773941938933	-4.57939
TIEN_INTESTINE_PROBIOTICS_24HR_UP	-0.387857	-0.0132629	-1.19104	0.235008319373885	0.578773941938933	-4.57939
KINSEY_TARGETS_OF_EWSR1_FLII_FUSION_DN	-0.387857	-0.0132629	-1.19104	0.235008319373885	0.578773941938933	-4.57939
ACEVEDO_NORMAL_TISSUE_ADJACENT_TO_LIVER_TUMOR_UP	-0.387857	-0.0132629	-1.19104	0.235008319373885	0.578773941938933	-4.57939
KIM_WT1_TARGETS_12HR_UP	-0.387857	-0.0132629	-1.19104	0.235008319373885	0.578773941938933	-4.57939
BILD_MYC_ONCOGENIC_SIGNATURE	-0.387857	-0.0132629	-1.19104	0.235008319373885	0.578773941938933	-4.57939
KIM_LRRC3B_TARGETS	-0.387857	-0.0132629	-1.19104	0.235008319373885	0.578773941938933	-4.57939
WAMUNYOKOLI_OVARIAN_CANCER_GRADES_1_2_DN	0.379014854160924	-0.0654787	1.16590526304722	0.245001272567277	0.578773941938933	-4.58188
RUTELLA_RESPONSE_TO_CSF2RB_AND_IL4_DN	0.379014854160924	-0.0654787	1.16590526304722	0.245001272567277	0.578773941938933	-4.58188
RUTELLA_RESPONSE_TO_HGF_UP	0.379014854160924	-0.0654787	1.16590526304722	0.245001272567277	0.578773941938933	-4.58188
RUTELLA_RESPONSE_TO_HGF_VS_CSF2RB_AND_IL4_UP	0.379014854160924	-0.0654787	1.16590526304722	0.245001272567277	0.578773941938933	-4.58188
PEREZ_TP53_TARGETS	0.376623231905686	0.0106476584025526	1.14203810332821	0.254764291296506	0.578773941938933	-4.5842
BERTUCCI_MEDULLARY_VS_DUCTAL_BREAST_CANCER_UP	0.375160895039559	-0.0159247	1.13586653822721	0.257332570369683	0.578773941938933	-4.58479
COULOUARN_TEMPORAL_TGFB1_SIGNATURE_UP	0.375160895039559	-0.0159247	1.13586653822721	0.257332570369683	0.578773941938933	-4.58479
WP_MESODERMAL_COMMITMENT_PATHWAY	0.375160895039559	-0.0159247	1.13586653822721	0.257332570369683	0.578773941938933	-4.58479
KINSEY_TARGETS_OF_EWSR1_FLII_FUSION_UP	0.375160895039559	-0.0159247	1.13586653822721	0.257332570369683	0.578773941938933	-4.58479
SCHAEFFER_PROSTATE_DEVELOPMENT_48HR_DN	0.375160895039559	-0.0159247	1.13586653822721	0.257332570369683	0.578773941938933	-4.58479
STARK_PREFRONTAL_CORTEX_22Q11_DELETION_DN	0.375160895039559	-0.0159247	1.13586653822721	0.257332570369683	0.578773941938933	-4.58479
PEDERSEN_METASTASIS_BY_ERBB2_ISOFORM_7	0.375160895039559	-0.0159247	1.13586653822721	0.257332570369683	0.578773941938933	-4.58479
BURTON_ADIPOGENESIS_6	0.375160895039559	-0.0159247	1.13586653822721	0.257332570369683	0.578773941938933	-4.58479
GHANDHI_BYSTANDER_IRRADIATION_UP	0.375160895039559	-0.0159247	1.13586653822721	0.257332570369683	0.578773941938933	-4.58479
BLANCO_MELO_HUMAN_PARAINFLUENZA_VIRUS_3_INFECTION_A594_CELLS_DN	0.363349911958185	-0.00973093	1.10069196826496	0.272315642319441	0.578773941938933	-4.5881
BLANCO_MELO_COVID19_SARS_COV_2_INFECTION_A594_CELLS_DN	0.363349911958185	-0.00973093	1.10069196826496	0.272315642319441	0.578773941938933	-4.5881
BLANCO_MELO_BETA_INTERFERON_TREATED_BRONCHIAL_EPITHELIAL_CELLS_DN	0.363349911958185	-0.00973093	1.10069196826496	0.272315642319441	0.578773941938933	-4.5881
THUM_SYSTOLIC_HEART_FAILURE_DN	0.363349911958185	-0.00973093	1.10069196826496	0.272315642319441	0.578773941938933	-4.5881
RODRIGUES_NTN1_AND_DCC_TARGETS	0.363349911958185	-0.00973093	1.10069196826496	0.272315642319441	0.578773941938933	-4.5881
CHUANG_OXIDATIVE_STRESS_RESPONSE_UP	0.363349911958185	-0.00973093	1.10069196826496	0.272315642319441	0.578773941938933	-4.5881
CHENG_RESPONSE_TO_NICKEL_ACETATE	0.363349911958185	-0.00973093	1.10069196826496	0.272315642319441	0.578773941938933	-4.5881
SESTO_RESPONSE_TO_UV_C7	0.363349911958185	-0.00973093	1.10069196826496	0.272315642319441	0.578773941938933	-4.5881
ACEVEDO_METHYLATED_IN_LIVER_CANCER_DN	0.363349911958185	-0.00973093	1.10069196826496	0.272315642319441	0.578773941938933	-4.5881
BEIER_GLIOMA_STEM_CELL_UP	0.363349911958185	-0.00973093	1.10069196826496	0.272315642319441	0.578773941938933	-4.5881
PYEON_CANCER_HEAD_AND_NECK_VS_CERVICAL_DN	0.363349911958185	-0.00973093	1.10069196826496	0.272315642319441	0.578773941938933	-4.5881
HOELZEL_NF1_TARGETS_UP	0.363349911958185	-0.00973093	1.10069196826496	0.272315642319441	0.578773941938933	-4.5881
WP_LNCRNA_IN_CANONICAL_WNT_SIGNALING_AND_COLORECTAL_CANCER	0.363349911958185	-0.00973093	1.10069196826496	0.272315642319441	0.578773941938933	-4.5881
WP_ASPIRIN_AND_MIRNAS	0.363349911958185	-0.00973093	1.10069196826496	0.272315642319441	0.578773941938933	-4.5881
WP_H19_ACTION_RBE2F1_SIGNALING_AND_CDKBETACATENIN_ACTIVITY	0.363349911958185	-0.00973093	1.10069196826496	0.272315642319441	0.578773941938933	-4.5881
BERTUCCI_MEDULLARY_VS_DUCTAL_BREAST_CANCER_DN	0.363349911958185	-0.00973093	1.10069196826496	0.272315642319441	0.578773941938933	-4.5881
BASAKI_YBX1_TARGETS_DN	0.363349911958185	-0.00973093	1.10069196826496	0.272315642319441	0.578773941938933	-4.5881
RODRIGUES_THYROID_CARCINOMA_POORLY_DIFFERENTIATED_DN	0.363349911958185	-0.00973093	1.10069196826496	0.272315642319441	0.578773941938933	-4.5881
RODRIGUES_THYROID_CARCINOMA_ANAPLASTIC_DN	0.363349911958185	-0.00973093	1.10069196826496	0.272315642319441	0.578773941938933	-4.5881
NAKAMURA_CANCER_MICROENVIRONMENT_UP	0.363349911958185	-0.00973093	1.10069196826496	0.272315642319441	0.578773941938933	-4.5881
MASSARWEH_TAMOXIFEN_RESISTANCE_DN	0.363349911958185	-0.00973093	1.10069196826496	0.272315642319441	0.578773941938933	-4.5881
CHIANG_LIVER_CANCER_SUBCLASS_PROLIFERATION_UP	0.363349911958185	-0.00973093	1.10069196826496	0.272315642319441	0.578773941938933	-4.5881
DUTERTRE_ESTRADIOL_RESPONSE_24HR_UP	0.363349911958185	-0.00973093	1.10069196826496	0.272315642319441	0.578773941938933	-4.5881
BIOCARTA_ALTERNATIVE_PATHWAY	0.35817722650909	0.0295787786601762	1.0993437518106	0.272901662460819	0.578773941938933	-4.58822
ACEVEDO_LIVER_TUMOR_VS_NORMAL_ADJACENT_TISSUE_DN	0.353471423128624	0.00755992724192296	1.09355845719474	0.275426177825286	0.578773941938933	-4.58876
GINESTIER_BREAST_CANCER_ZNF217_AMPLIFIED_UP	0.357933541338275	0.00377910269478768	1.08177488826271	0.280617668818877	0.578773941938933	-4.58984
MAHAJAN_RESPONSE_TO_IL1A_DN	0.357933541338275	0.00377910269478768	1.08177488826271	0.280617668818877	0.578773941938933	-4.58984
ZWANG_DOWN_BY_2ND_EGF_PULSE	0.357933541338275	0.00377910269478768	1.08177488826271	0.280617668818877	0.578773941938933	-4.58984
SENESE_HDAC1_AND_HDAC2_TARGETS_DN	0.357933541338275	0.00377910269478768	1.08177488826271	0.280617668818877	0.578773941938933	-4.58984
BLALOCK_ALZHEIMERS_DISEASE_DN	0.357933541338275	0.00377910269478768	1.08177488826271	0.280617668818877	0.578773941938933	-4.58984
MANALO_HYPOXIA_UP	0.357933541338275	0.00377910269478768	1.08177488826271	0.280617668818877	0.578773941938933	-4.58984
BOYAULT_LIVER_CANCER_SUBCLASS_G123_DN	0.357933541338275	0.00377910269478768	1.08177488826271	0.280617668818877	0.578773941938933	-4.58984
TAKEDA_TARGETS_OF_NUP98_HOXA9_FUSION_8D_DN	-0.351048	-0.0717983	-1.0674	0.287042653283089	0.584486969114062	-4.59114
CHIANG_LIVER_CANCER_SUBCLASS_PROLIFERATION_DN	0.340411187026333	0.00381977448859179	1.04304919406607	0.298148392764135	0.584486969114062	-4.59331
BLANCO_MELO_COVID19_SARS_COV_2_INFECTION_A594_ACE2_EXPRESSING_CELLS_DN	-0.34189	-0.0868576	-1.03126	0.303629594344967	0.584486969114062	-4.59434
ROY_WOUND_BLOOD_VESSEL_DN	-0.34189	-0.0868576	-1.03126	0.303629594344967	0.584486969114062	-4.59434
HAHTOLA_SEZARY_SYNDROM_UP	-0.34189	-0.0868576	-1.03126	0.303629594344967	0.584486969114062	-4.59434
GAUSSMANN_MLL_AF4_FUSION_TARGETS_D_UP	-0.34189	-0.0868576	-1.03126	0.303629594344967	0.584486969114062	-4.59434
CERVERA_SDHB_TARGETS_2	-0.34189	-0.0868576	-1.03126	0.303629594344967	0.584486969114062	-4.59434
BYSTRYKH_HEMATOPOIESIS_STEM_CELL_QTL_CIS	-0.34189	-0.0868576	-1.03126	0.303629594344967	0.584486969114062	-4.59434
FONTAINE_PAPILLARY_THYROID_CARCINOMA_DN	-0.34189	-0.0868576	-1.03126	0.303629594344967	0.584486969114062	-4.59434
MACAEVA_PBMC_RESPONSE_TO_IR	-0.34189	-0.0868576	-1.03126	0.303629594344967	0.584486969114062	-4.59434
FISCHER_DIRECT_P53_TARGETS_META_ANALYSIS	-0.34189	-0.0868576	-1.03126	0.303629594344967	0.584486969114062	-4.59434
SENGUPTA_NASOPHARYNGEAL_CARCINOMA_WITH_LMP1_UP	-0.34189	-0.0868576	-1.03126	0.303629594344967	0.584486969114062	-4.59434
JAATINEN_HEMATOPOIETIC_STEM_CELL_DN	-0.34189	-0.0868576	-1.03126	0.303629594344967	0.584486969114062	-4.59434
ACEVEDO_LIVER_TUMOR_VS_NORMAL_ADJACENT_TISSUE_UP	-0.34189	-0.0868576	-1.03126	0.303629594344967	0.584486969114062	-4.59434
TORCHIA_TARGETS_OF_EWSR1_FLI1_FUSION_DN	-0.34189	-0.0868576	-1.03126	0.303629594344967	0.584486969114062	-4.59434
LEIN_CHOROID_PLEXUS_MARKERS	-0.34189	-0.0868576	-1.03126	0.303629594344967	0.584486969114062	-4.59434
DODD_NASOPHARYNGEAL_CARCINOMA_UP	0.31738201322504	-0.0332442	0.978850688428104	0.328802257342222	0.613942814219338	-4.59878
BLANCO_MELO_RESPIRATORY_SYNCYTIAL_VIRUS_INFECTION_A594_CELLS_UP	0.321573373664991	-0.0659529	0.975260164398043	0.330575419797717	0.613942814219338	-4.59908
YAO_TEMPORAL_RESPONSE_TO_PROGESTERONE_CLUSTER_6	0.321573373664991	-0.0659529	0.975260164398043	0.330575419797717	0.613942814219338	-4.59908
FULCHER_INFLAMMATORY_RESPONSE_LECTIN_VS_LPS_UP	0.321573373664991	-0.0659529	0.975260164398043	0.330575419797717	0.613942814219338	-4.59908
CHARAFE_BREAST_CANCER_LUMINAL_VS_BASAL_DN	0.321573373664991	-0.0659529	0.975260164398043	0.330575419797717	0.613942814219338	-4.59908
COLINA_TARGETS_OF_4EBP1_AND_4EBP2	0.321573373664991	-0.0659529	0.975260164398043	0.330575419797717	0.613942814219338	-4.59908
ONDER_CDH1_TARGETS_2_DN	0.321573373664991	-0.0659529	0.975260164398043	0.330575419797717	0.613942814219338	-4.59908
WP_COMPLEMENT_SYSTEM	0.314842849952756	0.0578011957592899	0.974021459875492	0.331188591328557	0.613942814219338	-4.59918
REACTOME_EXTRINSIC_PATHWAY_OF_FIBRIN_CLOT_FORMATION	0.30532063698857	0.0632246635468596	0.940679262699101	0.347971341359549	0.613942814219338	-4.60188
BOQUEST_STEM_CELL_CULTURED_VS_FRESH_UP	0.306381861535877	0.0115020180864891	0.935347390178794	0.350704800737079	0.613942814219338	-4.6023
BORCZUK_MALIGNANT_MESOTHELIOMA_DN	0.304764713628667	0.0571504507082078	0.922050569629104	0.357581155197728	0.613942814219338	-4.60334
BONOME_OVARIAN_CANCER_SURVIVAL_OPTIMAL_DEBULKING	0.292298662382902	-0.0113785	0.884581389449061	0.377414055550961	0.613942814219338	-4.6062
SPIRA_SMOKERS_LUNG_CANCER_UP	0.292298662382902	-0.0113785	0.884581389449061	0.377414055550961	0.613942814219338	-4.6062
CHEMNITZ_RESPONSE_TO_PROSTAGLANDIN_E2_DN	0.292298662382902	-0.0113785	0.884581389449061	0.377414055550961	0.613942814219338	-4.6062
BENPORATH_CYCLING_GENES	0.292298662382902	-0.0113785	0.884581389449061	0.377414055550961	0.613942814219338	-4.6062
SHEPARD_CRASH_AND_BURN_MUTANT_UP	0.292298662382902	-0.0113785	0.884581389449061	0.377414055550961	0.613942814219338	-4.6062
LEE_METASTASIS_AND_ALTERNATIVE_SPLICING_UP	0.292298662382902	-0.0113785	0.884581389449061	0.377414055550961	0.613942814219338	-4.6062
WHITFIELD_CELL_CYCLE_G2_M	0.292298662382902	-0.0113785	0.884581389449061	0.377414055550961	0.613942814219338	-4.6062
BOCHKIS_FOXA2_TARGETS	0.288039604019905	0.047607004904402	0.881155814545708	0.379260722200343	0.613942814219338	-4.60646
CREIGHTON_ENDOCRINE_THERAPY_RESISTANCE_3	0.288382991350968	-0.0500814	0.878370523861283	0.38076634252621	0.613942814219338	-4.60667
DESERT_PERIPORTAL_HEPATOCELLULAR_CARCINOMA_SUBCLASS_UP	0.284782386334881	0.0141495251721446	0.87458830631796	0.382816773292323	0.613942814219338	-4.60695
BOQUEST_STEM_CELL_UP	0.27088358425349	-0.00213089	0.827960335090154	0.408651425589713	0.613942814219338	-4.6103
LASTOWSKA_NEUROBLASTOMA_COPY_NUMBER_DN	0.273382554343955	-0.0235241	0.827707637313655	0.408794225167845	0.613942814219338	-4.61032
RICKMAN_HEAD_AND_NECK_CANCER_A	0.273382554343955	-0.0235241	0.827707637313655	0.408794225167845	0.613942814219338	-4.61032
NIKOLSKY_BREAST_CANCER_11Q12_Q14_AMPLICON	0.273382554343955	-0.0235241	0.827707637313655	0.408794225167845	0.613942814219338	-4.61032
LIN_MELANOMA_COPY_NUMBER_UP	0.273382554343955	-0.0235241	0.827707637313655	0.408794225167845	0.613942814219338	-4.61032
NUYTTEN_NIPP1_TARGETS_UP	0.273382554343955	-0.0235241	0.827707637313655	0.408794225167845	0.613942814219338	-4.61032
MONNIER_POSTRADIATION_TUMOR_ESCAPE_UP	0.273382554343955	-0.0235241	0.827707637313655	0.408794225167845	0.613942814219338	-4.61032
ZWANG_CLASS_1_TRANSIENTLY_INDUCED_BY_EGF	0.273382554343955	-0.0235241	0.827707637313655	0.408794225167845	0.613942814219338	-4.61032
COATES_MACROPHAGE_M1_VS_M2_DN	0.266802288602415	-0.00279827	0.815172346925458	0.415915413306876	0.613942814219338	-4.61119
WP_BIOMARKERS_FOR_UREA_CYCLE_DISORDERS	0.266802288602415	-0.00279827	0.815172346925458	0.415915413306876	0.613942814219338	-4.61119
JOSEPH_RESPONSE_TO_SODIUM_BUTYRATE_DN	0.267551619567908	0.0510263928874477	0.813085301852589	0.417108169167968	0.613942814219338	-4.61134
SENGUPTA_NASOPHARYNGEAL_CARCINOMA_WITH_LMP1_DN	0.264835809829783	0.0156879099605142	0.801344182764118	0.423856038744068	0.613942814219338	-4.61214
MOLENAAR_TARGETS_OF_CCND1_AND_CDK4_UP	0.264835809829783	0.0156879099605142	0.801344182764118	0.423856038744068	0.613942814219338	-4.61214
ZHENG_IL22_SIGNALING_DN	0.264835809829783	0.0156879099605142	0.801344182764118	0.423856038744068	0.613942814219338	-4.61214
HOELZEL_NF1_TARGETS_DN	0.264835809829783	0.0156879099605142	0.801344182764118	0.423856038744068	0.613942814219338	-4.61214
FLORIO_NEOCORTEX_BASAL_RADIAL_GLIA_UP	0.264835809829783	0.0156879099605142	0.801344182764118	0.423856038744068	0.613942814219338	-4.61214
SABATES_COLORECTAL_ADENOMA_DN	0.264835809829783	0.0156879099605142	0.801344182764118	0.423856038744068	0.613942814219338	-4.61214
LOPEZ_MBD_TARGETS	0.264835809829783	0.0156879099605142	0.801344182764118	0.423856038744068	0.613942814219338	-4.61214
FLECHNER_BIOPSY_KIDNEY_TRANSPLANT_OK_VS_DONOR_UP	0.264835809829783	0.0156879099605142	0.801344182764118	0.423856038744068	0.613942814219338	-4.61214
BLALOCK_ALZHEIMERS_DISEASE_UP	0.264835809829783	0.0156879099605142	0.801344182764118	0.423856038744068	0.613942814219338	-4.61214
RODWELL_AGING_KIDNEY_UP	0.264835809829783	0.0156879099605142	0.801344182764118	0.423856038744068	0.613942814219338	-4.61214
CONCANNON_APOPTOSIS_BY_EPOXOMICIN_DN	0.264835809829783	0.0156879099605142	0.801344182764118	0.423856038744068	0.613942814219338	-4.61214
TANG_SENESCENCE_TP53_TARGETS_UP	0.264835809829783	0.0156879099605142	0.801344182764118	0.423856038744068	0.613942814219338	-4.61214
TOMLINS_PROSTATE_CANCER_DN	0.264835809829783	0.0156879099605142	0.801344182764118	0.423856038744068	0.613942814219338	-4.61214
CAIRO_HEPATOBLASTOMA_CLASSES_DN	0.264835809829783	0.0156879099605142	0.801344182764118	0.423856038744068	0.613942814219338	-4.61214
VECCHI_GASTRIC_CANCER_EARLY_UP	0.262727654834968	-0.00147495	0.794601269429673	0.427760240819118	0.613942814219338	-4.6126
CREIGHTON_ENDOCRINE_THERAPY_RESISTANCE_4	0.262727654834968	-0.00147495	0.794601269429673	0.427760240819118	0.613942814219338	-4.6126
BONOME_OVARIAN_CANCER_SURVIVAL_SUBOPTIMAL_DEBULKING	0.262501618877367	-0.00658465	0.791778001818706	0.429401180322203	0.613942814219338	-4.61278
WONG_ENDMETRIUM_CANCER_DN	0.247999752865288	-0.0175672	0.757491272148826	0.449621456185998	0.613942814219338	-4.61503
WANG_TARGETS_OF_MLL_CBP_FUSION_UP	0.247999752865288	-0.0175672	0.757491272148826	0.449621456185998	0.613942814219338	-4.61503
GUO_HEX_TARGETS_DN	0.247999752865288	-0.0175672	0.757491272148826	0.449621456185998	0.613942814219338	-4.61503
RAMASWAMY_METASTASIS_DN	0.247999752865288	-0.0175672	0.757491272148826	0.449621456185998	0.613942814219338	-4.61503
WINNEPENNINCKX_MELANOMA_METASTASIS_DN	0.247999752865288	-0.0175672	0.757491272148826	0.449621456185998	0.613942814219338	-4.61503
KUMAR_TARGETS_OF_MLL_AF9_FUSION	0.247999752865288	-0.0175672	0.757491272148826	0.449621456185998	0.613942814219338	-4.61503
IVANOVA_HEMATOPOIESIS_LATE_PROGENITOR	0.247999752865288	-0.0175672	0.757491272148826	0.449621456185998	0.613942814219338	-4.61503
KAAB_HEART_ATRIUM_VS_VENTRICLE_UP	0.247999752865288	-0.0175672	0.757491272148826	0.449621456185998	0.613942814219338	-4.61503
FOSTER_TOLERANT_MACROPHAGE_UP	0.247999752865288	-0.0175672	0.757491272148826	0.449621456185998	0.613942814219338	-4.61503
CHYLA_CBFA2T3_TARGETS_UP	0.247999752865288	-0.0175672	0.757491272148826	0.449621456185998	0.613942814219338	-4.61503
ACEVEDO_NORMAL_TISSUE_ADJACENT_TO_LIVER_TUMOR_DN	0.247999752865288	-0.0175672	0.757491272148826	0.449621456185998	0.613942814219338	-4.61503
YOSHIMURA_MAPK8_TARGETS_UP	0.247999752865288	-0.0175672	0.757491272148826	0.449621456185998	0.613942814219338	-4.61503
ZHOU_CELL_CYCLE_GENES_IN_IR_RESPONSE_6HR	0.247999752865288	-0.0175672	0.757491272148826	0.449621456185998	0.613942814219338	-4.61503
ZHOU_CELL_CYCLE_GENES_IN_IR_RESPONSE_24HR	0.247999752865288	-0.0175672	0.757491272148826	0.449621456185998	0.613942814219338	-4.61503
WP_COMPLEMENT_AND_COAGULATION_CASCADES	0.243378596469168	0.00398377436099783	0.753410203160708	0.452063930009049	0.613942814219338	-4.6153
TAVAZOIE_METASTASIS	0.24747459145518	0.00899467630487349	0.749778254393377	0.454243949652199	0.613942814219338	-4.61553
BROWN_MYELOID_CELL_DEVELOPMENT_DN	0.24747459145518	0.00899467630487349	0.749778254393377	0.454243949652199	0.613942814219338	-4.61553
WU_APOPTOSIS_BY_CDKN1A_NOT_VIA_TP53	0.24747459145518	0.00899467630487349	0.749778254393377	0.454243949652199	0.613942814219338	-4.61553
BLANCO_MELO_COVID19_SARS_COV_2_INFECTION_A594_ACE2_EXPRESSING_CELLS_UP	0.241417160122602	-0.0959343	0.732283880063595	0.464827900528368	0.613942814219338	-4.61663
PUIFFE_INVASION_INHIBITED_BY_ASCITES_UP	-0.222442	-0.0120581	-0.665769	0.506303489648415	0.613942814219338	-4.62057
LEE_NEURAL_CREST_STEM_CELL_DN	-0.222442	-0.0120581	-0.665769	0.506303489648415	0.613942814219338	-4.62057
NAGASHIMA_NRG1_SIGNALING_DN	-0.222442	-0.0120581	-0.665769	0.506303489648415	0.613942814219338	-4.62057
LANDIS_ERBB2_BREAST_TUMORS_324_UP	-0.222442	-0.0120581	-0.665769	0.506303489648415	0.613942814219338	-4.62057
LA_MEN1_TARGETS	-0.222442	-0.0120581	-0.665769	0.506303489648415	0.613942814219338	-4.62057
MAINA_HYPOXIA_VHL_TARGETS_UP	-0.222442	-0.0120581	-0.665769	0.506303489648415	0.613942814219338	-4.62057
HASINA_NOL7_TARGETS_UP	-0.222442	-0.0120581	-0.665769	0.506303489648415	0.613942814219338	-4.62057
FRIDMAN_SENESCENCE_UP	-0.222442	-0.0120581	-0.665769	0.506303489648415	0.613942814219338	-4.62057
SESTO_RESPONSE_TO_UV_C2	-0.222442	-0.0120581	-0.665769	0.506303489648415	0.613942814219338	-4.62057
YAMAZAKI_TCEB3_TARGETS_UP	-0.222442	-0.0120581	-0.665769	0.506303489648415	0.613942814219338	-4.62057
IWANAGA_CARCINOGENESIS_BY_KRAS_PTEN_UP	-0.222442	-0.0120581	-0.665769	0.506303489648415	0.613942814219338	-4.62057
MEISSNER_BRAIN_HCP_WITH_H3K4ME3_AND_H3K27ME3	-0.222442	-0.0120581	-0.665769	0.506303489648415	0.613942814219338	-4.62057
LEE_LIVER_CANCER_HEPATOBLAST	-0.222442	-0.0120581	-0.665769	0.506303489648415	0.613942814219338	-4.62057
NOUSHMEHR_GBM_SILENCED_BY_METHYLATION	-0.222442	-0.0120581	-0.665769	0.506303489648415	0.613942814219338	-4.62057
LINSLEY_MIR16_TARGETS	-0.222442	-0.0120581	-0.665769	0.506303489648415	0.613942814219338	-4.62057
PLASARI_TGFB1_SIGNALING_VIA_NFIC_10HR_UP	-0.222442	-0.0120581	-0.665769	0.506303489648415	0.613942814219338	-4.62057
KIM_LIVER_CANCER_POOR_SURVIVAL_UP	-0.222442	-0.0120581	-0.665769	0.506303489648415	0.613942814219338	-4.62057
MEBARKI_HCC_PROGENITOR_WNT_UP	-0.222442	-0.0120581	-0.665769	0.506303489648415	0.613942814219338	-4.62057
MEBARKI_HCC_PROGENITOR_WNT_UP_CTNNB1_DEPENDENT	-0.222442	-0.0120581	-0.665769	0.506303489648415	0.613942814219338	-4.62057
MEBARKI_HCC_PROGENITOR_WNT_UP_BLOCKED_BY_FZD8CRD	-0.222442	-0.0120581	-0.665769	0.506303489648415	0.613942814219338	-4.62057
MEBARKI_HCC_PROGENITOR_WNT_UP_CTNNB1_DEPENDENT_BLOCKED_BY_FZD8CRD	-0.222442	-0.0120581	-0.665769	0.506303489648415	0.613942814219338	-4.62057
REACTOME_SIGNALING_BY_NTRKS	-0.222442	-0.0120581	-0.665769	0.506303489648415	0.613942814219338	-4.62057
REACTOME_NUCLEAR_EVENTS_KINASE_AND_TRANSCRIPTION_FACTOR_ACTIVATION	-0.222442	-0.0120581	-0.665769	0.506303489648415	0.613942814219338	-4.62057
REACTOME_SIGNALING_BY_RECEPTOR_TYROSINE_KINASES	-0.222442	-0.0120581	-0.665769	0.506303489648415	0.613942814219338	-4.62057
REACTOME_NGF_STIMULATED_TRANSCRIPTION	-0.222442	-0.0120581	-0.665769	0.506303489648415	0.613942814219338	-4.62057
WP_STING_PATHWAY_IN_KAWASAKILIKE_DISEASE_AND_COVID19	-0.222442	-0.0120581	-0.665769	0.506303489648415	0.613942814219338	-4.62057
WP_MACROPHAGE_MARKERS	-0.222442	-0.0120581	-0.665769	0.506303489648415	0.613942814219338	-4.62057
WP_VEGFAVEGFR2_SIGNALING_PATHWAY	-0.222442	-0.0120581	-0.665769	0.506303489648415	0.613942814219338	-4.62057
GARGALOVIC_RESPONSE_TO_OXIDIZED_PHOSPHOLIPIDS_BLUE_UP	-0.222442	-0.0120581	-0.665769	0.506303489648415	0.613942814219338	-4.62057
ENK_UV_RESPONSE_EPIDERMIS_DN	-0.222442	-0.0120581	-0.665769	0.506303489648415	0.613942814219338	-4.62057
MCBRYAN_PUBERTAL_BREAST_4_5WK_UP	-0.222442	-0.0120581	-0.665769	0.506303489648415	0.613942814219338	-4.62057
MCBRYAN_PUBERTAL_BREAST_6_7WK_DN	-0.222442	-0.0120581	-0.665769	0.506303489648415	0.613942814219338	-4.62057
MCBRYAN_PUBERTAL_TGFB1_TARGETS_UP	-0.222442	-0.0120581	-0.665769	0.506303489648415	0.613942814219338	-4.62057
DACOSTA_UV_RESPONSE_VIA_ERCC3_DN	-0.222442	-0.0120581	-0.665769	0.506303489648415	0.613942814219338	-4.62057
DACOSTA_UV_RESPONSE_VIA_ERCC3_COMMON_DN	-0.222442	-0.0120581	-0.665769	0.506303489648415	0.613942814219338	-4.62057
BURTON_ADIPOGENESIS_PEAK_AT_0HR	-0.222442	-0.0120581	-0.665769	0.506303489648415	0.613942814219338	-4.62057
BAELDE_DIABETIC_NEPHROPATHY_DN	-0.222442	-0.0120581	-0.665769	0.506303489648415	0.613942814219338	-4.62057
BURTON_ADIPOGENESIS_9	-0.222442	-0.0120581	-0.665769	0.506303489648415	0.613942814219338	-4.62057
CHEN_HOXA5_TARGETS_9HR_UP	-0.222442	-0.0120581	-0.665769	0.506303489648415	0.613942814219338	-4.62057
HAN_SATB1_TARGETS_UP	-0.222442	-0.0120581	-0.665769	0.506303489648415	0.613942814219338	-4.62057
MILI_PSEUDOPODIA_CHEMOTAXIS_DN	-0.222442	-0.0120581	-0.665769	0.506303489648415	0.613942814219338	-4.62057
WONG_ADULT_TISSUE_STEM_MODULE	-0.222442	-0.0120581	-0.665769	0.506303489648415	0.613942814219338	-4.62057
BRUINS_UVC_RESPONSE_VIA_TP53_GROUP_B	-0.222442	-0.0120581	-0.665769	0.506303489648415	0.613942814219338	-4.62057
MIYAGAWA_TARGETS_OF_EWSR1_ETS_FUSIONS_DN	-0.222442	-0.0120581	-0.665769	0.506303489648415	0.613942814219338	-4.62057
PASINI_SUZ12_TARGETS_DN	-0.222442	-0.0120581	-0.665769	0.506303489648415	0.613942814219338	-4.62057
KOINUMA_TARGETS_OF_SMAD2_OR_SMAD3	-0.222442	-0.0120581	-0.665769	0.506303489648415	0.613942814219338	-4.62057
WAKABAYASHI_ADIPOGENESIS_PPARG_BOUND_8D	-0.222442	-0.0120581	-0.665769	0.506303489648415	0.613942814219338	-4.62057
NAKAMURA_TUMOR_ZONE_PERIPHERAL_VS_CENTRAL_UP	-0.222442	-0.0120581	-0.665769	0.506303489648415	0.613942814219338	-4.62057
KOBAYASHI_EGFR_SIGNALING_6HR_DN	-0.222442	-0.0120581	-0.665769	0.506303489648415	0.613942814219338	-4.62057
ZHOU_INFLAMMATORY_RESPONSE_LIVE_UP	-0.222442	-0.0120581	-0.665769	0.506303489648415	0.613942814219338	-4.62057
KIM_WT1_TARGETS_UP	-0.222442	-0.0120581	-0.665769	0.506303489648415	0.613942814219338	-4.62057
BERENJENO_ROCK_SIGNALING_NOT_VIA_RHOA_DN	-0.222442	-0.0120581	-0.665769	0.506303489648415	0.613942814219338	-4.62057
GRAESSMANN_APOPTOSIS_BY_SERUM_DEPRIVATION_DN	-0.222442	-0.0120581	-0.665769	0.506303489648415	0.613942814219338	-4.62057
WANG_METHYLATED_IN_BREAST_CANCER	-0.222442	-0.0120581	-0.665769	0.506303489648415	0.613942814219338	-4.62057
MAINA_VHL_TARGETS_DN	-0.222442	-0.0120581	-0.665769	0.506303489648415	0.613942814219338	-4.62057
AMIT_EGF_RESPONSE_120_HELA	-0.222442	-0.0120581	-0.665769	0.506303489648415	0.613942814219338	-4.62057
JECHLINGER_EPITHELIAL_TO_MESENCHYMAL_TRANSITION_DN	-0.222442	-0.0120581	-0.665769	0.506303489648415	0.613942814219338	-4.62057
NGUYEN_NOTCH1_TARGETS_DN	-0.222442	-0.0120581	-0.665769	0.506303489648415	0.613942814219338	-4.62057
KIM_HYPOXIA	-0.222442	-0.0120581	-0.665769	0.506303489648415	0.613942814219338	-4.62057
HARRIS_HYPOXIA	-0.222442	-0.0120581	-0.665769	0.506303489648415	0.613942814219338	-4.62057
KUNINGER_IGF1_VS_PDGFB_TARGETS_DN	-0.222442	-0.0120581	-0.665769	0.506303489648415	0.613942814219338	-4.62057
LEONARD_HYPOXIA	-0.222442	-0.0120581	-0.665769	0.506303489648415	0.613942814219338	-4.62057
SARRIO_EPITHELIAL_MESENCHYMAL_TRANSITION_UP	-0.222442	-0.0120581	-0.665769	0.506303489648415	0.613942814219338	-4.62057
ZHENG_GLIOBLASTOMA_PLASTICITY_UP	-0.222442	-0.0120581	-0.665769	0.506303489648415	0.613942814219338	-4.62057
WINTER_HYPOXIA_METAGENE	-0.222442	-0.0120581	-0.665769	0.506303489648415	0.613942814219338	-4.62057
VART_KSHV_INFECTION_ANGIOGENIC_MARKERS_UP	-0.222442	-0.0120581	-0.665769	0.506303489648415	0.613942814219338	-4.62057
UZONYI_RESPONSE_TO_LEUKOTRIENE_AND_THROMBIN	-0.222442	-0.0120581	-0.665769	0.506303489648415	0.613942814219338	-4.62057
DANG_REGULATED_BY_MYC_DN	-0.222442	-0.0120581	-0.665769	0.506303489648415	0.613942814219338	-4.62057
BROWNE_HCMV_INFECTION_2HR_DN	-0.222442	-0.0120581	-0.665769	0.506303489648415	0.613942814219338	-4.62057
WINZEN_DEGRADED_VIA_KHSRP	-0.222442	-0.0120581	-0.665769	0.506303489648415	0.613942814219338	-4.62057
ALTEMEIER_RESPONSE_TO_LPS_WITH_MECHANICAL_VENTILATION	-0.222442	-0.0120581	-0.665769	0.506303489648415	0.613942814219338	-4.62057
ZWANG_CLASS_2_TRANSIENTLY_INDUCED_BY_EGF	-0.222442	-0.0120581	-0.665769	0.506303489648415	0.613942814219338	-4.62057
HUANG_DASATINIB_SENSITIVITY_UP	-0.222442	-0.0120581	-0.665769	0.506303489648415	0.613942814219338	-4.62057
REACTOME_POST_TRANSLATIONAL_PROTEIN_MODIFICATION	0.214107816881399	0.035488946771185	0.662116353003459	0.50863690696478	0.6151577251773	-4.62077
KEGG_COMPLEMENT_AND_COAGULATION_CASCADES	0.211352518225193	0.0322368753851635	0.65512735875288	0.513116870226648	0.618557849873227	-4.62116
WANG_MLL_TARGETS	0.214364824564927	-0.038057	0.653557482176225	0.514126005089435	0.618557849873227	-4.62125
REACTOME_TERMINAL_PATHWAY_OF_COMPLEMENT	0.207673841076854	0.00594586009320633	0.636533035424376	0.525135928765602	0.628530567589918	-4.62218
KEGG_PRION_DISEASES	0.207673841076854	0.00594586009320633	0.636533035424376	0.525135928765602	0.628530567589918	-4.62218
REACTOME_COMPLEMENT_CASCADE	0.198269485179017	0.0175375159544597	0.609500834807641	0.542864384545401	0.646400375412308	-4.62361
REACTOME_INNATE_IMMUNE_SYSTEM	0.198269485179017	0.0175375159544597	0.609500834807641	0.542864384545401	0.646400375412308	-4.62361
REACTOME_PLATELET_ACTIVATION_SIGNALING_AND_AGGREGATION	-0.194559	-0.0736099	-0.601419	0.548222545292169	0.649957636155849	-4.62403
LEE_BMP2_TARGETS_UP	-0.198891	-0.0119459	-0.600752	0.548665537014678	0.649957636155849	-4.62406
REACTOME_GAMMA_CARBOXYLATION_HYPUSINE_FORMATION_AND_ARYLSULFATASE_ACTIVATION	0.186473577479516	0.0633158658712694	0.574203205275455	0.566456947120045	0.669317415778672	-4.62539
BIOCARTA_PLATELETAPP_PATHWAY	-0.180775	0.14301864145508	-0.556051	0.578779413675577	0.682132880403359	-4.62626
OSWALD_HEMATOPOIETIC_STEM_CELL_IN_COLLAGEN_GEL_UP	0.151192003934698	2.45236833672941e-05	0.460734215519248	0.645475473385573	0.758803228254795	-4.63037
REACTOME_DEFECTIVE_FACTOR_IX_CAUSES_HEMOPHILIA_B	0.145700300330942	0.0841522454914754	0.450394101175768	0.652900092194986	0.765583356837776	-4.63077
SWEET_LUNG_CANCER_KRAS_UP	0.142740938306196	-0.0139266	0.437418776865426	0.662266043514147	0.774599777477306	-4.63126
REACTOME_DEFECTIVE_FACTOR_VIII_CAUSES_HEMOPHILIA_A	0.138412203407022	0.0211800789023309	0.425062260008705	0.671235091667491	0.783107606945406	-4.63172
SU_LIVER	0.137445960299577	0.050539346000779	0.421296102001334	0.67397825999331	0.784327345382643	-4.63185
HSIAO_LIVER_SPECIFIC_GENES	0.128245396110944	0.0532510015579305	0.397100038550634	0.69170493225734	0.802933866087667	-4.6327
CAIRO_HEPATOBLASTOMA_DN	0.125918127890771	0.133954565779185	0.389900218030973	0.697013282313938	0.807068011100349	-4.63294
WP_VITAMIN_B12_METABOLISM	-0.120129	0.0733403180247433	-0.364826	0.715615945536386	0.814929980737395	-4.63374
WP_FOLATE_METABOLISM	-0.120129	0.0733403180247433	-0.364826	0.715615945536386	0.814929980737395	-4.63374
WP_SELENIUM_MICRONUTRIENT_NETWORK	-0.120129	0.0733403180247433	-0.364826	0.715615945536386	0.814929980737395	-4.63374
YAGI_AML_WITH_INV_16_TRANSLOCATION	-0.120129	0.0733403180247433	-0.364826	0.715615945536386	0.814929980737395	-4.63374
VART_KSHV_INFECTION_ANGIOGENIC_MARKERS_DN	-0.120129	0.0733403180247433	-0.364826	0.715615945536386	0.814929980737395	-4.63374
REACTOME_REMOVAL_OF_AMINOTERMINAL_PROPEPTIDES_FROM_GAMMA_CARBOXYLATED_PROTEINS	0.118544705374748	0.0847467697420405	0.364108449421719	0.716150589132862	0.814929980737395	-4.63376
REACTOME_GAMMA_CARBOXYLATION_TRANSPORT_AND_AMINO_TERMINAL_CLEAVAGE_OF_PROTEINS	0.118544705374748	0.0847467697420405	0.364108449421719	0.716150589132862	0.814929980737395	-4.63376
VECCHI_GASTRIC_CANCER_EARLY_DN	0.117373594423388	0.123771887124153	0.357970848725581	0.720731769278034	0.818127954315606	-4.63395
CHEN_METABOLIC_SYNDROM_NETWORK	0.112995489039617	0.104993891575286	0.348505547837584	0.727816567576444	0.824145230932149	-4.63424
MEBARKI_HCC_PROGENITOR_FZD8CRD_DN	0.0967946891765462	-0.00358173	0.296434644655854	0.767196908504909	0.866613622809946	-4.63566
REACTOME_COMMON_PATHWAY_OF_FIBRIN_CLOT_FORMATION	-0.0914198	-0.0520085	-0.282308	0.777990796561348	0.876662800027666	-4.63601
GRUETZMANN_PANCREATIC_CANCER_DN	0.0897210458186131	0.0814621140577767	0.275747144514373	0.783018781774761	0.880181696301556	-4.63617
HOSHIDA_LIVER_CANCER_SURVIVAL_DN	0.0816712953022913	0.0108790889928736	0.2495150883605	0.803211072030194	0.900688143878518	-4.63676
BIOCARTA_EXTRINSIC_PATHWAY	-0.0802417	0.0124412369261765	-0.245663	0.806187743867536	0.901837137207752	-4.63684
NABA_ECM_REGULATORS	0.0766610731273664	0.0672045956276054	0.2358641368373	0.813772502001435	0.903756961357363	-4.63704
NABA_MATRISOME_ASSOCIATED	0.0766610731273664	0.0672045956276054	0.2358641368373	0.813772502001435	0.903756961357363	-4.63704
NABA_MATRISOME	0.0766610731273664	0.0672045956276054	0.2358641368373	0.813772502001435	0.903756961357363	-4.63704
YAMASHITA_LIVER_CANCER_STEM_CELL_DN	0.0754812757007272	0.1401597732719	0.231817926400399	0.81690962097387	0.905065335467453	-4.63712
CHICAS_RB1_TARGETS_CONFLUENT	0.0693232882098456	-0.0517766	0.213423599651749	0.83120771417638	0.906043441704055	-4.63747
REACTOME_DEFECTIVE_F9_ACTIVATION	-0.0619118	0.172961870458494	-0.191118	0.848621572243453	0.906043441704055	-4.63785
WANG_LMO4_TARGETS_DN	0.0627928289728659	0.0305108481870659	0.190416191950057	0.849170584973714	0.906043441704055	-4.63786
WANG_CLIM2_TARGETS_DN	0.0627928289728659	0.0305108481870659	0.190416191950057	0.849170584973714	0.906043441704055	-4.63786
ZAMORA_NOS2_TARGETS_DN	0.0627928289728659	0.0305108481870659	0.190416191950057	0.849170584973714	0.906043441704055	-4.63786
SHAFFER_IRF4_TARGETS_IN_MYELOMA_VS_MATURE_B_LYMPHOCYTE	0.0627928289728659	0.0305108481870659	0.190416191950057	0.849170584973714	0.906043441704055	-4.63786
SHAFFER_IRF4_TARGETS_IN_PLASMA_CELL_VS_MATURE_B_LYMPHOCYTE	0.0627928289728659	0.0305108481870659	0.190416191950057	0.849170584973714	0.906043441704055	-4.63786
WP_ANGIOTENSIN_II_RECEPTOR_TYPE_1_PATHWAY	0.0627928289728659	0.0305108481870659	0.190416191950057	0.849170584973714	0.906043441704055	-4.63786
WP_KININKALLIKREIN_PATHWAY	0.0627928289728659	0.0305108481870659	0.190416191950057	0.849170584973714	0.906043441704055	-4.63786
WP_RAS_AND_BRADYKININ_PATHWAYS_IN_COVID19	0.0627928289728659	0.0305108481870659	0.190416191950057	0.849170584973714	0.906043441704055	-4.63786
PROVENZANI_METASTASIS_DN	0.0627928289728659	0.0305108481870659	0.190416191950057	0.849170584973714	0.906043441704055	-4.63786
ENK_UV_RESPONSE_EPIDERMIS_UP	0.0627928289728659	0.0305108481870659	0.190416191950057	0.849170584973714	0.906043441704055	-4.63786
HAMAI_APOPTOSIS_VIA_TRAIL_DN	0.0627928289728659	0.0305108481870659	0.190416191950057	0.849170584973714	0.906043441704055	-4.63786
NUYTTEN_EZH2_TARGETS_DN	0.0627928289728659	0.0305108481870659	0.190416191950057	0.849170584973714	0.906043441704055	-4.63786
MARSON_BOUND_BY_FOXP3_UNSTIMULATED	0.0627928289728659	0.0305108481870659	0.190416191950057	0.849170584973714	0.906043441704055	-4.63786
SHEDDEN_LUNG_CANCER_POOR_SURVIVAL_A6	0.0627928289728659	0.0305108481870659	0.190416191950057	0.849170584973714	0.906043441704055	-4.63786
REACTOME_HEMOSTASIS	0.0530405100722613	0.0613385775097147	0.164398782090559	0.869578468223605	0.921434064952536	-4.63825
REACTOME_FORMATION_OF_FIBRIN_CLOT_CLOTTING_CASCADE	0.0530405100722613	0.0613385775097147	0.164398782090559	0.869578468223605	0.921434064952536	-4.63825
WP_BLOOD_CLOTTING_CASCADE	0.0530405100722613	0.0613385775097147	0.164398782090559	0.869578468223605	0.921434064952536	-4.63825
REACTOME_INTRINSIC_PATHWAY_OF_FIBRIN_CLOT_FORMATION	0.0490500435576654	0.0969517931076701	0.151476882504789	0.879747829472747	0.927953189991802	-4.63843
REACTOME_DEFECTS_OF_CONTACT_ACTIVATION_SYSTEM_CAS_AND_KALLIKREIN_KININ_SYSTEM_KKS	0.0490500435576654	0.0969517931076701	0.151476882504789	0.879747829472747	0.927953189991802	-4.63843
KIM_LIVER_CANCER_POOR_SURVIVAL_DN	-0.0477202	-0.0175214	-0.145144	0.884739429373878	0.92946802618839	-4.63851
BOSCO_EPITHELIAL_DIFFERENTIATION_MODULE	0.0475086429616748	-0.0130173	0.14454986958739	0.885207643988943	0.92946802618839	-4.63852
REACTOME_REGULATION_OF_INSULIN_LIKE_GROWTH_FACTOR_IGF_TRANSPORT_AND_UPTAKE_BY_INSULIN_LIKE_GROWTH_FACTOR_BINDING_PROTEINS_IGFBPS	-0.0427064	-0.0523289	-0.131341	0.895633764025769	0.938282990884139	-4.63867
CAIRO_LIVER_DEVELOPMENT_DN	0.0319201811829688	0.0770788280970178	0.0984486466297687	0.921671805728982	0.959080137946195	-4.63899
BLANCO_MELO_COVID19_SARS_COV_2_POS_PATIENT_LUNG_TISSUE_UP	0.0321949107912034	-0.0339314	0.0983962240472851	0.921713379324914	0.959080137946195	-4.63899
CHEN_LVAD_SUPPORT_OF_FAILING_HEART_DN	0.0321949107912034	-0.0339314	0.0983962240472851	0.921713379324914	0.959080137946195	-4.63899
CHIANG_LIVER_CANCER_SUBCLASS_CTNNB1_DN	-0.0285693	-0.0540352	-0.0878831	0.930055001679172	0.965585192754556	-4.63908
BIOCARTA_AMI_PATHWAY	-0.0231661	0.0188669720067394	-0.0707067	0.9436998234008	0.974921160896124	-4.63919
BIOCARTA_INTRINSIC_PATHWAY	-0.0205231	0.0631939731982318	-0.0635342	0.949402767869677	0.974921160896124	-4.63923
SERVITJA_LIVER_HNF1A_TARGETS_DN	-0.0186599	0.103788171361082	-0.0576364	0.954094121502443	0.974921160896124	-4.63926
REACTOME_SIGNALING_BY_GPCR	-0.0188257	-0.0085954	-0.0574404	0.954250048621247	0.974921160896124	-4.63927
REACTOME_CLASS_A_1_RHODOPSIN_LIKE_RECEPTORS	-0.0188257	-0.0085954	-0.0574404	0.954250048621247	0.974921160896124	-4.63927
REACTOME_PEPTIDE_LIGAND_BINDING_RECEPTORS	-0.0188257	-0.0085954	-0.0574404	0.954250048621247	0.974921160896124	-4.63927
REACTOME_GPCR_LIGAND_BINDING	-0.0188257	-0.0085954	-0.0574404	0.954250048621247	0.974921160896124	-4.63927
RASHI_RESPONSE_TO_IONIZING_RADIATION_5	-0.0180747	0.00618506103511272	-0.05533	0.955929190229316	0.974921160896124	-4.63928
OHGUCHI_LIVER_HNF4A_TARGETS_DN	0.00339502859530347	0.103632977658434	0.0104500599474754	0.991672326631226	0.996887807393366	-4.6394
REACTOME_ER_TO_GOLGI_ANTEROGRADE_TRANSPORT	0.00127099664001966	-0.0732803	0.00390530297481745	0.996887807393366	0.996887807393366	-4.63941
REACTOME_MEMBRANE_TRAFFICKING	0.00127099664001966	-0.0732803	0.00390530297481745	0.996887807393366	0.996887807393366	-4.63941
REACTOME_COPII_MEDIATED_VESICLE_TRANSPORT	0.00127099664001966	-0.0732803	0.00390530297481745	0.996887807393366	0.996887807393366	-4.63941
REACTOME_ASPARAGINE_N_LINKED_GLYCOSYLATION	0.00127099664001966	-0.0732803	0.00390530297481745	0.996887807393366	0.996887807393366	-4.63941
REACTOME_VESICLE_MEDIATED_TRANSPORT	0.00127099664001966	-0.0732803	0.00390530297481745	0.996887807393366	0.996887807393366	-4.63941
REACTOME_CARGO_CONCENTRATION_IN_THE_ER	0.00127099664001966	-0.0732803	0.00390530297481745	0.996887807393366	0.996887807393366	-4.63941
REACTOME_RESPONSE_TO_ELEVATED_PLATELET_CYTOSOLIC_CA2	0.00127099664001966	-0.0732803	0.00390530297481745	0.996887807393366	0.996887807393366	-4.63941
REACTOME_TRANSPORT_TO_THE_GOLGI_AND_SUBSEQUENT_MODIFICATION	0.00127099664001966	-0.0732803	0.00390530297481745	0.996887807393366	0.996887807393366	-4.63941
